# Supplementary material for: (S)-α-Benzyl­prolinium cis-[(S)-α-benzyl­prolinato]dichloridopalladium(II)
Source: Acta Crystallogr Sect E Struct Rep Online. 2013 Apr 13;69(Pt 5):m261–2. doi: 10.1107/S1600536813009525 (PMC3647805; doi:10.1107/S1600536813009525)
Supplement: Supplementary file 1 [file e-69-0m261-sup1.cif]

##############################################################################
#                                                                            #
# This CIF contains the data in a paper accepted for publication in          #
# Acta Crystallographica Section E. It conforms to the requirements of       #
# Notes for Authors for Acta Crystallographica Section E, and has been       #
# peer reviewed under the auspices of the IUCr Commission on Journals.       #
#                                                                            #
# Full details of the Crystallographic Information File format               #
# are given in the paper "The Crystallographic Information File (CIF):       #
# a New Standard Archive File for Crystallography" by S. R. Hall, F. H.      #
# Allen and I. D. Brown [Acta Cryst. (1991), A47, 655-685].                  #
#                                                                            #
# The current version of the core CIF dictionary is obtainable from          #
# ftp://ftp.iucr.org/pub/cif_core.dic.                                       #
#                                                                            #
# Software is freely available for graphical display of the structure(s)     #
# in this CIF. For information consult the CIF software page                 #
# http://www.iucr.org/resources/cif/software.                                #
#                                                                            #
# This file may be used for bona fide research purposes within the           #
# scientific community so long as proper attribution is given to the journal # 
# article from which it was obtained.                                        #
#                                                                            #
##############################################################################
data_global
_audit_creation_method
;
Olex2 1.2
(compiled Dec  5 2012 16:17:34, GUI svn.r4385)
;
_journal_date_recd_electronic     2013-04-02
_journal_date_accepted     2013-04-08
_journal_name_full     'Acta Crystallographica, Section E'
_journal_year     2013
_journal_volume     69
_journal_issue      5
_journal_page_first     m261
_journal_page_last     m262
_journal_paper_category     QM
_journal_paper_doi     10.1107/S1600536813009525
_journal_coeditor_code     SJ5316
_publ_contact_author_name     'David B. Hobart Jr.'
_publ_contact_author_address
;
Virginia Tech Department of Chemistry
Blacksburg, VA 24061
USA
;
_publ_contact_author_email     'dhobart@vt.edu'
_publ_contact_author_fax     '(540) 231-3255'
_publ_contact_author_phone     '540-231-5391'
_publ_section_title
;
(<i>S</i>)-\a-Benzylprolinium
<i>cis</i>-[(<i>S</i>)-\a-benzylprolinato]dichloridopalladium(II)
;
loop_
    _publ_author_name
    _publ_author_footnote
    _publ_author_address
    'Hobart Jr, David B.' .
;
Department of Chemistry
Virginia Tech
Blacksburg, VA 24061
USA
;
    'Merola, Joseph S.' .
;
Department of Chemistry
Virginia Tech
Blacksburg, VA 24061
USA
;
data_I
_chemical_name_systematic
;
(</i>S</i>)-\a-Benzylprolinium
<i>cis</i>-[(</i>S</i>)-\a-benzylprolinato]dichloridopalladium(II)
;
_chemical_name_common     ?
_chemical_formula_moiety     'C12 H16 N O2 , C12 H14 Cl2 N O2 Pd '
_chemical_formula_sum     'C24 H30 Cl2 N2 O4 Pd'
_chemical_formula_iupac     '(C12 H16 N O2) [Pd Cl2 (C12 H14 N O2)]'
_chemical_formula_weight     587.80
_chemical_melting_point     ?
_space_group_crystal_system     triclinic
_space_group_name_H-M_alt     'P 1'
_space_group_name_Hall     'P 1'
loop_
    _space_group_symop_id
    _space_group_symop_operation_xyz
    1 'x, y, z'
_cell_length_a     10.6095(5)
_cell_length_b     12.3870(4)
_cell_length_c     14.6878(4)
_cell_angle_alpha     101.376(3)
_cell_angle_beta     93.421(3)
_cell_angle_gamma     101.996(3)
_cell_volume     1840.80(11)
_cell_formula_units_Z     3
_cell_measurement_reflns_used     16328
_cell_measurement_theta_min     3.4316
_cell_measurement_theta_max     32.5688
_cell_measurement_temperature     99.95(10)
_exptl_crystal_description     irregular
_exptl_crystal_colour     'clear orange red'
_exptl_crystal_size_max     0.1865
_exptl_crystal_size_mid     0.1219
_exptl_crystal_size_min     0.109
_exptl_crystal_density_diffrn     1.591
_exptl_crystal_density_meas     ?
_exptl_crystal_density_method     'not measured'
_exptl_crystal_F_000     900
loop_
    _exptl_crystal_face_index_h
    _exptl_crystal_face_index_k
    _exptl_crystal_face_index_l
    _exptl_crystal_face_perp_dist
    5 -2 -19 0.0527
    -2 -15 -5 0.0799
    10 -14 -5 0.0715
    -11 8 12 0.0377
    8 3 14 0.0469
    -11 -3 -10 0.0704
    -13 1 11 0.0534
    14 1 0 0.0415
    0 -16 11 0.0537
    -5 11 13 0.0506
    -6 3 19 0.0527
    2 11 -18 0.0932
    -3 3 -20 0.0669
_exptl_absorpt_coefficient_mu     1.007
_exptl_absorpt_correction_type     gaussian
_exptl_absorpt_process_details
;
(CrysAlis PRO; Agilent, 2013)
;
_exptl_absorpt_correction_T_min     0.884
_exptl_absorpt_correction_T_max     0.929
_exptl_special_details     ?
_diffrn_ambient_temperature     99.95(10)
_diffrn_radiation_type     MoK\a
_diffrn_radiation_wavelength     0.71073
_diffrn_radiation_monochromator     graphite
_diffrn_measurement_device_type     'Oxford Diffraction Gemini Ultra'
_diffrn_measurement_device     '\k-geometry diffractometer'
_diffrn_measurement_method     '\f and \w scans'
_diffrn_detector_area_resol_mean     16.0122
_diffrn_reflns_number     40995
_diffrn_reflns_av_R_equivalents     0.0332
_diffrn_reflns_theta_min     3.43
_diffrn_reflns_theta_max     32.57
_diffrn_reflns_theta_full     25.00
_diffrn_measured_fraction_theta_max     0.8924
_diffrn_measured_fraction_theta_full     0.997
_diffrn_reflns_limit_h_min     -15
_diffrn_reflns_limit_h_max     15
_diffrn_reflns_limit_k_min     -18
_diffrn_reflns_limit_k_max     18
_diffrn_reflns_limit_l_min     -22
_diffrn_reflns_limit_l_max     21
_diffrn_standards_number     0
_diffrn_standards_interval_count     ?
_diffrn_standards_interval_time     ?
_diffrn_standards_decay_%     ?
loop_
    _refln_index_h
    _refln_index_k
    _refln_index_l
    _refln_F_squared_meas
    -15 -2 1 1800.57
    -15 -1 0 951.896
    -15 -1 1 1700.97
    -15 -1 2 601.339
    -15 -1 3 1067.2
    -15 0 0 3406.74
    -15 0 1 1574.11
    -15 0 2 892.961
    -15 0 3 1686.17
    -15 0 4 2657.05
    -15 1 -4 1424.09
    -15 1 -3 4184.58
    -15 1 0 2421.88
    -15 1 1 3857.53
    -15 1 2 495.435
    -15 1 3 359.724
    -15 1 4 5812.22
    -15 1 5 177.682
    -15 2 -4 953.227
    -15 2 -3 1701.43
    -15 2 0 188.536
    -15 2 1 4658.41
    -15 2 2 -132.315
    -15 2 3 1563.13
    -15 2 4 2670.93
    -15 2 5 2241.34
    -15 3 -5 1407.99
    -15 3 -4 319.63
    -15 3 -3 -219.15
    -15 3 0 2231.7
    -15 3 1 1820.44
    -15 3 2 1543.85
    -15 3 3 852.11
    -15 3 4 1756.06
    -15 3 5 4674.02
    -15 4 -5 69.6491
    -15 4 -4 1723.48
    -15 4 -3 1907.78
    -15 4 -1 469.682
    -15 4 0 213.669
    -15 4 1 787.229
    -15 4 2 866.68
    -15 4 3 2951.24
    -15 4 4 -203.685
    -15 4 5 5397.29
    -15 5 -5 476.256
    -15 5 -4 595.847
    -15 5 -3 1704.51
    -15 5 -1 1487.92
    -15 5 0 354.668
    -15 5 1 734.454
    -15 5 2 481.511
    -15 5 3 1183.7
    -15 5 4 2420.25
    -15 5 5 496.932
    -15 6 -5 1411.92
    -15 6 -4 657.206
    -15 6 -3 1532.48
    -15 6 -1 1029.64
    -15 6 0 871.665
    -15 6 1 6869.84
    -15 6 2 137.766
    -15 6 3 450.717
    -15 6 4 4495.5
    -15 7 -4 680.677
    -15 7 -3 732.933
    -15 7 -1 -202.309
    -15 7 0 853.047
    -15 7 1 5829.7
    -15 7 2 1786.93
    -15 7 3 116.751
    -15 8 -4 384.629
    -15 8 -3 372.78
    -15 8 -1 918.547
    -15 8 0 2229.74
    -15 8 1 694.652
    -15 8 2 4696.41
    -15 9 -3 2351.4
    -15 9 -1 1180.15
    -15 9 0 825.096
    -15 9 1 342.826
    -15 10 -1 409.494
    -14 -5 0 308.677
    -14 -4 -2 2493.79
    -14 -4 0 638.898
    -14 -4 1 3707.5
    -14 -4 2 1160.62
    -14 -4 3 1699.22
    -14 -4 4 1622.7
    -14 -3 -3 297.028
    -14 -3 -3 310.248
    -14 -3 -2 3371.14
    -14 -3 -1 480.555
    -14 -3 0 -400.908
    -14 -3 0 -221.681
    -14 -3 1 1172.28
    -14 -3 2 3509.41
    -14 -3 3 1514.38
    -14 -3 4 -250.956
    -14 -3 5 3522.6
    -14 -3 6 132.193
    -14 -2 -4 39.5495
    -14 -2 -4 49.1749
    -14 -2 -3 167.949
    -14 -2 -3 263.981
    -14 -2 -2 728.637
    -14 -2 0 -87.5889
    -14 -2 1 229.284
    -14 -2 2 2147.55
    -14 -2 3 691.85
    -14 -2 4 911.007
    -14 -2 5 3354.64
    -14 -2 6 1738.03
    -14 -2 7 479.406
    -14 -1 -5 1889.58
    -14 -1 -4 2352.67
    -14 -1 -4 2253.95
    -14 -1 -3 1033.26
    -14 -1 -3 371.213
    -14 -1 -2 571.616
    -14 -1 -1 1675.18
    -14 -1 0 747.639
    -14 -1 1 738.553
    -14 -1 2 1165.7
    -14 -1 3 1077.42
    -14 -1 4 1804.84
    -14 -1 5 3829.88
    -14 -1 6 7223.16
    -14 -1 7 -102.356
    -14 -1 8 99.0523
    -14 0 -6 675.351
    -14 0 -5 2469.99
    -14 0 -5 2714.65
    -14 0 -4 840.482
    -14 0 -4 673.385
    -14 0 -3 236.917
    -14 0 -2 2477.56
    -14 0 -1 1868.33
    -14 0 0 1865.44
    -14 0 1 1204.96
    -14 0 2 3461.9
    -14 0 3 1322.95
    -14 0 4 1014.67
    -14 0 5 1010.15
    -14 0 6 2453.56
    -14 0 7 926.462
    -14 0 8 1806.04
    -14 1 -6 505.792
    -14 1 -5 3266.88
    -14 1 -5 3486.1
    -14 1 -4 937.933
    -14 1 -3 221.38
    -14 1 -2 4546.38
    -14 1 -1 1442.44
    -14 1 0 1394.95
    -14 1 1 2327.44
    -14 1 2 2380.93
    -14 1 3 292.378
    -14 1 4 -114.725
    -14 1 5 4632.22
    -14 1 6 3235.52
    -14 1 7 2024.03
    -14 1 8 730.972
    -14 1 9 0.4256
    -14 2 -7 260.662
    -14 2 -6 327.693
    -14 2 -6 8.23553
    -14 2 -5 2400.75
    -14 2 -5 2185.53
    -14 2 -4 1308.88
    -14 2 -3 164.603
    -14 2 -2 4161.73
    -14 2 -1 2282.23
    -14 2 0 474.814
    -14 2 1 419.129
    -14 2 2 7519.07
    -14 2 3 451.007
    -14 2 4 -18.9487
    -14 2 5 5508.55
    -14 2 6 1745.83
    -14 2 7 732.776
    -14 2 8 1610.73
    -14 2 9 3562.68
    -14 3 -7 235.491
    -14 3 -6 1169.55
    -14 3 -6 894.392
    -14 3 -5 752.434
    -14 3 -4 680.662
    -14 3 -3 601.047
    -14 3 -2 146.935
    -14 3 -1 6528.15
    -14 3 -1 6418.64
    -14 3 0 1012.98
    -14 3 1 1418.59
    -14 3 2 3893.9
    -14 3 3 3113.86
    -14 3 4 581.812
    -14 3 5 2623.43
    -14 3 6 7219.92
    -14 3 7 -111.424
    -14 3 8 1551.08
    -14 3 9 4232
    -14 4 -7 462.097
    -14 4 -7 839.889
    -14 4 -6 107.293
    -14 4 -5 1050.97
    -14 4 -4 2522.66
    -14 4 -3 1283.28
    -14 4 -2 2819.88
    -14 4 -2 2169.89
    -14 4 -1 1851.77
    -14 4 -1 1889.32
    -14 4 0 1357.11
    -14 4 1 514.458
    -14 4 2 1098.38
    -14 4 3 3772.94
    -14 4 4 1671.36
    -14 4 5 252.762
    -14 4 6 6845.4
    -14 4 7 1418.51
    -14 4 8 626.062
    -14 5 -7 598.504
    -14 5 -7 28.8855
    -14 5 -6 172.584
    -14 5 -5 5252.74
    -14 5 -4 967.84
    -14 5 -3 1703.58
    -14 5 -2 1238.99
    -14 5 -2 1040.39
    -14 5 -1 795.195
    -14 5 -1 556.601
    -14 5 0 1056.98
    -14 5 1 2695.17
    -14 5 2 1044.02
    -14 5 3 4147.4
    -14 5 4 38.7889
    -14 5 5 214.54
    -14 5 6 944.963
    -14 5 7 1235.02
    -14 5 8 3885.78
    -14 6 -7 541.141
    -14 6 -6 -16.8845
    -14 6 -5 6444.61
    -14 6 -4 2878.86
    -14 6 -3 583.654
    -14 6 -2 303.038
    -14 6 -2 406.249
    -14 6 -1 2444.89
    -14 6 -1 1921.04
    -14 6 0 565.809
    -14 6 1 -137.296
    -14 6 2 3754.02
    -14 6 3 1120.36
    -14 6 4 902.373
    -14 6 5 4266
    -14 6 6 -225.581
    -14 6 6 570.099
    -14 6 7 4052.72
    -14 6 7 3952.93
    -14 6 8 1150.23
    -14 6 9 2757.38
    -14 7 -7 2135.3
    -14 7 -6 1627.46
    -14 7 -5 1726.02
    -14 7 -4 3141.85
    -14 7 -3 186.729
    -14 7 -2 387.285
    -14 7 -2 477.159
    -14 7 -1 6901.57
    -14 7 -1 4765.99
    -14 7 0 146.016
    -14 7 1 905.716
    -14 7 2 7514.56
    -14 7 3 1985.46
    -14 7 4 1086.66
    -14 7 4 1224.41
    -14 7 5 556.051
    -14 7 5 677.341
    -14 7 6 1807.46
    -14 7 6 2203.04
    -14 7 7 529.748
    -14 7 7 849.184
    -14 7 8 901.547
    -14 8 -6 1446.4
    -14 8 -5 169.413
    -14 8 -4 1764.87
    -14 8 -3 660.832
    -14 8 -2 -34.5024
    -14 8 -2 496.082
    -14 8 -1 3086.79
    -14 8 -1 4072.56
    -14 8 0 2561.67
    -14 8 1 1384.3
    -14 8 1 379.415
    -14 8 2 2487.54
    -14 8 3 4819.19
    -14 8 4 725.551
    -14 8 5 169.114
    -14 8 5 -63.6407
    -14 8 6 5378.16
    -14 8 6 5456.2
    -14 8 7 514.404
    -14 9 -6 260.934
    -14 9 -5 1210.52
    -14 9 -4 2373.51
    -14 9 -3 1016.27
    -14 9 -2 2645.54
    -14 9 -2 3755.85
    -14 9 -1 2072.18
    -14 9 -1 2184.15
    -14 9 -1 1882.95
    -14 9 0 1996.83
    -14 9 0 2077.04
    -14 9 1 673.719
    -14 9 1 689.188
    -14 9 2 333.407
    -14 9 2 23.3014
    -14 9 3 5687.06
    -14 9 4 1265.56
    -14 9 5 178.849
    -14 9 6 5010.07
    -14 9 7 2076.7
    -14 10 -5 2822.92
    -14 10 -4 389.608
    -14 10 -3 940.215
    -14 10 -2 1012.09
    -14 10 -2 1032.16
    -14 10 -2 903.334
    -14 10 -1 3732.43
    -14 10 -1 2129.76
    -14 10 -1 2594.78
    -14 10 0 1745.25
    -14 10 1 995.251
    -14 10 2 -38.535
    -14 10 3 2553.4
    -14 10 6 1435.43
    -14 11 -3 844.337
    -14 11 -2 990.224
    -14 11 -2 1501.28
    -14 11 -1 3269.86
    -14 11 -1 3518.4
    -14 11 0 2379.67
    -14 11 1 -95.3962
    -14 11 2 1152.62
    -14 11 3 568.737
    -14 11 4 1186.82
    -14 12 -1 4109.99
    -13 -6 -2 144.944
    -13 -6 0 2170.27
    -13 -6 1 298.592
    -13 -6 2 903.352
    -13 -6 3 3070.78
    -13 -6 4 791.223
    -13 -6 5 1134.64
    -13 -5 -4 2183.48
    -13 -5 -3 2695.34
    -13 -5 -2 773.613
    -13 -5 -1 3327.43
    -13 -5 0 1949.89
    -13 -5 1 687.717
    -13 -5 2 1195.73
    -13 -5 3 2864.5
    -13 -5 4 1269.96
    -13 -5 5 1037.78
    -13 -5 6 1271.78
    -13 -5 7 1297.18
    -13 -5 11 207.646
    -13 -4 -5 767.454
    -13 -4 -5 1243
    -13 -4 -4 1391.38
    -13 -4 -4 1359.14
    -13 -4 -3 78.7004
    -13 -4 -3 260.097
    -13 -4 -2 -55.5926
    -13 -4 -2 -66.3202
    -13 -4 -1 4012.89
    -13 -4 -1 3987.29
    -13 -4 0 443.33
    -13 -4 0 26.2628
    -13 -4 1 830.489
    -13 -4 2 8237.25
    -13 -4 3 826.782
    -13 -4 4 2175.06
    -13 -4 5 829.701
    -13 -4 6 1848.39
    -13 -4 7 3650.84
    -13 -4 8 558.132
    -13 -4 9 1125.39
    -13 -3 -6 73.1116
    -13 -3 -6 -142.074
    -13 -3 -5 -123.67
    -13 -3 -5 584.458
    -13 -3 -4 2419.35
    -13 -3 -4 3490.04
    -13 -3 -3 715.562
    -13 -3 -3 -40.2676
    -13 -3 -2 903.815
    -13 -3 -2 957.297
    -13 -3 -1 4305.81
    -13 -3 -1 3899.29
    -13 -3 -1 3955.38
    -13 -3 0 1405.03
    -13 -3 1 524.384
    -13 -3 2 3898.71
    -13 -3 3 4322.78
    -13 -3 4 863.022
    -13 -3 5 835.763
    -13 -3 6 3994.16
    -13 -3 7 1854.52
    -13 -3 8 1040.09
    -13 -3 9 2813.9
    -13 -3 10 776.821
    -13 -2 -7 2285.33
    -13 -2 -7 2894.14
    -13 -2 -6 636.688
    -13 -2 -6 280.686
    -13 -2 -5 91.6736
    -13 -2 -5 -318.979
    -13 -2 -4 1832.62
    -13 -2 -4 1868.19
    -13 -2 -3 644.728
    -13 -2 -3 127.583
    -13 -2 -2 -314.516
    -13 -2 -2 132.406
    -13 -2 -1 1641.61
    -13 -2 -1 1258.99
    -13 -2 0 5503.57
    -13 -2 1 361.402
    -13 -2 2 235.342
    -13 -2 3 3966.57
    -13 -2 4 949.824
    -13 -2 5 -136.174
    -13 -2 6 5588.35
    -13 -2 7 1956.97
    -13 -2 8 730.317
    -13 -2 9 2974.35
    -13 -2 10 4514.75
    -13 -2 11 863.414
    -13 -1 -7 845.962
    -13 -1 -7 657.687
    -13 -1 -6 1953.37
    -13 -1 -6 2110.11
    -13 -1 -5 3.59893
    -13 -1 -5 634.86
    -13 -1 -4 1156.06
    -13 -1 -4 1914.61
    -13 -1 -3 3762.01
    -13 -1 -3 3908.78
    -13 -1 -2 436.543
    -13 -1 -2 308.891
    -13 -1 -1 1956.62
    -13 -1 -1 2178.04
    -13 -1 0 5562.06
    -13 -1 1 84.984
    -13 -1 2 58.8722
    -13 -1 3 1425.2
    -13 -1 4 680.004
    -13 -1 5 587.263
    -13 -1 6 2548.79
    -13 -1 7 6930.53
    -13 -1 8 1925.22
    -13 -1 9 287.77
    -13 -1 10 7470.54
    -13 -1 11 1866.08
    -13 0 -8 4363.31
    -13 0 -8 3714.08
    -13 0 -7 2598.44
    -13 0 -7 2363.03
    -13 0 -6 2588.96
    -13 0 -6 2626.83
    -13 0 -5 402.778
    -13 0 -5 1154.52
    -13 0 -4 4610.35
    -13 0 -4 4809.57
    -13 0 -3 3027.69
    -13 0 -2 577.209
    -13 0 -2 834.755
    -13 0 -1 4576.36
    -13 0 -1 4443.19
    -13 0 0 1585.09
    -13 0 1 3415.39
    -13 0 2 2093.13
    -13 0 3 2575.91
    -13 0 4 5507.1
    -13 0 5 503.253
    -13 0 6 1800.86
    -13 0 7 2433.72
    -13 0 8 250.192
    -13 0 9 1540.18
    -13 0 10 2675.86
    -13 0 11 1832.55
    -13 0 12 1306.82
    -13 1 -8 2033.62
    -13 1 -8 1517.51
    -13 1 -7 7020.07
    -13 1 -7 6373.56
    -13 1 -6 1619.16
    -13 1 -6 861.703
    -13 1 -5 156.74
    -13 1 -5 35.6986
    -13 1 -4 5151.59
    -13 1 -3 497.104
    -13 1 -2 879.942
    -13 1 -2 923.359
    -13 1 -1 2711.67
    -13 1 -1 2236.76
    -13 1 0 1493.27
    -13 1 0 1149.34
    -13 1 1 3895.14
    -13 1 2 2469.19
    -13 1 3 1584.26
    -13 1 4 1466.39
    -13 1 5 1021.1
    -13 1 6 723.727
    -13 1 7 1756.53
    -13 1 8 2459.79
    -13 1 9 2063.78
    -13 1 10 698.586
    -13 1 11 2868.8
    -13 1 12 1462.79
    -13 2 -9 -400.343
    -13 2 -9 233.132
    -13 2 -8 262.458
    -13 2 -8 415.906
    -13 2 -7 3767.84
    -13 2 -7 2160.4
    -13 2 -6 -103.771
    -13 2 -6 143.932
    -13 2 -5 250.156
    -13 2 -4 2857.39
    -13 2 -3 3385.23
    -13 2 -2 29.6647
    -13 2 -2 490.81
    -13 2 -1 5187.52
    -13 2 -1 5524.8
    -13 2 0 3273.28
    -13 2 0 3027.88
    -13 2 1 2156.15
    -13 2 2 381.204
    -13 2 3 6974.95
    -13 2 4 70.1807
    -13 2 5 666.569
    -13 2 6 6922.01
    -13 2 7 636.073
    -13 2 8 2357.63
    -13 2 9 1971.71
    -13 2 10 2520.05
    -13 2 11 7629.06
    -13 2 12 495.8
    -13 3 -9 759.775
    -13 3 -9 883.724
    -13 3 -8 384.264
    -13 3 -8 247.837
    -13 3 -7 428.362
    -13 3 -7 328.436
    -13 3 -6 1401.36
    -13 3 -5 793.866
    -13 3 -4 1144.99
    -13 3 -3 2700.51
    -13 3 -2 -107.701
    -13 3 -2 187.22
    -13 3 -1 752.355
    -13 3 -1 1228.73
    -13 3 0 4363.92
    -13 3 0 4300.31
    -13 3 1 203.572
    -13 3 2 70.4779
    -13 3 3 8365.93
    -13 3 4 2362.24
    -13 3 5 268.711
    -13 3 6 2165.03
    -13 3 7 4934.42
    -13 3 8 285.582
    -13 3 9 608.148
    -13 3 10 9534.66
    -13 3 11 1135.23
    -13 4 -9 1431.41
    -13 4 -9 1407.04
    -13 4 -8 1150.65
    -13 4 -8 863.906
    -13 4 -7 638.527
    -13 4 -7 861.872
    -13 4 -6 1176.03
    -13 4 -5 60.4679
    -13 4 -4 1021.88
    -13 4 -3 7263.57
    -13 4 -2 612.733
    -13 4 -2 79.9607
    -13 4 -1 803.31
    -13 4 -1 780.005
    -13 4 0 4838.26
    -13 4 0 4720.47
    -13 4 1 2354.44
    -13 4 2 333.405
    -13 4 3 1070.21
    -13 4 4 6163.87
    -13 4 5 40.1773
    -13 4 6 580.49
    -13 4 7 4969.28
    -13 4 8 1037.16
    -13 4 9 1462.05
    -13 4 9 1539.12
    -13 4 10 9719.82
    -13 4 10 8753.78
    -13 4 11 1116.59
    -13 4 11 1514.98
    -13 5 -10 1917.95
    -13 5 -9 2161.16
    -13 5 -9 1318.7
    -13 5 -8 -244.411
    -13 5 -8 -77.4152
    -13 5 -7 3205.09
    -13 5 -6 1709.83
    -13 5 -5 -11.5911
    -13 5 -4 3773.01
    -13 5 -3 2763.42
    -13 5 -3 3527.65
    -13 5 -2 2130.19
    -13 5 -2 1863.05
    -13 5 -1 2776.53
    -13 5 -1 2805.98
    -13 5 0 519.481
    -13 5 0 372.087
    -13 5 1 4727.73
    -13 5 2 2943.36
    -13 5 3 2490.62
    -13 5 4 4945.54
    -13 5 5 -221.423
    -13 5 5 90.9962
    -13 5 6 579.764
    -13 5 6 617.868
    -13 5 7 1459.36
    -13 5 7 1164.14
    -13 5 8 6176.35
    -13 5 8 6609.56
    -13 5 9 3390.36
    -13 5 9 3145.27
    -13 5 10 4585.74
    -13 5 10 5322.46
    -13 5 11 4108.99
    -13 5 11 3306.27
    -13 6 -10 3986.01
    -13 6 -9 1098.94
    -13 6 -9 1222.53
    -13 6 -8 1733.81
    -13 6 -8 1871.61
    -13 6 -7 4690.08
    -13 6 -6 566.689
    -13 6 -5 -1.77848
    -13 6 -4 6310.25
    -13 6 -3 3303.42
    -13 6 -3 3802.53
    -13 6 -2 4052.79
    -13 6 -2 4309.63
    -13 6 -1 1141.31
    -13 6 -1 1411.88
    -13 6 0 2428.03
    -13 6 0 2242.1
    -13 6 1 3067.26
    -13 6 1 3084.29
    -13 6 2 395.442
    -13 6 3 3915.62
    -13 6 3 3599.32
    -13 6 4 1984.37
    -13 6 4 861.808
    -13 6 5 1627.89
    -13 6 5 1142.28
    -13 6 6 2538.62
    -13 6 6 2556.59
    -13 6 7 918.884
    -13 6 7 753.935
    -13 6 8 3854.55
    -13 6 8 4264.5
    -13 6 9 1758.82
    -13 6 9 1604.77
    -13 6 10 419.04
    -13 6 10 857.176
    -13 7 -10 3594.92
    -13 7 -9 -102.343
    -13 7 -9 -129.912
    -13 7 -8 155.561
    -13 7 -8 -3.2939
    -13 7 -7 4700.31
    -13 7 -6 2390.22
    -13 7 -5 292.382
    -13 7 -4 970.414
    -13 7 -3 5760.11
    -13 7 -3 4475.2
    -13 7 -2 828.822
    -13 7 -2 414.501
    -13 7 -1 1201.57
    -13 7 -1 1077
    -13 7 0 7308.94
    -13 7 0 6772.88
    -13 7 0 5572.95
    -13 7 1 1508.39
    -13 7 1 1158.26
    -13 7 2 389.963
    -13 7 2 0
    -13 7 3 8389.96
    -13 7 3 7214.46
    -13 7 4 1514.46
    -13 7 4 1403.43
    -13 7 5 2428.55
    -13 7 5 1620.28
    -13 7 6 1443.3
    -13 7 6 1622.85
    -13 7 7 1555.94
    -13 7 7 1590.29
    -13 7 8 2271.87
    -13 7 8 2198.93
    -13 7 9 322.526
    -13 7 9 686.504
    -13 7 10 1653.43
    -13 8 -10 2723.57
    -13 8 -9 1400.97
    -13 8 -9 2186.63
    -13 8 -8 275.404
    -13 8 -7 254.496
    -13 8 -6 5070.84
    -13 8 -5 917.097
    -13 8 -4 1362.36
    -13 8 -3 1688.07
    -13 8 -3 1563.2
    -13 8 -2 98.1037
    -13 8 -2 80.8957
    -13 8 -1 542.084
    -13 8 -1 457.79
    -13 8 -1 282.375
    -13 8 0 6975.57
    -13 8 0 6439.43
    -13 8 0 7637.73
    -13 8 1 3579.63
    -13 8 1 4057.93
    -13 8 2 23.4808
    -13 8 3 2573.55
    -13 8 3 1971.25
    -13 8 4 2434.4
    -13 8 4 2958.81
    -13 8 5 256.758
    -13 8 6 877.789
    -13 8 6 744.025
    -13 8 7 5516.63
    -13 8 7 6285.41
    -13 8 8 1881.9
    -13 8 8 2266.19
    -13 8 9 530.297
    -13 9 -10 446.372
    -13 9 -9 1010.69
    -13 9 -8 1252.01
    -13 9 -7 1755.32
    -13 9 -6 827.443
    -13 9 -5 2388.02
    -13 9 -4 93.9128
    -13 9 -3 3709.88
    -13 9 -3 3159.29
    -13 9 -2 3385.99
    -13 9 -2 2547.13
    -13 9 -1 2236.6
    -13 9 -1 2488.22
    -13 9 0 2726.62
    -13 9 0 3283.37
    -13 9 1 6613.75
    -13 9 2 283.227
    -13 9 3 614.659
    -13 9 3 229.109
    -13 9 4 4350
    -13 9 4 3762.69
    -13 9 5 2241.28
    -13 9 5 2648.31
    -13 9 6 714.056
    -13 9 7 8771.12
    -13 9 8 876.178
    -13 10 -9 851.593
    -13 10 -8 336.654
    -13 10 -7 4386.49
    -13 10 -6 2093.18
    -13 10 -5 726.844
    -13 10 -4 4495.99
    -13 10 -3 665.083
    -13 10 -3 960.908
    -13 10 -2 2054.41
    -13 10 -2 2018.01
    -13 10 -1 1506
    -13 10 -1 1328.26
    -13 10 0 1875.42
    -13 10 0 2123.94
    -13 10 1 4157.37
    -13 10 2 818.55
    -13 10 3 50.4239
    -13 10 4 1878.34
    -13 10 4 1957.55
    -13 10 5 2127.58
    -13 10 5 1951.01
    -13 10 6 1925.72
    -13 10 6 1686.29
    -13 10 7 3076.18
    -13 11 -9 457.041
    -13 11 -6 1152.84
    -13 11 -5 807.892
    -13 11 -4 959.931
    -13 11 -4 993.633
    -13 11 -3 3648.8
    -13 11 -3 3256.72
    -13 11 -2 738.947
    -13 11 -2 1555.23
    -13 11 -1 402.635
    -13 11 -1 274.217
    -13 11 0 1874.59
    -13 11 0 2710.28
    -13 11 1 3145.43
    -13 11 2 1340.62
    -13 11 3 1808.77
    -13 11 4 354.562
    -13 11 4 26.0583
    -13 11 5 4783.67
    -13 11 5 3963.58
    -13 11 6 1792.78
    -13 11 6 893.529
    -13 12 -5 603.119
    -13 12 -4 -109.912
    -13 12 -4 256.23
    -13 12 -3 6294.83
    -13 12 -3 6576.22
    -13 12 -2 821.327
    -13 12 -2 538.309
    -13 12 -1 14.9262
    -13 12 -1 189.08
    -13 12 0 4385.18
    -13 12 0 3454.78
    -13 12 1 2573.63
    -13 12 2 603.044
    -13 12 3 1388.64
    -13 12 4 2575.55
    -13 12 5 2731.28
    -13 13 -2 3749.51
    -12 -8 -1 339.647
    -12 -8 0 1760.42
    -12 -8 1 534.062
    -12 -8 2 95.4037
    -12 -8 3 3251.76
    -12 -8 4 -59.1285
    -12 -7 -3 2681.5
    -12 -7 -2 57.6723
    -12 -7 -1 256.723
    -12 -7 -1 314.381
    -12 -7 0 1019
    -12 -7 1 1587.97
    -12 -7 2 231.064
    -12 -7 3 1132.34
    -12 -7 4 2833.9
    -12 -7 5 3197.24
    -12 -7 6 1251.09
    -12 -7 7 2951.55
    -12 -7 8 690.771
    -12 -6 -6 2883.37
    -12 -6 -4 520.585
    -12 -6 -3 2216.99
    -12 -6 -2 1399.93
    -12 -6 -1 419.711
    -12 -6 -1 145.609
    -12 -6 0 499.828
    -12 -6 1 5736.82
    -12 -6 2 -8.75249
    -12 -6 3 399.045
    -12 -6 4 4081.77
    -12 -6 5 507.269
    -12 -6 6 716.211
    -12 -6 7 7555.67
    -12 -6 8 2323.13
    -12 -6 9 2762.56
    -12 -6 10 816.333
    -12 -6 11 2986.7
    -12 -6 12 507.457
    -12 -5 -7 920.901
    -12 -5 -6 540.771
    -12 -5 -6 843.423
    -12 -5 -5 1377.67
    -12 -5 -5 1430.95
    -12 -5 -4 3048.48
    -12 -5 -4 3930.41
    -12 -5 -3 322.283
    -12 -5 -3 852.639
    -12 -5 -2 4966.33
    -12 -5 -2 5630.26
    -12 -5 -2 5888.24
    -12 -5 -1 625.308
    -12 -5 -1 5.41401
    -12 -5 -1 400.452
    -12 -5 0 3139.51
    -12 -5 0 3238.75
    -12 -5 0 3193.36
    -12 -5 1 4199.3
    -12 -5 2 1809.27
    -12 -5 3 762.059
    -12 -5 4 4881.34
    -12 -5 5 3487.54
    -12 -5 6 480.286
    -12 -5 7 2711.99
    -12 -5 8 3253.01
    -12 -5 9 417.156
    -12 -5 9 211.993
    -12 -5 10 200.377
    -12 -5 10 935.342
    -12 -5 11 2994.8
    -12 -5 11 2649.55
    -12 -5 12 283.21
    -12 -5 13 352.783
    -12 -4 -7 2659.4
    -12 -4 -7 3056.28
    -12 -4 -6 830.226
    -12 -4 -6 525.124
    -12 -4 -5 3254.18
    -12 -4 -5 3061.97
    -12 -4 -4 174.666
    -12 -4 -4 952.38
    -12 -4 -3 129.869
    -12 -4 -3 949.223
    -12 -4 -2 2396.57
    -12 -4 -2 1787.69
    -12 -4 -2 1770.44
    -12 -4 -1 402.307
    -12 -4 -1 618.112
    -12 -4 -1 477.536
    -12 -4 0 3544.33
    -12 -4 0 3872.09
    -12 -4 0 3962.59
    -12 -4 1 734.479
    -12 -4 2 4356.93
    -12 -4 3 3851.73
    -12 -4 4 324.211
    -12 -4 5 3473.72
    -12 -4 6 1257.19
    -12 -4 7 1883.69
    -12 -4 8 5327.29
    -12 -4 9 303.416
    -12 -4 10 1111.29
    -12 -4 11 1861.78
    -12 -4 12 1084.59
    -12 -4 13 745.246
    -12 -3 -8 1025.82
    -12 -3 -8 945.436
    -12 -3 -7 1003.74
    -12 -3 -7 502.532
    -12 -3 -6 2600.42
    -12 -3 -6 3788.66
    -12 -3 -5 657.388
    -12 -3 -5 1011.52
    -12 -3 -4 81.5944
    -12 -3 -4 5.73705
    -12 -3 -3 1924.72
    -12 -3 -3 1825.92
    -12 -3 -2 423.823
    -12 -3 -2 328.753
    -12 -3 -2 673.411
    -12 -3 -1 1400.6
    -12 -3 -1 1228.5
    -12 -3 0 7646.74
    -12 -3 0 7557.44
    -12 -3 1 1618.37
    -12 -3 2 2553.66
    -12 -3 3 1000.63
    -12 -3 4 2928.71
    -12 -3 5 1708.22
    -12 -3 6 5315.72
    -12 -3 7 4927.41
    -12 -3 8 4038.58
    -12 -3 9 2388.62
    -12 -3 10 2405.38
    -12 -3 11 281.421
    -12 -3 12 3394.88
    -12 -3 13 1550.7
    -12 -2 -9 2555.83
    -12 -2 -9 3718.17
    -12 -2 -8 -65.1434
    -12 -2 -8 338.796
    -12 -2 -7 92.0886
    -12 -2 -7 98.8513
    -12 -2 -6 5405.52
    -12 -2 -6 5732.48
    -12 -2 -5 980.779
    -12 -2 -5 562.514
    -12 -2 -4 1751.76
    -12 -2 -4 1251.52
    -12 -2 -3 2792.04
    -12 -2 -3 2346.07
    -12 -2 -2 1528.86
    -12 -2 -2 1017.08
    -12 -2 -1 129.862
    -12 -2 -1 -71.5183
    -12 -2 0 2656.66
    -12 -2 0 2041.83
    -12 -2 1 5434
    -12 -2 2 1150.96
    -12 -2 3 2073.58
    -12 -2 4 5100.85
    -12 -2 5 1951.9
    -12 -2 6 706.668
    -12 -2 7 5415.85
    -12 -2 8 3033.74
    -12 -2 9 4008.76
    -12 -2 10 1736.29
    -12 -2 11 4128.58
    -12 -2 12 2517.42
    -12 -2 13 2540.77
    -12 -1 -9 1328.41
    -12 -1 -9 1340.17
    -12 -1 -8 1311.76
    -12 -1 -8 961.569
    -12 -1 -7 1062.77
    -12 -1 -7 966.23
    -12 -1 -6 1866.14
    -12 -1 -6 1384.09
    -12 -1 -5 1880.08
    -12 -1 -5 1254.45
    -12 -1 -4 1877.64
    -12 -1 -4 1212.59
    -12 -1 -3 1180.96
    -12 -1 -3 1014.83
    -12 -1 -2 6641.69
    -12 -1 -2 7414.26
    -12 -1 -1 107.987
    -12 -1 -1 42.8711
    -12 -1 0 236.914
    -12 -1 0 685.813
    -12 -1 1 5891.13
    -12 -1 1 5724.56
    -12 -1 2 485.562
    -12 -1 3 1703.71
    -12 -1 4 3881.9
    -12 -1 5 2234.01
    -12 -1 6 821.606
    -12 -1 7 1625.78
    -12 -1 8 6762.72
    -12 -1 9 2454.11
    -12 -1 10 1538.75
    -12 -1 11 4796.92
    -12 -1 12 1330.73
    -12 -1 13 3742.36
    -12 -1 14 4030.55
    -12 0 -10 2633.43
    -12 0 -10 3181.31
    -12 0 -9 191.78
    -12 0 -9 592.228
    -12 0 -8 2338.72
    -12 0 -8 2906.36
    -12 0 -7 1808.92
    -12 0 -7 2136.23
    -12 0 -6 1115.3
    -12 0 -6 1123.01
    -12 0 -5 2121.07
    -12 0 -5 2275.29
    -12 0 -4 -19.82
    -12 0 -3 4407.22
    -12 0 -3 4408.55
    -12 0 -2 7730.25
    -12 0 -2 7948.56
    -12 0 -1 1549.32
    -12 0 -1 1795.42
    -12 0 0 2305.9
    -12 0 0 2317.98
    -12 0 1 2564.86
    -12 0 1 2164.79
    -12 0 2 4042.31
    -12 0 3 2076.95
    -12 0 4 4620.04
    -12 0 5 7825.4
    -12 0 6 2376.24
    -12 0 7 1778.07
    -12 0 8 4712
    -12 0 9 -175.507
    -12 0 10 619.839
    -12 0 11 3659.55
    -12 0 12 1763.44
    -12 0 13 6612.4
    -12 0 14 2520.06
    -12 1 -10 2532
    -12 1 -10 2253.21
    -12 1 -9 437.471
    -12 1 -9 20.4186
    -12 1 -8 67.9868
    -12 1 -8 240.217
    -12 1 -7 1358.51
    -12 1 -7 1649.62
    -12 1 -6 2467.63
    -12 1 -6 2306.68
    -12 1 -5 6388.85
    -12 1 -4 808.275
    -12 1 -3 7617.55
    -12 1 -3 8781.12
    -12 1 -2 710.37
    -12 1 -2 879.909
    -12 1 -1 3575.01
    -12 1 -1 4218.07
    -12 1 0 2567.04
    -12 1 0 3007.54
    -12 1 1 -84.0136
    -12 1 1 -280.797
    -12 1 2 3020.12
    -12 1 3 1216.52
    -12 1 4 2076.3
    -12 1 5 5117
    -12 1 6 690.516
    -12 1 7 582.543
    -12 1 8 131.208
    -12 1 9 893.825
    -12 1 10 365.995
    -12 1 11 2266.12
    -12 1 12 3730.37
    -12 1 13 2123.92
    -12 1 14 628.075
    -12 2 -11 924.044
    -12 2 -11 269.457
    -12 2 -10 1228.87
    -12 2 -10 1076.85
    -12 2 -9 5375.64
    -12 2 -9 5862.79
    -12 2 -8 668.223
    -12 2 -8 605.156
    -12 2 -7 -46.0521
    -12 2 -7 149.92
    -12 2 -6 2069.96
    -12 2 -6 1842.23
    -12 2 -5 0.65122
    -12 2 -4 127.144
    -12 2 -3 3388.29
    -12 2 -3 3647.35
    -12 2 -2 1374.3
    -12 2 -2 1754.22
    -12 2 -1 2863.49
    -12 2 -1 2274.02
    -12 2 0 5597.19
    -12 2 0 4773.54
    -12 2 1 1804.29
    -12 2 1 2099.35
    -12 2 2 2491.95
    -12 2 3 1696.09
    -12 2 4 5351.41
    -12 2 5 4530.4
    -12 2 6 3486.61
    -12 2 7 5638.9
    -12 2 8 838.484
    -12 2 9 2482.26
    -12 2 10 2641.09
    -12 2 11 1377.63
    -12 2 12 10308.4
    -12 2 13 126.867
    -12 2 14 -9.87786
    -12 3 -11 45.4568
    -12 3 -11 175.95
    -12 3 -10 412.236
    -12 3 -10 335.231
    -12 3 -9 3038.83
    -12 3 -9 3296.36
    -12 3 -8 -123.216
    -12 3 -8 -261.789
    -12 3 -7 500.287
    -12 3 -7 307.936
    -12 3 -6 1744.89
    -12 3 -5 1640.53
    -12 3 -4 1328.56
    -12 3 -3 566.482
    -12 3 -3 467.512
    -12 3 -2 2965.04
    -12 3 -2 3333.54
    -12 3 -1 400.538
    -12 3 -1 560.824
    -12 3 0 1927.93
    -12 3 0 1723.29
    -12 3 1 7303.15
    -12 3 1 7113.04
    -12 3 2 -155.586
    -12 3 3 3726.85
    -12 3 4 6550.34
    -12 3 5 3601.19
    -12 3 6 2838.12
    -12 3 7 2357.43
    -12 3 8 4867.3
    -12 3 9 1986.8
    -12 3 9 1642.3
    -12 3 10 1584.03
    -12 3 10 1567.79
    -12 3 11 4826.96
    -12 3 11 5752.05
    -12 3 12 3189.36
    -12 3 12 3282.28
    -12 3 13 981.812
    -12 3 13 380.494
    -12 3 14 1254.64
    -12 4 -11 464.081
    -12 4 -11 83.2699
    -12 4 -10 1978.89
    -12 4 -10 1803.18
    -12 4 -9 1232.88
    -12 4 -9 1582.3
    -12 4 -8 2353.62
    -12 4 -8 3229.12
    -12 4 -7 1404.97
    -12 4 -7 1794.38
    -12 4 -6 1699.36
    -12 4 -5 2984.56
    -12 4 -4 3.34289
    -12 4 -3 1251.32
    -12 4 -3 599.33
    -12 4 -2 4966.77
    -12 4 -2 4879.34
    -12 4 -1 570.23
    -12 4 -1 531.538
    -12 4 0 1169.53
    -12 4 0 1514.19
    -12 4 1 7863
    -12 4 1 8762.47
    -12 4 2 2109.91
    -12 4 3 1456.11
    -12 4 4 3696.91
    -12 4 5 8203.96
    -12 4 5 8370.89
    -12 4 6 1674.47
    -12 4 6 1962.66
    -12 4 7 540.945
    -12 4 7 476.33
    -12 4 8 7913.61
    -12 4 8 8066.57
    -12 4 9 1197.14
    -12 4 9 832.979
    -12 4 10 3819.01
    -12 4 10 3123.47
    -12 4 11 7486.12
    -12 4 11 7580.02
    -12 4 12 749.331
    -12 4 12 184.432
    -12 4 13 2051.08
    -12 4 13 2301.73
    -12 5 -12 668.984
    -12 5 -11 1146.52
    -12 5 -11 1216.4
    -12 5 -10 3912.73
    -12 5 -10 5125.62
    -12 5 -9 623.609
    -12 5 -9 906.425
    -12 5 -8 5147.89
    -12 5 -8 5014.74
    -12 5 -7 -154.746
    -12 5 -6 3059.22
    -12 5 -5 3957.16
    -12 5 -4 404.435
    -12 5 -3 5077.97
    -12 5 -3 5282.01
    -12 5 -2 2013.49
    -12 5 -2 2461.81
    -12 5 -1 2774.39
    -12 5 -1 2588.57
    -12 5 0 978.51
    -12 5 0 1474.93
    -12 5 1 2266.78
    -12 5 1 2321.4
    -12 5 1 2253.36
    -12 5 2 5771.77
    -12 5 2 5603.35
    -12 5 3 294.649
    -12 5 3 595.689
    -12 5 4 1684.57
    -12 5 4 1975.54
    -12 5 5 7563.05
    -12 5 5 7709.39
    -12 5 6 286.407
    -12 5 6 297.879
    -12 5 7 546.248
    -12 5 7 654.145
    -12 5 8 4612.11
    -12 5 8 4334.3
    -12 5 9 5733.83
    -12 5 9 5093.76
    -12 5 10 4348.71
    -12 5 10 4280.6
    -12 5 11 4906.11
    -12 5 11 4343.26
    -12 5 12 3879.11
    -12 5 12 4702.46
    -12 5 13 3587.16
    -12 6 -12 2324.26
    -12 6 -11 1047.14
    -12 6 -11 1123.41
    -12 6 -10 867.111
    -12 6 -10 1412.28
    -12 6 -9 982.941
    -12 6 -9 1106.9
    -12 6 -8 857.498
    -12 6 -8 548.814
    -12 6 -7 21.6479
    -12 6 -6 7328.19
    -12 6 -5 2655.96
    -12 6 -4 3475.16
    -12 6 -4 3521.12
    -12 6 -3 4255.35
    -12 6 -3 4385.48
    -12 6 -2 879.886
    -12 6 -2 902.5
    -12 6 -1 2590.84
    -12 6 -1 3418.07
    -12 6 0 2167.14
    -12 6 0 2591.86
    -12 6 0 2513.41
    -12 6 1 3655.15
    -12 6 1 2649.85
    -12 6 1 2987.22
    -12 6 1 3015.34
    -12 6 2 7363.58
    -12 6 2 8832.59
    -12 6 2 7554.43
    -12 6 2 7973.69
    -12 6 3 497.225
    -12 6 3 1126.33
    -12 6 3 601.43
    -12 6 4 3151.18
    -12 6 4 3051.16
    -12 6 4 3191.27
    -12 6 5 1446.04
    -12 6 5 2013.86
    -12 6 6 2348.27
    -12 6 6 2350.67
    -12 6 7 1754.4
    -12 6 7 2043.44
    -12 6 8 485.223
    -12 6 8 388.469
    -12 6 9 7606.98
    -12 6 9 6722.07
    -12 6 10 2203.95
    -12 6 10 1220.42
    -12 6 11 -172.649
    -12 6 11 96.2051
    -12 6 12 5226.97
    -12 6 12 5297.23
    -12 7 -12 1873.66
    -12 7 -11 581.416
    -12 7 -11 1091.59
    -12 7 -10 26.554
    -12 7 -10 -196.015
    -12 7 -9 5469.01
    -12 7 -9 5208.44
    -12 7 -8 1513.9
    -12 7 -7 -185.056
    -12 7 -6 4533.75
    -12 7 -5 3402.66
    -12 7 -4 1762.57
    -12 7 -4 1821.27
    -12 7 -3 3966.29
    -12 7 -3 3566.43
    -12 7 -2 2960.71
    -12 7 -2 3583.27
    -12 7 -1 3654.19
    -12 7 -1 4066.25
    -12 7 -1 3719.95
    -12 7 0 1412.87
    -12 7 0 1284.17
    -12 7 1 8718.34
    -12 7 1 8624.88
    -12 7 1 7373.53
    -12 7 2 5659.66
    -12 7 2 5856.94
    -12 7 2 5292.79
    -12 7 3 2610.93
    -12 7 3 3032.45
    -12 7 4 3221.61
    -12 7 4 2440.57
    -12 7 5 1527.18
    -12 7 5 698.2
    -12 7 6 2377.3
    -12 7 7 553.071
    -12 7 8 598.258
    -12 7 8 1103.05
    -12 7 9 5407.95
    -12 7 9 5485.58
    -12 7 10 774.958
    -12 7 10 827.818
    -12 7 11 -205.362
    -12 7 11 126.998
    -12 8 -12 2584.59
    -12 8 -11 827.686
    -12 8 -11 386.46
    -12 8 -10 796.512
    -12 8 -10 754.652
    -12 8 -9 352.429
    -12 8 -9 1112.62
    -12 8 -8 511.759
    -12 8 -7 512.673
    -12 8 -6 1463.25
    -12 8 -5 7281.29
    -12 8 -4 497.306
    -12 8 -4 213.082
    -12 8 -3 2620.06
    -12 8 -3 3080.14
    -12 8 -2 2361.56
    -12 8 -2 3332.41
    -12 8 -1 534.618
    -12 8 -1 177.393
    -12 8 0 1532.34
    -12 8 0 1226.91
    -12 8 1 8591.86
    -12 8 1 7773.37
    -12 8 2 4748.65
    -12 8 2 4141.13
    -12 8 2 4764.62
    -12 8 3 2899.19
    -12 8 3 2861.39
    -12 8 4 5668.28
    -12 8 4 5812.07
    -12 8 5 2516.21
    -12 8 5 2751.96
    -12 8 6 -165.098
    -12 8 6 -208.259
    -12 8 7 1412.06
    -12 8 8 4080.21
    -12 8 9 3872.08
    -12 8 10 813.625
    -12 8 11 2759.46
    -12 9 -12 2151.61
    -12 9 -11 714.359
    -12 9 -10 117.619
    -12 9 -10 -181.702
    -12 9 -9 698.03
    -12 9 -9 1178.98
    -12 9 -8 5665.59
    -12 9 -7 77.5667
    -12 9 -6 1788.57
    -12 9 -5 1511.29
    -12 9 -4 1340.02
    -12 9 -3 116.812
    -12 9 -3 159.271
    -12 9 -2 1892.04
    -12 9 -2 3010
    -12 9 -1 5445.87
    -12 9 -1 5230.47
    -12 9 0 2262.07
    -12 9 0 3388.61
    -12 9 1 4674.24
    -12 9 1 4896.67
    -12 9 2 7698.3
    -12 9 2 8024.44
    -12 9 2 8330.65
    -12 9 3 1154.2
    -12 9 3 1857.21
    -12 9 4 405.705
    -12 9 4 233.223
    -12 9 5 5699.15
    -12 9 5 5162.42
    -12 9 6 2586.29
    -12 9 6 2583.94
    -12 9 7 2487.7
    -12 9 7 3619.33
    -12 9 8 9706.1
    -12 9 9 1094.82
    -12 9 10 2173.6
    -12 10 -12 1302.77
    -12 10 -11 4357.16
    -12 10 -10 452.51
    -12 10 -10 91.4941
    -12 10 -9 1945.97
    -12 10 -9 2962.83
    -12 10 -8 1778.65
    -12 10 -7 805.901
    -12 10 -6 3051.31
    -12 10 -5 2860.37
    -12 10 -4 1822.33
    -12 10 -4 2565.91
    -12 10 -3 2214.38
    -12 10 -3 2912.91
    -12 10 -2 1437.11
    -12 10 -2 1433.19
    -12 10 -1 3776.07
    -12 10 -1 3694.92
    -12 10 0 1160.36
    -12 10 0 1219.82
    -12 10 1 858.183
    -12 10 2 4343.06
    -12 10 2 4698.91
    -12 10 3 1634.9
    -12 10 3 1303.95
    -12 10 4 -20.1516
    -12 10 4 167.479
    -12 10 5 2944.99
    -12 10 5 3026.31
    -12 10 6 1407.07
    -12 10 6 1197.46
    -12 10 7 3649.35
    -12 10 7 3411.14
    -12 10 8 3172.41
    -12 10 8 3280.31
    -12 10 9 3599.09
    -12 11 -10 -323.197
    -12 11 -9 3917.29
    -12 11 -9 4622.37
    -12 11 -8 1721.73
    -12 11 -7 345.61
    -12 11 -6 3350.75
    -12 11 -5 1448.05
    -12 11 -5 871.89
    -12 11 -4 4270.42
    -12 11 -4 4971.2
    -12 11 -3 1023.81
    -12 11 -3 1066.65
    -12 11 -2 2074.37
    -12 11 -2 2903.44
    -12 11 -1 3133.69
    -12 11 0 387.408
    -12 11 1 3577.74
    -12 11 2 1696.11
    -12 11 3 1537.07
    -12 11 3 1171.05
    -12 11 4 1293.62
    -12 11 4 1330.73
    -12 11 5 455.309
    -12 11 5 -57.4414
    -12 11 6 7771.3
    -12 11 6 8109.03
    -12 11 7 1071.75
    -12 11 7 570.738
    -12 11 8 -208.648
    -12 11 8 -171.853
    -12 11 9 10995.2
    -12 12 -8 2356.08
    -12 12 -7 1163.67
    -12 12 -6 3375.69
    -12 12 -6 3622.98
    -12 12 -5 4134.13
    -12 12 -5 3733.87
    -12 12 -4 1818.54
    -12 12 -4 1326.6
    -12 12 -3 919.393
    -12 12 -2 10347.8
    -12 12 -1 3216.01
    -12 12 0 1814.78
    -12 12 1 3658.95
    -12 12 2 685.924
    -12 12 3 522.104
    -12 12 3 912.339
    -12 12 4 -269.478
    -12 12 4 258.108
    -12 12 5 3138.69
    -12 12 6 5835.82
    -12 12 6 6889.99
    -12 12 7 323.517
    -12 13 -6 627.508
    -12 13 -5 4277.97
    -12 13 -5 5508.56
    -12 13 -4 -318.226
    -12 13 -3 1380.63
    -12 13 -2 5419.95
    -12 13 -1 3812.6
    -12 13 0 1959.68
    -12 13 1 829.153
    -12 13 2 1843.76
    -12 13 3 -255.231
    -12 13 4 1356.32
    -11 -9 -2 -32.388
    -11 -9 -1 2790.02
    -11 -9 -1 2374.89
    -11 -9 0 676.491
    -11 -9 0 603.068
    -11 -9 1 634.735
    -11 -9 2 2677.73
    -11 -9 3 1866.54
    -11 -9 4 1468.43
    -11 -9 5 2878.48
    -11 -9 6 4508.32
    -11 -9 7 451.397
    -11 -8 -4 1088.51
    -11 -8 -3 1330.61
    -11 -8 -2 1051.45
    -11 -8 -2 771.334
    -11 -8 -1 3847.23
    -11 -8 -1 2251.37
    -11 -8 0 1284.38
    -11 -8 0 514.277
    -11 -8 1 2187.56
    -11 -8 2 1349.01
    -11 -8 3 2825.3
    -11 -8 4 2274.76
    -11 -8 5 239.824
    -11 -8 6 3165.9
    -11 -8 7 706.282
    -11 -8 8 952.375
    -11 -8 9 6142.22
    -11 -8 10 768.731
    -11 -8 13 1726.38
    -11 -7 -5 4769.37
    -11 -7 -4 1543.07
    -11 -7 -3 2202.33
    -11 -7 -2 3422.01
    -11 -7 -2 4411.69
    -11 -7 -1 394.524
    -11 -7 -1 345.816
    -11 -7 0 766.182
    -11 -7 0 963.272
    -11 -7 1 2168.79
    -11 -7 2 1896.52
    -11 -7 3 2002.81
    -11 -7 4 528.69
    -11 -7 5 947.88
    -11 -7 6 3646.12
    -11 -7 7 141.697
    -11 -7 8 3006.47
    -11 -7 9 4632.3
    -11 -7 10 5061.6
    -11 -7 11 174.175
    -11 -7 11 238.64
    -11 -7 12 527.232
    -11 -7 12 505.358
    -11 -7 13 4594.19
    -11 -6 -8 2130.5
    -11 -6 -7 313.349
    -11 -6 -6 340.546
    -11 -6 -6 325.63
    -11 -6 -5 4116.68
    -11 -6 -5 5006.54
    -11 -6 -4 419.563
    -11 -6 -4 872.526
    -11 -6 -3 1006.23
    -11 -6 -3 528.625
    -11 -6 -2 2515.42
    -11 -6 -2 2239.82
    -11 -6 -1 2411.62
    -11 -6 -1 3087.55
    -11 -6 0 1269.87
    -11 -6 0 511.655
    -11 -6 1 1392.49
    -11 -6 1 1566.02
    -11 -6 2 6471.81
    -11 -6 3 748.394
    -11 -6 4 530.779
    -11 -6 5 3970.3
    -11 -6 6 188.814
    -11 -6 7 2282.5
    -11 -6 8 3178.15
    -11 -6 9 3238.51
    -11 -6 9 4569.17
    -11 -6 10 4268.15
    -11 -6 10 3695.03
    -11 -6 11 59.8837
    -11 -6 11 409.836
    -11 -6 12 753.173
    -11 -6 12 524.831
    -11 -6 13 1543.4
    -11 -6 13 953.846
    -11 -6 14 3650.3
    -11 -5 -9 555.784
    -11 -5 -8 2456.37
    -11 -5 -8 2404.15
    -11 -5 -7 0
    -11 -5 -7 255.842
    -11 -5 -6 1790.85
    -11 -5 -6 1770.26
    -11 -5 -5 4592.56
    -11 -5 -5 3410.8
    -11 -5 -4 2359.61
    -11 -5 -4 2424.1
    -11 -5 -3 211.444
    -11 -5 -3 458.378
    -11 -5 -3 459.531
    -11 -5 -2 342.098
    -11 -5 -2 -75.271
    -11 -5 -2 -19.0602
    -11 -5 -1 6891.57
    -11 -5 -1 6720.86
    -11 -5 -1 6605.47
    -11 -5 0 600.037
    -11 -5 0 361.609
    -11 -5 1 522.882
    -11 -5 1 1327.76
    -11 -5 1 1346.72
    -11 -5 2 5683.73
    -11 -5 3 2619.12
    -11 -5 4 50.2121
    -11 -5 5 4702.19
    -11 -5 6 3061.23
    -11 -5 7 1972.05
    -11 -5 8 1632.51
    -11 -5 9 5654.61
    -11 -5 10 1535.23
    -11 -5 10 1928.96
    -11 -5 11 164.045
    -11 -5 11 121.972
    -11 -5 12 2509.81
    -11 -5 12 2270.39
    -11 -5 13 277.182
    -11 -5 13 7.06817
    -11 -5 14 1567.88
    -11 -5 14 1816.72
    -11 -4 -9 1814.2
    -11 -4 -9 544.902
    -11 -4 -8 1781.8
    -11 -4 -8 1427.45
    -11 -4 -7 117.892
    -11 -4 -7 167.768
    -11 -4 -6 5513.5
    -11 -4 -6 5455.57
    -11 -4 -5 -52.708
    -11 -4 -5 123.792
    -11 -4 -4 5651.71
    -11 -4 -4 5836.21
    -11 -4 -3 1910.81
    -11 -4 -3 1723.56
    -11 -4 -3 1192.27
    -11 -4 -2 -28.2912
    -11 -4 -2 55.7234
    -11 -4 -2 -194.014
    -11 -4 -1 3550.88
    -11 -4 -1 3973.14
    -11 -4 -1 3749.5
    -11 -4 0 658.244
    -11 -4 0 452.471
    -11 -4 1 1867.33
    -11 -4 1 1337.33
    -11 -4 2 2772.97
    -11 -4 3 7051.79
    -11 -4 4 1408.46
    -11 -4 5 488.965
    -11 -4 6 7282.33
    -11 -4 7 268.137
    -11 -4 8 1600.52
    -11 -4 9 6286.36
    -11 -4 10 43.4757
    -11 -4 11 1122.78
    -11 -4 12 3287.07
    -11 -4 13 2006.21
    -11 -4 13 1982.54
    -11 -4 14 778.371
    -11 -4 14 104.766
    -11 -4 15 4133.6
    -11 -3 -10 994.887
    -11 -3 -10 888.438
    -11 -3 -9 1090.35
    -11 -3 -9 582.857
    -11 -3 -8 1482.35
    -11 -3 -8 1672.88
    -11 -3 -7 -72.7088
    -11 -3 -7 596.07
    -11 -3 -6 1745.7
    -11 -3 -6 1962.83
    -11 -3 -5 884.481
    -11 -3 -5 1388.99
    -11 -3 -4 2713.56
    -11 -3 -4 3214.76
    -11 -3 -3 234.606
    -11 -3 -3 396.823
    -11 -3 -3 471.796
    -11 -3 -2 2635.86
    -11 -3 -2 2440.12
    -11 -3 -2 2884.5
    -11 -3 -1 644.074
    -11 -3 -1 636.857
    -11 -3 0 2315.14
    -11 -3 0 1622.07
    -11 -3 1 1743.68
    -11 -3 1 1696.56
    -11 -3 2 908.741
    -11 -3 3 7541.77
    -11 -3 4 374.25
    -11 -3 5 1833.74
    -11 -3 6 5744.82
    -11 -3 7 3023.83
    -11 -3 8 1918.17
    -11 -3 9 4751.35
    -11 -3 10 4163.48
    -11 -3 11 2281.26
    -11 -3 12 687.06
    -11 -3 13 8309.53
    -11 -3 14 270.665
    -11 -3 15 -42.3598
    -11 -3 15 46.7465
    -11 -2 -11 1863.96
    -11 -2 -10 118.904
    -11 -2 -10 -142.115
    -11 -2 -9 1079.39
    -11 -2 -9 1303.47
    -11 -2 -8 7684.36
    -11 -2 -8 9103.26
    -11 -2 -7 967.636
    -11 -2 -7 685.312
    -11 -2 -6 211.95
    -11 -2 -6 329.008
    -11 -2 -5 3882.77
    -11 -2 -5 3914.31
    -11 -2 -4 905.517
    -11 -2 -4 248.744
    -11 -2 -3 1465.49
    -11 -2 -3 728.08
    -11 -2 -3 1132.81
    -11 -2 -2 3690.32
    -11 -2 -2 3651.51
    -11 -2 -1 2101.22
    -11 -2 -1 2558.03
    -11 -2 0 1558.97
    -11 -2 0 1715.42
    -11 -2 1 1618.42
    -11 -2 1 1267.3
    -11 -2 2 3586.17
    -11 -2 2 2618.94
    -11 -2 3 2424.98
    -11 -2 4 4086.57
    -11 -2 5 5982.63
    -11 -2 6 4969.62
    -11 -2 7 6302.78
    -11 -2 8 3084.91
    -11 -2 9 3143.15
    -11 -2 10 3157.03
    -11 -2 11 3137.34
    -11 -2 12 1954.23
    -11 -2 13 9133.15
    -11 -2 14 3063.69
    -11 -2 15 1591.52
    -11 -2 16 4900.47
    -11 -1 -11 5725.52
    -11 -1 -11 4753.74
    -11 -1 -10 492.124
    -11 -1 -10 59.4749
    -11 -1 -9 1047.02
    -11 -1 -9 958.064
    -11 -1 -8 2861.22
    -11 -1 -8 3250.82
    -11 -1 -7 3691.76
    -11 -1 -7 3262.17
    -11 -1 -6 383.302
    -11 -1 -6 157.699
    -11 -1 -5 2703.83
    -11 -1 -5 2335.85
    -11 -1 -4 2329.33
    -11 -1 -4 2397.54
    -11 -1 -3 1656.3
    -11 -1 -3 1297.18
    -11 -1 -2 945.486
    -11 -1 -2 1559.21
    -11 -1 -1 6831.02
    -11 -1 -1 6311.81
    -11 -1 0 1481.4
    -11 -1 0 1960.03
    -11 -1 1 -30.4275
    -11 -1 1 113.764
    -11 -1 2 6820.73
    -11 -1 2 6257.41
    -11 -1 3 -0.54584
    -11 -1 4 936.261
    -11 -1 5 5402.34
    -11 -1 6 4075.51
    -11 -1 7 9668.41
    -11 -1 8 421.402
    -11 -1 9 3928.58
    -11 -1 10 1774.99
    -11 -1 11 1629.1
    -11 -1 12 7279.39
    -11 -1 13 4074.56
    -11 -1 14 11101.7
    -11 -1 15 1583.47
    -11 -1 16 296.301
    -11 0 -12 -164.278
    -11 0 -12 39.5247
    -11 0 -11 1348.78
    -11 0 -11 2589.06
    -11 0 -10 487.721
    -11 0 -10 1009.86
    -11 0 -9 3526.97
    -11 0 -9 4267.49
    -11 0 -8 2057.23
    -11 0 -8 1929.02
    -11 0 -7 4359.38
    -11 0 -7 3635.43
    -11 0 -6 1468.05
    -11 0 -6 1915.38
    -11 0 -5 839.294
    -11 0 -5 1535.43
    -11 0 -4 8535.16
    -11 0 -4 9457.74
    -11 0 -3 62.187
    -11 0 -3 -118.393
    -11 0 -2 5377.61
    -11 0 -2 4978
    -11 0 -1 7445.89
    -11 0 -1 8328.28
    -11 0 0 5291.64
    -11 0 0 4914.79
    -11 0 1 236.097
    -11 0 1 -37.9879
    -11 0 2 5033.6
    -11 0 2 5963.38
    -11 0 3 4582.06
    -11 0 4 2016.37
    -11 0 5 2451.38
    -11 0 6 9985.56
    -11 0 7 5161.21
    -11 0 8 634.339
    -11 0 9 3861.94
    -11 0 10 942.316
    -11 0 11 1385.4
    -11 0 12 4161.37
    -11 0 13 1134.19
    -11 0 14 9768.74
    -11 0 15 2480.68
    -11 0 16 1186.74
    -11 1 -12 1437.87
    -11 1 -12 400.514
    -11 1 -11 35.4386
    -11 1 -11 202.319
    -11 1 -10 403.326
    -11 1 -10 702.605
    -11 1 -9 3750.02
    -11 1 -9 3517.39
    -11 1 -8 132.46
    -11 1 -8 232.942
    -11 1 -7 1965.59
    -11 1 -7 2040.08
    -11 1 -6 1629.15
    -11 1 -6 1713.75
    -11 1 -5 1216.75
    -11 1 -4 5236.95
    -11 1 -4 5089.81
    -11 1 -3 1544.06
    -11 1 -3 1456.05
    -11 1 -2 5288.56
    -11 1 -2 5823.73
    -11 1 -1 7690.97
    -11 1 -1 7489.76
    -11 1 0 6306.88
    -11 1 0 7146.38
    -11 1 1 979.081
    -11 1 1 1071.98
    -11 1 2 -157.549
    -11 1 2 227.439
    -11 1 3 9169.17
    -11 1 4 968.763
    -11 1 5 1605.56
    -11 1 6 9007.71
    -11 1 7 258.513
    -11 1 8 2.18042
    -11 1 9 324.962
    -11 1 10 1604.41
    -11 1 11 1331.93
    -11 1 12 951.03
    -11 1 13 1885.14
    -11 1 14 5168.92
    -11 1 15 1677.48
    -11 1 16 3413.79
    -11 2 -13 -54.8288
    -11 2 -13 87.5238
    -11 2 -12 1604.73
    -11 2 -12 303.368
    -11 2 -11 1352.32
    -11 2 -11 1320.87
    -11 2 -10 156.879
    -11 2 -10 83.3054
    -11 2 -9 1600.9
    -11 2 -9 1799.93
    -11 2 -8 2601.88
    -11 2 -8 3740.9
    -11 2 -7 2730.21
    -11 2 -7 2678.89
    -11 2 -6 1724.72
    -11 2 -5 3193.44
    -11 2 -4 927.225
    -11 2 -4 345.268
    -11 2 -3 1286.65
    -11 2 -3 1042.49
    -11 2 -2 4659.96
    -11 2 -2 5330.83
    -11 2 -1 305.953
    -11 2 -1 719.197
    -11 2 0 4544.62
    -11 2 0 5225.41
    -11 2 1 4241.32
    -11 2 1 4183.4
    -11 2 2 1994.25
    -11 2 2 1754.46
    -11 2 3 11362.4
    -11 2 4 4343.06
    -11 2 5 3378.44
    -11 2 6 6764.48
    -11 2 7 4350.48
    -11 2 8 2931.6
    -11 2 9 592.572
    -11 2 9 1034.39
    -11 2 10 4386.78
    -11 2 10 5864.11
    -11 2 11 754.705
    -11 2 11 928.84
    -11 2 12 31.9927
    -11 2 12 381.842
    -11 2 13 6563.85
    -11 2 13 6537.43
    -11 2 14 312.183
    -11 2 14 586.36
    -11 2 15 83.9675
    -11 2 15 2000.06
    -11 2 16 3676.31
    -11 3 -13 262.896
    -11 3 -13 214.523
    -11 3 -12 -229.915
    -11 3 -12 -348.352
    -11 3 -11 2438.57
    -11 3 -11 2269.76
    -11 3 -10 46.0715
    -11 3 -10 67.6662
    -11 3 -9 262.938
    -11 3 -9 229.454
    -11 3 -8 4965.84
    -11 3 -8 5176
    -11 3 -7 225.027
    -11 3 -7 281.153
    -11 3 -6 430.55
    -11 3 -5 2573.68
    -11 3 -4 1440.57
    -11 3 -4 834.155
    -11 3 -3 2238.41
    -11 3 -3 1732.83
    -11 3 -2 1307.05
    -11 3 -2 1251.46
    -11 3 -1 6155.92
    -11 3 -1 6634.94
    -11 3 0 3104.28
    -11 3 0 2590.68
    -11 3 1 1637.35
    -11 3 1 1014.8
    -11 3 2 8142.97
    -11 3 2 7995.79
    -11 3 3 2974.69
    -11 3 4 7066.83
    -11 3 5 5906.7
    -11 3 5 6096.68
    -11 3 6 3233.8
    -11 3 6 3415.93
    -11 3 7 8635.69
    -11 3 7 8109.35
    -11 3 8 2243.71
    -11 3 8 1966.7
    -11 3 9 2366.16
    -11 3 9 2437.54
    -11 3 10 2893.45
    -11 3 10 3339.01
    -11 3 11 6265.29
    -11 3 11 6410.82
    -11 3 12 1189.44
    -11 3 12 993.451
    -11 3 13 3623.88
    -11 3 13 2909.58
    -11 3 14 1375.5
    -11 3 14 1190.12
    -11 3 15 1303.51
    -11 3 15 549.066
    -11 3 16 2975.26
    -11 4 -13 -242.265
    -11 4 -13 321.452
    -11 4 -12 1477.23
    -11 4 -12 1210.5
    -11 4 -11 7489.46
    -11 4 -11 5900.72
    -11 4 -10 1379.58
    -11 4 -10 1679.22
    -11 4 -9 900.077
    -11 4 -9 476
    -11 4 -8 4789.44
    -11 4 -8 4455.95
    -11 4 -7 6281.19
    -11 4 -6 1357.22
    -11 4 -5 2909.98
    -11 4 -4 5531.19
    -11 4 -4 6391.75
    -11 4 -3 31.9732
    -11 4 -3 80.7495
    -11 4 -2 404.034
    -11 4 -2 332.327
    -11 4 -1 5382.79
    -11 4 -1 5767.33
    -11 4 0 331.709
    -11 4 0 858.543
    -11 4 1 6463.48
    -11 4 1 6443.53
    -11 4 1 5886.98
    -11 4 2 3003.29
    -11 4 2 3802.01
    -11 4 2 3420.33
    -11 4 3 3968.03
    -11 4 3 3991.55
    -11 4 3 4613.57
    -11 4 4 8255.81
    -11 4 4 6888.67
    -11 4 4 7717.44
    -11 4 5 1089.43
    -11 4 5 953.641
    -11 4 6 3008.53
    -11 4 6 2677.61
    -11 4 7 1226.11
    -11 4 7 2196.47
    -11 4 8 3270.99
    -11 4 8 2286.93
    -11 4 9 7320.33
    -11 4 9 5391.98
    -11 4 10 2385.32
    -11 4 10 2384.63
    -11 4 11 9259.65
    -11 4 11 8714.17
    -11 4 12 4480.19
    -11 4 12 5395.19
    -11 4 13 297.878
    -11 4 13 1486.03
    -11 4 14 5861.31
    -11 4 14 4535.51
    -11 4 15 1390.64
    -11 5 -14 4407.93
    -11 5 -13 1399.08
    -11 5 -13 729.362
    -11 5 -12 3643.58
    -11 5 -12 3988.54
    -11 5 -11 736.421
    -11 5 -11 39.2621
    -11 5 -10 6510.21
    -11 5 -10 7237.35
    -11 5 -9 2527.81
    -11 5 -9 1566.6
    -11 5 -8 1629.63
    -11 5 -8 1540.8
    -11 5 -7 6335.93
    -11 5 -6 331.97
    -11 5 -5 4592.09
    -11 5 -4 12385.9
    -11 5 -4 10470.3
    -11 5 -3 2368.96
    -11 5 -3 2489.25
    -11 5 -2 165.385
    -11 5 -2 355.272
    -11 5 -1 2157.02
    -11 5 -1 2524.88
    -11 5 0 3396.22
    -11 5 0 2464.04
    -11 5 0 3452.1
    -11 5 1 3201.25
    -11 5 1 3451.79
    -11 5 1 3961.13
    -11 5 1 3721.74
    -11 5 2 792.999
    -11 5 2 1296.23
    -11 5 2 827.389
    -11 5 2 659.641
    -11 5 3 8173.58
    -11 5 3 8676.22
    -11 5 3 7794.48
    -11 5 3 7247.57
    -11 5 4 9523.08
    -11 5 4 8719.45
    -11 5 4 8456.34
    -11 5 5 944.377
    -11 5 5 704.456
    -11 5 5 730.358
    -11 5 6 2696.82
    -11 5 6 3126.59
    -11 5 7 1529.74
    -11 5 7 1125.91
    -11 5 8 1826.19
    -11 5 8 1600.31
    -11 5 9 7276.51
    -11 5 9 7149.99
    -11 5 10 4093.54
    -11 5 10 5696.69
    -11 5 11 9973.56
    -11 5 11 9409.55
    -11 5 12 2668.32
    -11 5 12 2521.62
    -11 5 13 2360.54
    -11 5 13 3021.23
    -11 5 14 3572.09
    -11 5 14 3979.84
    -11 5 15 1917.86
    -11 6 -14 102.284
    -11 6 -13 712.556
    -11 6 -13 665.086
    -11 6 -12 3481.02
    -11 6 -12 2881.76
    -11 6 -11 -60.8341
    -11 6 -11 482.084
    -11 6 -10 3419.05
    -11 6 -10 2743.83
    -11 6 -9 1618.73
    -11 6 -9 1155.45
    -11 6 -8 1875.9
    -11 6 -7 4678.73
    -11 6 -6 1717.59
    -11 6 -5 3419.74
    -11 6 -4 4463.04
    -11 6 -4 3718.61
    -11 6 -3 3020.52
    -11 6 -3 2150.77
    -11 6 -2 2371.37
    -11 6 -2 2524.36
    -11 6 -2 2185.57
    -11 6 -1 589.877
    -11 6 -1 368.111
    -11 6 0 5680.98
    -11 6 0 5979.86
    -11 6 0 6803.13
    -11 6 1 184.098
    -11 6 1 468.83
    -11 6 2 372.42
    -11 6 2 152.159
    -11 6 2 499.52
    -11 6 3 7460.83
    -11 6 3 9151.39
    -11 6 3 8449.69
    -11 6 4 922.083
    -11 6 4 1202.58
    -11 6 5 1902.9
    -11 6 5 2454.17
    -11 6 6 1383.42
    -11 6 6 1357.11
    -11 6 7 1828.23
    -11 6 8 186.404
    -11 6 9 565.91
    -11 6 9 767.022
    -11 6 10 7002.16
    -11 6 10 6431.04
    -11 6 11 4793.36
    -11 6 11 4949.38
    -11 6 12 280.263
    -11 6 12 7.25816
    -11 6 13 5789.31
    -11 6 13 5821.12
    -11 6 14 301.44
    -11 7 -14 1803.08
    -11 7 -13 -2.817
    -11 7 -13 314.052
    -11 7 -12 1171.85
    -11 7 -12 647.859
    -11 7 -11 1980.73
    -11 7 -11 3065.66
    -11 7 -10 440.748
    -11 7 -10 686.356
    -11 7 -9 2422.24
    -11 7 -9 2869.11
    -11 7 -8 1863.78
    -11 7 -7 1355.02
    -11 7 -6 345.375
    -11 7 -5 7591.58
    -11 7 -4 5713.28
    -11 7 -3 3962.03
    -11 7 -3 4026.73
    -11 7 -2 5684.06
    -11 7 -2 5450.59
    -11 7 -1 4176.99
    -11 7 -1 3894.9
    -11 7 0 4509.72
    -11 7 0 4776.98
    -11 7 0 4901.29
    -11 7 1 4471.4
    -11 7 1 4404.91
    -11 7 1 4531.83
    -11 7 2 2190.48
    -11 7 2 1709.16
    -11 7 2 2307.99
    -11 7 3 9845.5
    -11 7 3 8497.59
    -11 7 3 9210.76
    -11 7 4 2529.41
    -11 7 4 2475.86
    -11 7 5 3044.39
    -11 7 5 2782.12
    -11 7 6 1668.21
    -11 7 6 1873.56
    -11 7 7 4723.05
    -11 7 7 6207.63
    -11 7 8 845.166
    -11 7 9 220.032
    -11 7 10 7104.2
    -11 7 11 80.8321
    -11 7 11 280.82
    -11 7 12 -21.2349
    -11 7 12 -245.638
    -11 7 13 2996.2
    -11 7 13 3962.36
    -11 8 -14 1945.07
    -11 8 -13 1211.14
    -11 8 -13 606.876
    -11 8 -12 278.539
    -11 8 -12 160.417
    -11 8 -11 2422.66
    -11 8 -11 3512.55
    -11 8 -10 240.437
    -11 8 -10 -176.774
    -11 8 -9 816.185
    -11 8 -9 989.301
    -11 8 -8 2238.52
    -11 8 -7 1897.92
    -11 8 -6 3110.97
    -11 8 -5 843.247
    -11 8 -4 4135.24
    -11 8 -4 3808.53
    -11 8 -3 2677.93
    -11 8 -3 2537.63
    -11 8 -2 1883.7
    -11 8 -2 1785.63
    -11 8 -1 4330.92
    -11 8 -1 4140.59
    -11 8 0 1507.07
    -11 8 0 808.258
    -11 8 0 982.278
    -11 8 1 5084.16
    -11 8 1 4831.44
    -11 8 1 4830.78
    -11 8 2 7522.44
    -11 8 2 7778.47
    -11 8 3 830.356
    -11 8 3 1771.75
    -11 8 4 7887.16
    -11 8 4 7820.09
    -11 8 5 2370.86
    -11 8 5 2150.06
    -11 8 6 1829.8
    -11 8 6 1779.37
    -11 8 7 1658.9
    -11 8 7 1173.1
    -11 8 8 6334.99
    -11 8 8 6385.44
    -11 8 9 2092.05
    -11 8 9 1921.67
    -11 8 10 2374.97
    -11 8 11 1463.06
    -11 8 12 2889.3
    -11 9 -14 1395.32
    -11 9 -13 1431.12
    -11 9 -12 1686.92
    -11 9 -12 1004.05
    -11 9 -11 2658.41
    -11 9 -11 2547.67
    -11 9 -10 2027.02
    -11 9 -10 1825.83
    -11 9 -9 148.924
    -11 9 -9 680.776
    -11 9 -8 1564.64
    -11 9 -7 4470.41
    -11 9 -6 647.904
    -11 9 -5 635.363
    -11 9 -5 859.716
    -11 9 -4 4096.22
    -11 9 -4 3679.34
    -11 9 -3 269.749
    -11 9 -3 648.332
    -11 9 -2 1494.74
    -11 9 -2 2035.34
    -11 9 -1 3956.5
    -11 9 0 6451
    -11 9 1 9858.27
    -11 9 1 9650.43
    -11 9 2 2862.19
    -11 9 2 2624.68
    -11 9 3 4990.46
    -11 9 3 5251.54
    -11 9 4 2011.3
    -11 9 4 2625.23
    -11 9 5 475.11
    -11 9 5 788.223
    -11 9 6 7579.05
    -11 9 6 7166.74
    -11 9 7 876.243
    -11 9 7 2031.23
    -11 9 8 6899.36
    -11 9 8 8197.92
    -11 9 9 5589.4
    -11 9 9 5829.62
    -11 9 10 627.666
    -11 9 11 4715.91
    -11 10 -13 627.762
    -11 10 -12 1254.61
    -11 10 -12 1332.81
    -11 10 -11 2144.6
    -11 10 -11 1860.58
    -11 10 -10 4397.1
    -11 10 -10 5226.3
    -11 10 -9 -165.305
    -11 10 -9 -336.145
    -11 10 -8 2805.46
    -11 10 -7 7933.79
    -11 10 -6 1339.54
    -11 10 -5 1215.47
    -11 10 -5 1177.75
    -11 10 -4 2449.6
    -11 10 -4 1561.59
    -11 10 -3 3278.44
    -11 10 -2 2269.84
    -11 10 -1 2481.43
    -11 10 0 8592.47
    -11 10 1 2604.86
    -11 10 1 2502.82
    -11 10 2 492.659
    -11 10 2 847.685
    -11 10 3 5248.61
    -11 10 4 375.217
    -11 10 5 632.548
    -11 10 6 4045.25
    -11 10 7 3690.89
    -11 10 8 5514.73
    -11 10 9 2329.21
    -11 10 9 2158.05
    -11 10 10 2978.06
    -11 10 10 2128.65
    -11 11 -11 339.078
    -11 11 -10 4409.57
    -11 11 -10 3957.03
    -11 11 -9 150.759
    -11 11 -9 915.863
    -11 11 -8 4157.16
    -11 11 -7 2532.55
    -11 11 -6 1940.93
    -11 11 -6 1845.8
    -11 11 -5 2527.93
    -11 11 -5 2246.86
    -11 11 -4 345.269
    -11 11 -3 1367.51
    -11 11 -2 1149.65
    -11 11 -1 946.106
    -11 11 0 10242.1
    -11 11 1 481.469
    -11 11 2 1524.2
    -11 11 3 1940.12
    -11 11 4 788.137
    -11 11 5 1194.41
    -11 11 6 1642.25
    -11 11 7 7735.08
    -11 11 8 3089.73
    -11 11 9 421.641
    -11 11 10 7668.04
    -11 12 -10 670.837
    -11 12 -9 1237.12
    -11 12 -8 2922.2
    -11 12 -7 1348.45
    -11 12 -7 1642.87
    -11 12 -6 5186.38
    -11 12 -6 4808.83
    -11 12 -5 1727.45
    -11 12 -4 1063.55
    -11 12 -3 2598.74
    -11 12 -2 2276.69
    -11 12 -1 6925.45
    -11 12 0 3163.9
    -11 12 1 3205.88
    -11 12 2 2774.16
    -11 12 3 2374.7
    -11 12 4 3966.66
    -11 12 5 645.965
    -11 12 6 1168.62
    -11 12 7 4780.94
    -11 12 8 554.863
    -11 13 -9 707.652
    -11 13 -8 2103.33
    -11 13 -7 2891.69
    -11 13 -7 3670.24
    -11 13 -6 -87.3729
    -11 13 -5 1246.08
    -11 13 -4 5026.71
    -11 13 -3 124.127
    -11 13 -2 5934.51
    -11 13 -1 5595.25
    -11 13 0 1691.35
    -11 13 1 2883.64
    -11 13 2 1159.71
    -11 13 3 1828.5
    -11 13 4 1439.29
    -11 13 5 2887.74
    -11 13 6 1284.35
    -11 14 -6 980.856
    -11 14 -5 659.085
    -11 14 -4 2636.05
    -11 14 -3 3459.17
    -11 14 -2 3734.79
    -11 14 -1 2883.55
    -11 14 0 2593.21
    -11 14 1 3002.81
    -11 14 2 625.188
    -11 14 3 5003.81
    -10 -10 -2 119.567
    -10 -10 -2 215.75
    -10 -10 -1 2868.51
    -10 -10 -1 2710.78
    -10 -10 0 1001.59
    -10 -10 1 768.552
    -10 -10 2 34.6791
    -10 -10 3 5247.2
    -10 -10 4 1057.04
    -10 -10 5 398.263
    -10 -10 6 7659.78
    -10 -10 7 1277.52
    -10 -10 8 461.107
    -10 -9 -4 1350.49
    -10 -9 -3 3316.92
    -10 -9 -2 -19.451
    -10 -9 -2 197.679
    -10 -9 -1 988.06
    -10 -9 -1 61.0086
    -10 -9 0 2134.93
    -10 -9 0 3047.41
    -10 -9 1 114.577
    -10 -9 1 -69.4603
    -10 -9 2 190.778
    -10 -9 3 6378.77
    -10 -9 4 2254.69
    -10 -9 5 714.527
    -10 -9 6 4505.66
    -10 -9 7 4702.18
    -10 -9 8 176.406
    -10 -9 9 836.933
    -10 -9 10 5605.34
    -10 -9 11 1545.27
    -10 -9 13 3539.91
    -10 -8 -6 2611.68
    -10 -8 -5 1070.3
    -10 -8 -4 1462.23
    -10 -8 -3 2383.65
    -10 -8 -3 2915.7
    -10 -8 -2 523.707
    -10 -8 -2 238.734
    -10 -8 -1 536.962
    -10 -8 -1 128.574
    -10 -8 0 3457.63
    -10 -8 0 2347.06
    -10 -8 1 -134.6
    -10 -8 1 335.503
    -10 -8 2 1486.23
    -10 -8 2 1525.85
    -10 -8 3 2599.38
    -10 -8 4 4692.05
    -10 -8 5 68.1478
    -10 -8 6 32.0441
    -10 -8 7 3579.15
    -10 -8 8 589.311
    -10 -8 9 530.758
    -10 -8 10 9701.95
    -10 -8 10 9654.5
    -10 -8 11 987.869
    -10 -8 11 504.458
    -10 -8 12 1503.81
    -10 -8 12 1171.49
    -10 -8 13 3201.5
    -10 -8 13 4182.25
    -10 -8 14 3513.04
    -10 -7 -7 4500.53
    -10 -7 -7 4011.82
    -10 -7 -6 536.35
    -10 -7 -6 655.981
    -10 -7 -5 387.848
    -10 -7 -5 210.607
    -10 -7 -4 4423.95
    -10 -7 -3 3061.72
    -10 -7 -3 3081.42
    -10 -7 -2 1178.47
    -10 -7 -2 978.93
    -10 -7 -1 2441.31
    -10 -7 -1 3156.94
    -10 -7 0 653.235
    -10 -7 0 1550.56
    -10 -7 1 2135.89
    -10 -7 1 2227.06
    -10 -7 2 6364.33
    -10 -7 2 6073.25
    -10 -7 3 854.916
    -10 -7 4 3344.69
    -10 -7 5 147.872
    -10 -7 6 1717.85
    -10 -7 7 3979.93
    -10 -7 8 2839.86
    -10 -7 8 2299.65
    -10 -7 9 2684.22
    -10 -7 9 2662.59
    -10 -7 10 12498
    -10 -7 10 11078.9
    -10 -7 11 3716.93
    -10 -7 11 4476.01
    -10 -7 12 1286.05
    -10 -7 12 1118.17
    -10 -7 13 600.195
    -10 -7 13 940.121
    -10 -7 14 10613.6
    -10 -7 14 8768.13
    -10 -6 -8 205.742
    -10 -6 -8 -45.0441
    -10 -6 -7 2407.99
    -10 -6 -7 3284.79
    -10 -6 -6 265.461
    -10 -6 -6 -37.6933
    -10 -6 -5 -157.881
    -10 -6 -5 151.954
    -10 -6 -4 9998.61
    -10 -6 -4 8787.77
    -10 -6 -3 1076.12
    -10 -6 -3 1025.77
    -10 -6 -3 1487
    -10 -6 -2 1793.2
    -10 -6 -2 1574.39
    -10 -6 -2 2197.77
    -10 -6 -1 2615.05
    -10 -6 -1 2467.38
    -10 -6 -1 3229.85
    -10 -6 0 3031.47
    -10 -6 0 1630.83
    -10 -6 0 2501.98
    -10 -6 1 2493.39
    -10 -6 1 2146.93
    -10 -6 2 1690.44
    -10 -6 2 1492.13
    -10 -6 3 8935.14
    -10 -6 4 1751.18
    -10 -6 5 183.513
    -10 -6 6 2694.48
    -10 -6 7 1074.74
    -10 -6 7 887.312
    -10 -6 8 2496.3
    -10 -6 8 2307.62
    -10 -6 9 2363.42
    -10 -6 9 2217.76
    -10 -6 10 3405.24
    -10 -6 10 2917.89
    -10 -6 11 6335.13
    -10 -6 11 7222.87
    -10 -6 12 353.723
    -10 -6 12 345.19
    -10 -6 13 637.031
    -10 -6 13 925.844
    -10 -6 14 3564.65
    -10 -6 14 3711.72
    -10 -6 15 2957.15
    -10 -6 15 3444.07
    -10 -6 16 1657.77
    -10 -5 -10 1393.94
    -10 -5 -9 455.815
    -10 -5 -9 81.2608
    -10 -5 -8 55.4411
    -10 -5 -8 421.21
    -10 -5 -7 5367.77
    -10 -5 -7 4987.78
    -10 -5 -6 1670.34
    -10 -5 -6 1714.52
    -10 -5 -5 82.2848
    -10 -5 -5 235.369
    -10 -5 -4 2881.37
    -10 -5 -4 2940.53
    -10 -5 -4 2952.71
    -10 -5 -3 3233.99
    -10 -5 -3 3364.51
    -10 -5 -3 2620.23
    -10 -5 -2 575.463
    -10 -5 -2 848.984
    -10 -5 -2 340.913
    -10 -5 -1 2032.05
    -10 -5 -1 2231.83
    -10 -5 -1 2163.45
    -10 -5 0 12809
    -10 -5 0 9722.86
    -10 -5 0 11971.7
    -10 -5 1 1206.26
    -10 -5 1 1947.69
    -10 -5 2 820.176
    -10 -5 2 401.583
    -10 -5 3 12208.6
    -10 -5 4 405.454
    -10 -5 5 651.198
    -10 -5 6 2490.63
    -10 -5 7 2548.09
    -10 -5 8 950.882
    -10 -5 9 2550
    -10 -5 10 1235.91
    -10 -5 10 1769.59
    -10 -5 11 6280.8
    -10 -5 11 6497.16
    -10 -5 12 455.735
    -10 -5 12 95.5321
    -10 -5 13 1089.98
    -10 -5 13 1861.82
    -10 -5 14 2001.46
    -10 -5 14 1739.36
    -10 -5 15 3269.73
    -10 -5 15 3295.61
    -10 -5 16 552.709
    -10 -4 -11 2376.88
    -10 -4 -10 2872.27
    -10 -4 -10 2834.23
    -10 -4 -9 580.625
    -10 -4 -9 1208.08
    -10 -4 -8 566.094
    -10 -4 -8 124.926
    -10 -4 -7 188.736
    -10 -4 -7 -8.55805
    -10 -4 -6 848.443
    -10 -4 -6 816.103
    -10 -4 -5 2522.23
    -10 -4 -5 2651.87
    -10 -4 -4 556.455
    -10 -4 -4 432.927
    -10 -4 -4 680.115
    -10 -4 -3 7006.72
    -10 -4 -3 6450.49
    -10 -4 -3 6975.3
    -10 -4 -2 319.823
    -10 -4 -2 586.421
    -10 -4 -2 -48.5563
    -10 -4 -1 745.062
    -10 -4 -1 1068.39
    -10 -4 -1 638.009
    -10 -4 0 6928.89
    -10 -4 0 6667.56
    -10 -4 1 3673.96
    -10 -4 1 3949.18
    -10 -4 2 885.81
    -10 -4 2 894.837
    -10 -4 3 13251
    -10 -4 4 4548.22
    -10 -4 5 1156.86
    -10 -4 6 1953.95
    -10 -4 7 13893.6
    -10 -4 8 1583.7
    -10 -4 9 1188
    -10 -4 10 4976.75
    -10 -4 11 2217.5
    -10 -4 12 -229.354
    -10 -4 13 3179.35
    -10 -4 13 3437.48
    -10 -4 14 1313.59
    -10 -4 14 1227.62
    -10 -4 15 2762.94
    -10 -4 15 2826.37
    -10 -4 16 1935.2
    -10 -4 16 2219.4
    -10 -4 17 -50.9792
    -10 -3 -12 1210.42
    -10 -3 -11 1308.25
    -10 -3 -11 1577.26
    -10 -3 -10 904.802
    -10 -3 -10 944.226
    -10 -3 -9 679.251
    -10 -3 -9 1502.14
    -10 -3 -8 3993.19
    -10 -3 -8 4241.57
    -10 -3 -7 2345.76
    -10 -3 -7 2732.72
    -10 -3 -6 4668.03
    -10 -3 -6 4182.33
    -10 -3 -5 1033.1
    -10 -3 -5 377.97
    -10 -3 -4 1579.52
    -10 -3 -4 1798.6
    -10 -3 -4 1481.08
    -10 -3 -3 1149.21
    -10 -3 -3 1053.96
    -10 -3 -3 770.636
    -10 -3 -2 191.851
    -10 -3 -2 498.819
    -10 -3 -2 657.897
    -10 -3 -1 5301.44
    -10 -3 -1 5257.17
    -10 -3 0 6167.41
    -10 -3 0 5131.7
    -10 -3 1 7185.78
    -10 -3 1 7235.45
    -10 -3 2 1181.56
    -10 -3 2 1218.38
    -10 -3 3 611.88
    -10 -3 3 616.369
    -10 -3 4 4834.14
    -10 -3 5 318.431
    -10 -3 6 757.943
    -10 -3 7 14412.3
    -10 -3 8 2046.17
    -10 -3 9 -70.8318
    -10 -3 10 7523.5
    -10 -3 11 3108.53
    -10 -3 12 -107.187
    -10 -3 13 1293.54
    -10 -3 14 8932.23
    -10 -3 15 1605.01
    -10 -3 15 1216.63
    -10 -3 16 520.56
    -10 -3 16 1296.06
    -10 -3 17 4209.22
    -10 -2 -12 444
    -10 -2 -12 532.259
    -10 -2 -11 793.539
    -10 -2 -11 1178.55
    -10 -2 -10 7013.55
    -10 -2 -10 6569.15
    -10 -2 -9 -40.4309
    -10 -2 -9 708.742
    -10 -2 -8 1519.76
    -10 -2 -8 1167.91
    -10 -2 -7 6035.98
    -10 -2 -7 7758.76
    -10 -2 -6 3449
    -10 -2 -6 4003.39
    -10 -2 -5 1828.91
    -10 -2 -5 701.15
    -10 -2 -4 3254.31
    -10 -2 -4 3827.07
    -10 -2 -4 3206.82
    -10 -2 -3 1271.47
    -10 -2 -3 1036.67
    -10 -2 -3 1435.64
    -10 -2 -2 1952.11
    -10 -2 -2 2513.37
    -10 -2 -1 5953.54
    -10 -2 -1 6347.22
    -10 -2 0 2978.72
    -10 -2 0 3704.53
    -10 -2 1 4891.58
    -10 -2 1 5708.47
    -10 -2 2 196.545
    -10 -2 2 -22.3756
    -10 -2 3 2567.87
    -10 -2 3 2296.76
    -10 -2 4 6645.52
    -10 -2 5 4558.52
    -10 -2 6 5289.55
    -10 -2 7 10269.6
    -10 -2 8 9252.25
    -10 -2 9 3218.43
    -10 -2 10 2277.95
    -10 -2 11 12568
    -10 -2 12 3494.41
    -10 -2 13 18.2835
    -10 -2 14 12035.1
    -10 -2 15 3140.37
    -10 -2 16 382.865
    -10 -2 16 653.481
    -10 -2 17 5722.04
    -10 -1 -13 1612.09
    -10 -1 -13 2015.96
    -10 -1 -12 407.466
    -10 -1 -12 621.281
    -10 -1 -11 373.576
    -10 -1 -11 131.514
    -10 -1 -10 6340.54
    -10 -1 -10 7609.4
    -10 -1 -9 88.1007
    -10 -1 -9 204.41
    -10 -1 -8 1096.21
    -10 -1 -8 590.709
    -10 -1 -7 8851.45
    -10 -1 -7 8337.78
    -10 -1 -6 2737.14
    -10 -1 -6 2280.73
    -10 -1 -5 554.244
    -10 -1 -5 685.738
    -10 -1 -4 3571.81
    -10 -1 -4 3052.67
    -10 -1 -4 3117.92
    -10 -1 -3 2471.75
    -10 -1 -3 2642.69
    -10 -1 -2 2459.83
    -10 -1 -2 3228.44
    -10 -1 -1 784.462
    -10 -1 -1 949.099
    -10 -1 0 8971.45
    -10 -1 0 9951.59
    -10 -1 1 4888.84
    -10 -1 1 5472.56
    -10 -1 2 2389.16
    -10 -1 2 2130.37
    -10 -1 3 2389.31
    -10 -1 3 2555.21
    -10 -1 4 -13.3189
    -10 -1 5 2088.69
    -10 -1 6 2956.36
    -10 -1 7 3037.12
    -10 -1 8 12798.5
    -10 -1 9 340.094
    -10 -1 10 1019.5
    -10 -1 11 7694.89
    -10 -1 12 4639.82
    -10 -1 13 2866.7
    -10 -1 14 2580.6
    -10 -1 15 7683.87
    -10 -1 16 2017.81
    -10 -1 17 1168.01
    -10 0 -13 2816.93
    -10 0 -13 2727.9
    -10 0 -12 14.1137
    -10 0 -12 -56.1858
    -10 0 -11 274.477
    -10 0 -11 409.408
    -10 0 -10 2028.25
    -10 0 -10 2143.29
    -10 0 -9 2056.04
    -10 0 -9 2586.67
    -10 0 -8 1374.84
    -10 0 -8 1629.82
    -10 0 -7 5919.13
    -10 0 -7 5207.81
    -10 0 -6 6446.71
    -10 0 -6 6535.56
    -10 0 -5 655.043
    -10 0 -5 1637.74
    -10 0 -4 2221.94
    -10 0 -4 1838.91
    -10 0 -3 11341.9
    -10 0 -3 11767.8
    -10 0 -2 94.7544
    -10 0 -2 227.662
    -10 0 -1 909.248
    -10 0 -1 930.527
    -10 0 0 21082.8
    -10 0 0 22706.5
    -10 0 1 4698.18
    -10 0 1 4663.64
    -10 0 2 423.691
    -10 0 2 299.715
    -10 0 3 3214.53
    -10 0 3 2916.42
    -10 0 4 5432.17
    -10 0 5 5359.92
    -10 0 6 2155.5
    -10 0 7 4002.55
    -10 0 8 6640.1
    -10 0 9 2073.94
    -10 0 10 4167.87
    -10 0 11 1888.13
    -10 0 12 2899.05
    -10 0 13 629.262
    -10 0 14 406.732
    -10 0 15 7368.32
    -10 0 16 3028.6
    -10 0 17 568.593
    -10 1 -14 407.341
    -10 1 -14 1221.78
    -10 1 -13 2022.45
    -10 1 -13 1661.03
    -10 1 -12 619.299
    -10 1 -12 624.032
    -10 1 -11 2504.9
    -10 1 -11 3708.48
    -10 1 -10 1031.45
    -10 1 -10 1238.67
    -10 1 -9 1241.92
    -10 1 -9 1139.05
    -10 1 -8 1552.61
    -10 1 -8 1301.69
    -10 1 -7 216.735
    -10 1 -7 -164.348
    -10 1 -6 6156.49
    -10 1 -6 7822.57
    -10 1 -5 1709.41
    -10 1 -5 1821.26
    -10 1 -4 137.884
    -10 1 -4 355.303
    -10 1 -3 11662.3
    -10 1 -3 10648.7
    -10 1 -2 3931.53
    -10 1 -2 3641.9
    -10 1 -1 398.561
    -10 1 -1 267.483
    -10 1 0 6437.4
    -10 1 0 6877.73
    -10 1 1 3737.3
    -10 1 1 3281.23
    -10 1 2 372.159
    -10 1 2 629.676
    -10 1 3 3242.76
    -10 1 3 3936.11
    -10 1 4 8419.65
    -10 1 5 -104.883
    -10 1 6 442.49
    -10 1 7 9101.86
    -10 1 8 971.802
    -10 1 9 -41.8219
    -10 1 10 1930.52
    -10 1 10 1971.22
    -10 1 11 1797.41
    -10 1 11 2189.85
    -10 1 12 3549.73
    -10 1 12 2688.25
    -10 1 13 1767.38
    -10 1 13 1558.72
    -10 1 14 1702.98
    -10 1 14 1945.84
    -10 1 15 9149.45
    -10 1 15 9019.28
    -10 1 16 922.513
    -10 1 17 2892.62
    -10 2 -14 3248.95
    -10 2 -14 2293.4
    -10 2 -13 2476.41
    -10 2 -13 2343.91
    -10 2 -12 1078.4
    -10 2 -12 1429.51
    -10 2 -11 515.056
    -10 2 -11 -69.4599
    -10 2 -10 539.378
    -10 2 -10 784.811
    -10 2 -9 2273.49
    -10 2 -9 1886.84
    -10 2 -8 1266.63
    -10 2 -8 1699.66
    -10 2 -7 1611.98
    -10 2 -7 1454.94
    -10 2 -6 2930.54
    -10 2 -5 1408.58
    -10 2 -5 722.065
    -10 2 -4 5113.88
    -10 2 -4 5261.46
    -10 2 -3 1950.18
    -10 2 -3 1973.23
    -10 2 -2 5949.38
    -10 2 -2 6657.88
    -10 2 -1 2593.05
    -10 2 -1 2697.26
    -10 2 0 2371.44
    -10 2 0 2284.86
    -10 2 1 8637.26
    -10 2 1 10361.6
    -10 2 2 3217.58
    -10 2 2 3334.82
    -10 2 3 3143.85
    -10 2 3 3286.59
    -10 2 3 3300.05
    -10 2 4 18320.3
    -10 2 5 3452.98
    -10 2 5 3774.45
    -10 2 6 874.297
    -10 2 6 1531.38
    -10 2 7 9320.61
    -10 2 7 10641.3
    -10 2 8 5382.04
    -10 2 8 5139.17
    -10 2 9 189.904
    -10 2 9 314.137
    -10 2 10 91.1614
    -10 2 10 12.8224
    -10 2 11 6679.1
    -10 2 11 6819.41
    -10 2 12 681.092
    -10 2 12 687.13
    -10 2 13 241.336
    -10 2 13 703.537
    -10 2 14 3920.34
    -10 2 14 4039.41
    -10 2 15 292.356
    -10 2 15 597.178
    -10 2 16 5.15432
    -10 2 16 -70.1758
    -10 2 17 3879.98
    -10 3 -14 1585.98
    -10 3 -14 1170.65
    -10 3 -13 2505.18
    -10 3 -13 2270.66
    -10 3 -12 433.936
    -10 3 -12 92.1037
    -10 3 -11 332.436
    -10 3 -11 988.146
    -10 3 -10 6127.37
    -10 3 -10 6237.47
    -10 3 -9 311.985
    -10 3 -9 306.455
    -10 3 -8 600.236
    -10 3 -8 606.649
    -10 3 -7 1803.89
    -10 3 -7 1618.05
    -10 3 -6 110.251
    -10 3 -5 1001.42
    -10 3 -5 1234.28
    -10 3 -4 4384.22
    -10 3 -4 4776.54
    -10 3 -3 5067.01
    -10 3 -3 6239.02
    -10 3 -2 13653.4
    -10 3 -2 13428.5
    -10 3 -1 157.391
    -10 3 -1 280.489
    -10 3 0 1132.97
    -10 3 0 593.521
    -10 3 1 10207.3
    -10 3 1 9655.16
    -10 3 1 9796.84
    -10 3 2 1411.99
    -10 3 2 1303.68
    -10 3 2 1305.99
    -10 3 3 9678.54
    -10 3 3 10528.7
    -10 3 3 9734.26
    -10 3 3 10053.7
    -10 3 4 10683.2
    -10 3 4 11649.8
    -10 3 4 12577.2
    -10 3 5 14049
    -10 3 5 16286.9
    -10 3 5 14946.7
    -10 3 6 2317.6
    -10 3 6 2452.52
    -10 3 7 1993.5
    -10 3 7 2394.67
    -10 3 8 7954.29
    -10 3 8 7775.6
    -10 3 9 3029.33
    -10 3 9 3955
    -10 3 10 1194.04
    -10 3 10 1134.71
    -10 3 11 10623.9
    -10 3 11 10416.3
    -10 3 12 5503.62
    -10 3 12 5293.33
    -10 3 13 1784.78
    -10 3 13 1651.75
    -10 3 14 2150.31
    -10 3 14 1504.88
    -10 3 15 2616.09
    -10 3 15 2490.32
    -10 3 16 -80.5344
    -10 3 16 -25.0038
    -10 4 -15 1187.82
    -10 4 -15 625.487
    -10 4 -14 73.8497
    -10 4 -14 -104.288
    -10 4 -13 3552.85
    -10 4 -13 4366.8
    -10 4 -12 0.36899
    -10 4 -12 200.475
    -10 4 -11 230.48
    -10 4 -11 102.678
    -10 4 -10 8564.59
    -10 4 -10 9668.22
    -10 4 -9 688.238
    -10 4 -9 621.254
    -10 4 -8 2140.62
    -10 4 -8 1457.15
    -10 4 -7 1735.9
    -10 4 -6 2294.54
    -10 4 -5 1965.2
    -10 4 -5 1868.98
    -10 4 -4 2931.97
    -10 4 -4 2174.4
    -10 4 -3 13124.9
    -10 4 -3 14056.6
    -10 4 -2 6206.5
    -10 4 -2 6153
    -10 4 -1 1091.91
    -10 4 -1 1170.18
    -10 4 0 6893.25
    -10 4 0 6435.01
    -10 4 0 6417.1
    -10 4 1 2624.06
    -10 4 1 2681.25
    -10 4 1 2297.22
    -10 4 1 2223.12
    -10 4 2 1279.66
    -10 4 2 904.01
    -10 4 2 889.02
    -10 4 2 1393.53
    -10 4 3 2392.4
    -10 4 3 2592.07
    -10 4 3 2421.31
    -10 4 3 2840.41
    -10 4 4 3678.81
    -10 4 4 3822.56
    -10 4 4 4465.63
    -10 4 4 4212.9
    -10 4 5 19045.8
    -10 4 5 21073.1
    -10 4 5 17451.4
    -10 4 6 1595.28
    -10 4 6 1212.25
    -10 4 6 763.342
    -10 4 7 2025.8
    -10 4 7 1714.01
    -10 4 8 2470.89
    -10 4 8 2244.39
    -10 4 9 2809.5
    -10 4 9 3060.35
    -10 4 10 1160.81
    -10 4 10 1117.18
    -10 4 11 1977.29
    -10 4 11 1801.81
    -10 4 12 14240
    -10 4 12 13050.1
    -10 4 13 3097.55
    -10 4 13 2455.11
    -10 4 14 1575.43
    -10 4 14 1203.91
    -10 4 15 9193.96
    -10 4 15 8922.9
    -10 4 16 248.828
    -10 5 -15 -65.9663
    -10 5 -15 194.852
    -10 5 -14 823.568
    -10 5 -14 -158.304
    -10 5 -13 4180.05
    -10 5 -13 3319.28
    -10 5 -12 1370.91
    -10 5 -12 1653.46
    -10 5 -11 2430.91
    -10 5 -11 2081.24
    -10 5 -10 4070.59
    -10 5 -10 3678.3
    -10 5 -9 5980.35
    -10 5 -9 6213.24
    -10 5 -8 285.563
    -10 5 -8 85.4639
    -10 5 -7 384.673
    -10 5 -6 11882.7
    -10 5 -5 349.463
    -10 5 -5 507.752
    -10 5 -4 1172.57
    -10 5 -4 1008.26
    -10 5 -3 8959.93
    -10 5 -3 8404.5
    -10 5 -2 2269.78
    -10 5 -2 2279.88
    -10 5 -2 1788.64
    -10 5 -1 1405.8
    -10 5 -1 1110.3
    -10 5 -1 1545.16
    -10 5 0 5693.95
    -10 5 0 5086.45
    -10 5 0 5249.77
    -10 5 1 9022.96
    -10 5 1 8234.06
    -10 5 1 9220.09
    -10 5 2 3101.16
    -10 5 2 3245.08
    -10 5 2 4141.33
    -10 5 3 3718
    -10 5 3 4680.32
    -10 5 3 3224.52
    -10 5 4 8642.61
    -10 5 4 7547.14
    -10 5 4 9080.57
    -10 5 5 9163.6
    -10 5 5 8801.58
    -10 5 6 812.251
    -10 5 6 942.469
    -10 5 7 4511.44
    -10 5 7 4366.68
    -10 5 8 2270.89
    -10 5 9 3366.74
    -10 5 9 3819.04
    -10 5 10 4407.36
    -10 5 10 3843.98
    -10 5 11 2490.84
    -10 5 11 1673.71
    -10 5 12 15841.6
    -10 5 12 17277
    -10 5 13 491.706
    -10 5 13 791.791
    -10 5 14 2335.97
    -10 5 14 2846.81
    -10 5 15 9762.86
    -10 5 15 11058
    -10 5 16 1846.28
    -10 6 -15 259.612
    -10 6 -15 661.87
    -10 6 -14 2352.64
    -10 6 -14 2088.62
    -10 6 -13 517.824
    -10 6 -13 1008.99
    -10 6 -12 1870.87
    -10 6 -12 2788.8
    -10 6 -11 3417.93
    -10 6 -11 2787.46
    -10 6 -10 559.345
    -10 6 -10 179.689
    -10 6 -9 8793.07
    -10 6 -9 9618.08
    -10 6 -8 1217.51
    -10 6 -7 622.087
    -10 6 -6 5669.65
    -10 6 -5 2064.16
    -10 6 -5 2005.58
    -10 6 -4 4754.78
    -10 6 -3 9445.6
    -10 6 -3 9365.37
    -10 6 -2 8061.92
    -10 6 -2 8158.44
    -10 6 -1 181.153
    -10 6 -1 204.681
    -10 6 -1 317.026
    -10 6 0 23.3621
    -10 6 0 4.88306
    -10 6 0 -175.308
    -10 6 1 6887.31
    -10 6 1 5832.5
    -10 6 1 6333.8
    -10 6 2 -65.7995
    -10 6 2 427.942
    -10 6 2 337.764
    -10 6 3 992.302
    -10 6 3 1011.62
    -10 6 3 1120.07
    -10 6 4 12583.6
    -10 6 4 12562.2
    -10 6 4 11717.5
    -10 6 5 640.78
    -10 6 5 457.344
    -10 6 6 470.748
    -10 6 6 329.055
    -10 6 7 3663.83
    -10 6 7 3999.17
    -10 6 8 1371.41
    -10 6 8 467.371
    -10 6 9 4097.24
    -10 6 9 3752.59
    -10 6 10 282.213
    -10 6 11 2309.59
    -10 6 12 4524.06
    -10 6 12 4845.98
    -10 6 13 461.237
    -10 6 13 477.302
    -10 6 14 8096.77
    -10 6 14 7801.26
    -10 6 15 4088.07
    -10 6 16 3814.9
    -10 7 -15 395.406
    -10 7 -15 275.948
    -10 7 -14 971.743
    -10 7 -14 1201.74
    -10 7 -13 2279.73
    -10 7 -13 2781.91
    -10 7 -12 1418.71
    -10 7 -12 2005.39
    -10 7 -11 1441.67
    -10 7 -11 836.372
    -10 7 -10 2443.99
    -10 7 -10 2726.25
    -10 7 -9 2080.77
    -10 7 -9 2376.6
    -10 7 -8 2567.79
    -10 7 -7 3045.91
    -10 7 -6 4169.94
    -10 7 -5 6883.48
    -10 7 -4 682.208
    -10 7 -4 659.954
    -10 7 -3 1010.1
    -10 7 -3 862.315
    -10 7 -2 5597.93
    -10 7 -2 5610.04
    -10 7 -1 5397.16
    -10 7 -1 5051.32
    -10 7 -1 5650.93
    -10 7 0 610.799
    -10 7 0 1203.54
    -10 7 0 611.215
    -10 7 1 12765
    -10 7 1 13435.6
    -10 7 2 6595.97
    -10 7 2 7248.58
    -10 7 3 1747.61
    -10 7 3 1599.01
    -10 7 4 6845.83
    -10 7 4 6596.28
    -10 7 5 1367.15
    -10 7 5 1913.07
    -10 7 6 710.897
    -10 7 6 1516.42
    -10 7 7 2136.79
    -10 7 7 2199.92
    -10 7 8 5973.29
    -10 7 8 5481.18
    -10 7 9 231.359
    -10 7 9 857.724
    -10 7 10 256.695
    -10 7 10 273.091
    -10 7 11 6028.52
    -10 7 12 431.32
    -10 7 13 278.559
    -10 7 13 493.863
    -10 7 14 2723.76
    -10 7 14 3435.2
    -10 7 15 686.688
    -10 8 -16 932.074
    -10 8 -15 299.375
    -10 8 -14 475.021
    -10 8 -14 194.55
    -10 8 -13 3302.78
    -10 8 -13 3697.46
    -10 8 -12 475.865
    -10 8 -12 364.972
    -10 8 -11 -31.3773
    -10 8 -11 61.4323
    -10 8 -10 4079.53
    -10 8 -10 3340.18
    -10 8 -9 545.335
    -10 8 -9 1140.17
    -10 8 -8 358.41
    -10 8 -7 2029.63
    -10 8 -6 1513.88
    -10 8 -5 4702.88
    -10 8 -5 4390.31
    -10 8 -4 865.86
    -10 8 -4 1046.46
    -10 8 -3 2287.38
    -10 8 -3 2020.05
    -10 8 -2 6378.62
    -10 8 -1 2199.64
    -10 8 -1 1748.9
    -10 8 0 3368.77
    -10 8 0 2809.28
    -10 8 1 4791.47
    -10 8 1 3880.93
    -10 8 2 14305
    -10 8 2 12988
    -10 8 3 4336.98
    -10 8 3 4387.07
    -10 8 4 2816.47
    -10 8 5 14677.8
    -10 8 6 3098.54
    -10 8 7 -66.0208
    -10 8 8 5489.72
    -10 8 9 5038.14
    -10 8 9 4303.64
    -10 8 10 2313.84
    -10 8 10 1342.87
    -10 8 11 1521.21
    -10 8 11 1505.78
    -10 8 12 2405.92
    -10 8 13 1139.96
    -10 9 -15 190.216
    -10 9 -14 792.232
    -10 9 -14 523.404
    -10 9 -13 2256.71
    -10 9 -13 2809.63
    -10 9 -12 1532.29
    -10 9 -12 1191.32
    -10 9 -11 832.347
    -10 9 -11 1109.39
    -10 9 -10 1368.38
    -10 9 -10 1678.34
    -10 9 -9 3018.36
    -10 9 -9 2896.53
    -10 9 -8 2345
    -10 9 -7 2967.49
    -10 9 -6 10179.7
    -10 9 -5 2407.96
    -10 9 -5 1965.14
    -10 9 -4 28.4563
    -10 9 -3 4624.69
    -10 9 -2 521.143
    -10 9 -1 2186.84
    -10 9 -1 1924.92
    -10 9 0 5873.39
    -10 9 1 4553.13
    -10 9 2 19155
    -10 9 3 697.431
    -10 9 4 2234.12
    -10 9 5 7878.78
    -10 9 6 3937.12
    -10 9 7 2894.09
    -10 9 8 1532.2
    -10 9 9 10551.7
    -10 9 10 1351.32
    -10 9 11 361.824
    -10 9 12 8482.04
    -10 9 12 7212.75
    -10 10 -14 1884.74
    -10 10 -13 2741.55
    -10 10 -12 3844.52
    -10 10 -12 3544.24
    -10 10 -11 415.635
    -10 10 -11 700.235
    -10 10 -10 274.406
    -10 10 -10 595.505
    -10 10 -9 6054.32
    -10 10 -9 5829.44
    -10 10 -8 454.713
    -10 10 -7 2798.24
    -10 10 -6 13136.7
    -10 10 -6 13200.5
    -10 10 -5 3378.25
    -10 10 -4 82.8668
    -10 10 -3 3829.94
    -10 10 -2 4072.01
    -10 10 -1 981.736
    -10 10 0 1284.06
    -10 10 1 13356
    -10 10 2 9396.15
    -10 10 3 68.5753
    -10 10 4 4470.92
    -10 10 5 394.198
    -10 10 6 4374.99
    -10 10 7 5350.94
    -10 10 8 1189.86
    -10 10 9 15581.3
    -10 10 10 1109.39
    -10 10 11 4107.61
    -10 10 12 9963.66
    -10 11 -13 1669.49
    -10 11 -12 4968.87
    -10 11 -11 1051.25
    -10 11 -10 1034.3
    -10 11 -9 6993.11
    -10 11 -9 5339.43
    -10 11 -8 1066.33
    -10 11 -7 952.017
    -10 11 -7 795.27
    -10 11 -6 3040.74
    -10 11 -5 3134.74
    -10 11 -4 630.054
    -10 11 -3 -72.9461
    -10 11 -2 5596.41
    -10 11 -1 360.056
    -10 11 0 686.72
    -10 11 1 8017.12
    -10 11 2 547.759
    -10 11 3 2734.47
    -10 11 4 4131.36
    -10 11 5 810.635
    -10 11 6 1089.73
    -10 11 7 789.149
    -10 11 8 5145.13
    -10 11 9 6782.99
    -10 11 10 880.022
    -10 11 11 8267.88
    -10 12 -12 581.324
    -10 12 -11 1025.65
    -10 12 -10 1707.88
    -10 12 -9 51.8257
    -10 12 -8 4600.38
    -10 12 -7 1862.97
    -10 12 -6 2783.03
    -10 12 -5 8626.07
    -10 12 -4 842.372
    -10 12 -3 1300.73
    -10 12 -2 9331.12
    -10 12 -1 2231.24
    -10 12 0 906.515
    -10 12 1 6566.23
    -10 12 2 5123.96
    -10 12 3 1884.15
    -10 12 4 1672.83
    -10 12 5 2084.1
    -10 12 6 601.055
    -10 12 7 170.793
    -10 12 8 4093.75
    -10 12 9 257.836
    -10 12 10 1343.52
    -10 13 -11 1541.06
    -10 13 -10 1188.97
    -10 13 -9 2619.36
    -10 13 -8 1913.23
    -10 13 -7 1262.06
    -10 13 -6 1734.2
    -10 13 -5 2169.44
    -10 13 -4 1603.6
    -10 13 -3 1045.97
    -10 13 -2 1370.41
    -10 13 -1 13565.2
    -10 13 0 4049.48
    -10 13 1 975.559
    -10 13 2 8115.79
    -10 13 3 496.384
    -10 13 4 1360.33
    -10 13 5 1894.23
    -10 13 6 5974.19
    -10 13 7 1475.67
    -10 14 -8 1656.73
    -10 14 -7 229.453
    -10 14 -6 3577.91
    -10 14 -5 95.0705
    -10 14 -4 2164.41
    -10 14 -3 3310.72
    -10 14 -2 4935.96
    -10 14 -1 12291.8
    -10 14 0 1080.05
    -10 14 1 858.484
    -10 14 2 5806.47
    -10 14 3 889.963
    -10 14 4 4095.64
    -10 14 5 606.712
    -10 15 -6 1484.13
    -10 15 -5 1037.57
    -10 15 -4 771.134
    -10 15 -3 2068.16
    -10 15 -2 4782.74
    -10 15 -1 3936.97
    -10 15 0 22.1699
    -10 15 1 7452.59
    -9 -12 1 2586.42
    -9 -12 2 761.073
    -9 -12 3 949.384
    -9 -11 -4 394.868
    -9 -11 -3 6193.16
    -9 -11 -2 418.06
    -9 -11 -1 1410.24
    -9 -11 0 3766.86
    -9 -11 1 -32.3271
    -9 -11 2 2399.92
    -9 -11 3 3724.48
    -9 -11 4 2044.86
    -9 -11 5 2195.57
    -9 -11 6 1128
    -9 -11 7 1592.29
    -9 -11 8 3798.73
    -9 -11 9 671.038
    -9 -10 -4 -73.2183
    -9 -10 -3 2697.97
    -9 -10 -3 3971.31
    -9 -10 -2 667.765
    -9 -10 -2 901.61
    -9 -10 -1 1145.42
    -9 -10 -1 1519.21
    -9 -10 0 3005.39
    -9 -10 1 3735.37
    -9 -10 2 914.649
    -9 -10 3 1735.22
    -9 -10 4 5574.71
    -9 -10 5 1903.05
    -9 -10 6 244.161
    -9 -10 7 5494.37
    -9 -10 8 1058.08
    -9 -10 9 1042.16
    -9 -10 10 3993.26
    -9 -10 11 2233.47
    -9 -10 12 7113.9
    -9 -10 12 5695.29
    -9 -10 13 686.407
    -9 -10 14 216.748
    -9 -9 -6 493.344
    -9 -9 -5 681.68
    -9 -9 -4 698.932
    -9 -9 -3 1240.93
    -9 -9 -3 1641.37
    -9 -9 -2 4857.85
    -9 -9 -2 4379.41
    -9 -9 -1 622.904
    -9 -9 -1 465.302
    -9 -9 0 74.619
    -9 -9 0 -49.3806
    -9 -9 1 5060.41
    -9 -9 1 4582.96
    -9 -9 2 824.57
    -9 -9 3 430.223
    -9 -9 4 9550.22
    -9 -9 5 3377.54
    -9 -9 6 1424.62
    -9 -9 7 3489
    -9 -9 8 8015.65
    -9 -9 9 2298.64
    -9 -9 10 3407.84
    -9 -9 10 3680.72
    -9 -9 11 3716.03
    -9 -9 11 4999.44
    -9 -9 12 3894.06
    -9 -9 12 3707.76
    -9 -9 13 561.454
    -9 -9 13 197.111
    -9 -9 14 2049.24
    -9 -9 14 2032.25
    -9 -8 -7 395.94
    -9 -8 -6 2158.53
    -9 -8 -5 2952.85
    -9 -8 -4 1371.59
    -9 -8 -4 1747.98
    -9 -8 -3 1509.33
    -9 -8 -3 597.74
    -9 -8 -2 3722.89
    -9 -8 -2 4182.63
    -9 -8 -1 252.496
    -9 -8 -1 354.038
    -9 -8 0 297.371
    -9 -8 0 498.915
    -9 -8 1 4541.79
    -9 -8 1 4090.99
    -9 -8 2 1138.84
    -9 -8 2 1016.41
    -9 -8 3 3520.49
    -9 -8 3 2124.86
    -9 -8 4 4397.44
    -9 -8 5 3130.29
    -9 -8 6 1229.77
    -9 -8 7 -331.803
    -9 -8 8 7017.28
    -9 -8 8 6613.05
    -9 -8 9 320.853
    -9 -8 9 490.84
    -9 -8 10 2130.81
    -9 -8 10 2485.4
    -9 -8 11 7740.47
    -9 -8 11 9093.51
    -9 -8 12 381.576
    -9 -8 12 694.713
    -9 -8 13 1914.49
    -9 -8 13 2137.91
    -9 -8 14 5256.51
    -9 -8 14 5600.42
    -9 -8 15 3323.55
    -9 -8 15 3531.93
    -9 -8 16 1568.23
    -9 -7 -9 583.834
    -9 -7 -8 3094.02
    -9 -7 -7 1677.71
    -9 -7 -7 2433.19
    -9 -7 -6 3365.83
    -9 -7 -6 2609.31
    -9 -7 -5 2159.7
    -9 -7 -5 2591.02
    -9 -7 -4 448.405
    -9 -7 -4 -167.173
    -9 -7 -4 105.737
    -9 -7 -3 5452.85
    -9 -7 -3 5206.52
    -9 -7 -3 5273.45
    -9 -7 -2 1994.09
    -9 -7 -2 2166.19
    -9 -7 -2 2530.33
    -9 -7 -1 261.557
    -9 -7 -1 940.22
    -9 -7 0 2105.01
    -9 -7 0 2326.59
    -9 -7 1 2583.84
    -9 -7 1 2915.45
    -9 -7 2 3020.1
    -9 -7 2 3211.42
    -9 -7 3 1498.02
    -9 -7 3 1271.13
    -9 -7 4 1959.88
    -9 -7 5 12841.7
    -9 -7 6 250.967
    -9 -7 7 1260.98
    -9 -7 7 1321.76
    -9 -7 8 3850.36
    -9 -7 8 3872.79
    -9 -7 9 3970.76
    -9 -7 9 4324.47
    -9 -7 10 4624.11
    -9 -7 10 5411.46
    -9 -7 11 8175.47
    -9 -7 11 8321.84
    -9 -7 12 6269.33
    -9 -7 12 5777.3
    -9 -7 13 2911.82
    -9 -7 13 1783.17
    -9 -7 14 1758.24
    -9 -7 14 2655.81
    -9 -7 15 9698.51
    -9 -7 15 9211.21
    -9 -7 16 1554.66
    -9 -7 16 1423.72
    -9 -7 17 2792.49
    -9 -6 -10 3012.98
    -9 -6 -9 1143.88
    -9 -6 -8 2800.02
    -9 -6 -8 2365.6
    -9 -6 -7 77.3888
    -9 -6 -7 -164.315
    -9 -6 -6 5491.16
    -9 -6 -6 5084.31
    -9 -6 -5 -1.46887
    -9 -6 -5 51.621
    -9 -6 -4 1183.35
    -9 -6 -4 970.956
    -9 -6 -4 1057.63
    -9 -6 -3 9044.49
    -9 -6 -3 9198.6
    -9 -6 -3 10420.4
    -9 -6 -2 1151.59
    -9 -6 -2 932.74
    -9 -6 -2 1580.75
    -9 -6 -1 3060.38
    -9 -6 -1 3413.93
    -9 -6 -1 3058.55
    -9 -6 0 7367.9
    -9 -6 0 7484.26
    -9 -6 0 7476.25
    -9 -6 1 2555.15
    -9 -6 1 2379.41
    -9 -6 1 2783.52
    -9 -6 2 7341.34
    -9 -6 2 7361.72
    -9 -6 2 7601.29
    -9 -6 3 402.399
    -9 -6 3 133.572
    -9 -6 4 2126.08
    -9 -6 5 3300.43
    -9 -6 5 2360.65
    -9 -6 6 593.049
    -9 -6 6 631.231
    -9 -6 7 3601.03
    -9 -6 7 2686.89
    -9 -6 8 3623.58
    -9 -6 8 3393.28
    -9 -6 9 7701.81
    -9 -6 9 6554.87
    -9 -6 10 3805.02
    -9 -6 10 3554.06
    -9 -6 11 3631.71
    -9 -6 11 2389.69
    -9 -6 12 5806.25
    -9 -6 12 4138.6
    -9 -6 13 865.56
    -9 -6 13 906.08
    -9 -6 14 372.233
    -9 -6 14 16.3147
    -9 -6 15 8149.02
    -9 -6 15 9268.97
    -9 -6 16 2032.38
    -9 -6 16 2252.42
    -9 -6 17 1989.03
    -9 -5 -11 804.295
    -9 -5 -10 282.354
    -9 -5 -9 2556.18
    -9 -5 -9 2676.43
    -9 -5 -8 238.276
    -9 -5 -8 154.288
    -9 -5 -7 156.509
    -9 -5 -7 205.682
    -9 -5 -6 5565.31
    -9 -5 -6 5106.44
    -9 -5 -5 715.862
    -9 -5 -5 917.979
    -9 -5 -4 1146.75
    -9 -5 -4 907.39
    -9 -5 -4 652.431
    -9 -5 -3 6573.2
    -9 -5 -3 6286.38
    -9 -5 -3 7180.92
    -9 -5 -2 6718.78
    -9 -5 -2 7447.81
    -9 -5 -2 7339.14
    -9 -5 -1 4253.01
    -9 -5 -1 4353.33
    -9 -5 -1 4087.79
    -9 -5 0 1668.7
    -9 -5 0 2111.34
    -9 -5 0 1711.71
    -9 -5 1 8607.47
    -9 -5 1 7915.54
    -9 -5 2 1330.91
    -9 -5 2 1047.06
    -9 -5 3 1891.57
    -9 -5 3 2739.38
    -9 -5 4 6556.71
    -9 -5 5 1642.57
    -9 -5 6 1150.78
    -9 -5 7 2630.74
    -9 -5 8 2537.92
    -9 -5 9 8256.74
    -9 -5 10 1076.28
    -9 -5 10 1248.4
    -9 -5 11 403.536
    -9 -5 11 386.38
    -9 -5 12 3683.98
    -9 -5 12 3621.99
    -9 -5 13 1587.01
    -9 -5 13 742.096
    -9 -5 14 428.894
    -9 -5 14 44.7681
    -9 -5 15 2732.5
    -9 -5 15 2567.4
    -9 -5 16 3574.41
    -9 -5 16 4254.4
    -9 -5 17 1265.75
    -9 -4 -12 2577.69
    -9 -4 -11 1944.88
    -9 -4 -11 1922.52
    -9 -4 -10 150.05
    -9 -4 -10 37.3818
    -9 -4 -9 376.255
    -9 -4 -9 568.037
    -9 -4 -8 1908.53
    -9 -4 -8 1938.54
    -9 -4 -7 736.834
    -9 -4 -7 946.787
    -9 -4 -6 5915.5
    -9 -4 -6 4696.34
    -9 -4 -5 6684.57
    -9 -4 -5 6835.44
    -9 -4 -5 5450.07
    -9 -4 -4 542.905
    -9 -4 -4 208.994
    -9 -4 -4 213.054
    -9 -4 -3 1595.62
    -9 -4 -3 1809.96
    -9 -4 -3 1924.64
    -9 -4 -2 5884.84
    -9 -4 -2 5436.53
    -9 -4 -2 5794.12
    -9 -4 -1 -22.7407
    -9 -4 -1 104.952
    -9 -4 -1 122.033
    -9 -4 0 812.173
    -9 -4 0 1001.65
    -9 -4 1 16885.5
    -9 -4 1 16980.9
    -9 -4 2 5861.23
    -9 -4 2 5999.45
    -9 -4 3 312.955
    -9 -4 3 348.222
    -9 -4 4 8819.99
    -9 -4 4 9202.84
    -9 -4 5 4268.34
    -9 -4 6 453.896
    -9 -4 7 5775.94
    -9 -4 8 9839.47
    -9 -4 9 3995.68
    -9 -4 10 533.484
    -9 -4 11 4657.47
    -9 -4 12 2076.71
    -9 -4 13 401.342
    -9 -4 13 -174.378
    -9 -4 14 3102.49
    -9 -4 14 2552.62
    -9 -4 15 907.447
    -9 -4 15 275.242
    -9 -4 16 8328.46
    -9 -4 16 8430.15
    -9 -4 17 -119.316
    -9 -4 17 471.902
    -9 -3 -13 3988.46
    -9 -3 -12 132.715
    -9 -3 -12 1687.23
    -9 -3 -11 1691.81
    -9 -3 -11 1205.87
    -9 -3 -10 846.571
    -9 -3 -10 570.689
    -9 -3 -9 1253.77
    -9 -3 -9 1262.51
    -9 -3 -8 2516.62
    -9 -3 -8 2766.12
    -9 -3 -7 978.277
    -9 -3 -7 914.539
    -9 -3 -6 2909.36
    -9 -3 -6 3736.15
    -9 -3 -5 4225.55
    -9 -3 -5 4553.05
    -9 -3 -5 4545.82
    -9 -3 -4 223.251
    -9 -3 -4 353.495
    -9 -3 -4 254.887
    -9 -3 -3 182.202
    -9 -3 -3 215.577
    -9 -3 -3 287.837
    -9 -3 -2 4767.91
    -9 -3 -2 4636.24
    -9 -3 -2 5405.82
    -9 -3 -1 4109.95
    -9 -3 -1 3944.13
    -9 -3 0 2428.05
    -9 -3 0 2739.29
    -9 -3 1 7069.24
    -9 -3 1 8380.67
    -9 -3 2 6948.46
    -9 -3 2 6075.48
    -9 -3 3 2661.44
    -9 -3 3 3376.89
    -9 -3 4 203.662
    -9 -3 4 636.485
    -9 -3 5 13336.7
    -9 -3 6 4325.72
    -9 -3 7 2725.51
    -9 -3 8 13728.3
    -9 -3 9 2053.47
    -9 -3 10 5229.51
    -9 -3 11 5575.21
    -9 -3 12 1660.33
    -9 -3 13 506.128
    -9 -3 14 3120.13
    -9 -3 14 3417.79
    -9 -3 15 3590.8
    -9 -3 15 3400.08
    -9 -3 16 1269.63
    -9 -3 16 1341.29
    -9 -3 17 2370.39
    -9 -3 17 2466.32
    -9 -2 -14 895.351
    -9 -2 -13 6591.36
    -9 -2 -13 5870.43
    -9 -2 -12 2392.89
    -9 -2 -12 2840.21
    -9 -2 -11 3561.94
    -9 -2 -11 3410.64
    -9 -2 -10 1147.83
    -9 -2 -10 981.839
    -9 -2 -9 1403.05
    -9 -2 -9 1616.02
    -9 -2 -8 1305.22
    -9 -2 -8 1797.23
    -9 -2 -7 444.838
    -9 -2 -7 430.234
    -9 -2 -6 13518.7
    -9 -2 -6 11853
    -9 -2 -5 3599.49
    -9 -2 -5 2662.61
    -9 -2 -5 2993.89
    -9 -2 -4 4287.58
    -9 -2 -4 4069.7
    -9 -2 -4 4528.23
    -9 -2 -3 6401.23
    -9 -2 -3 5427.86
    -9 -2 -2 4778.75
    -9 -2 -2 4735.36
    -9 -2 -1 5409.79
    -9 -2 -1 4581.01
    -9 -2 0 2552.86
    -9 -2 0 2784.6
    -9 -2 1 5845
    -9 -2 1 6380.11
    -9 -2 2 8822.28
    -9 -2 2 8632.63
    -9 -2 3 279.783
    -9 -2 3 1095.78
    -9 -2 4 5397.98
    -9 -2 4 4033.98
    -9 -2 5 11592.7
    -9 -2 6 4998.54
    -9 -2 7 3380.63
    -9 -2 8 10683.6
    -9 -2 9 8625.66
    -9 -2 10 3989.25
    -9 -2 11 2019.65
    -9 -2 12 16554.2
    -9 -2 13 894.408
    -9 -2 14 1198.95
    -9 -2 15 9971.69
    -9 -2 16 3881.83
    -9 -2 16 3075.51
    -9 -2 17 1952.05
    -9 -2 17 2690.84
    -9 -1 -14 -147.742
    -9 -1 -13 1598.25
    -9 -1 -13 1652.78
    -9 -1 -12 3341.13
    -9 -1 -12 2959.4
    -9 -1 -11 1820.76
    -9 -1 -11 3092.67
    -9 -1 -10 1822.62
    -9 -1 -10 1666.92
    -9 -1 -9 7387.13
    -9 -1 -9 6754.67
    -9 -1 -8 -201.622
    -9 -1 -8 192.626
    -9 -1 -7 581.293
    -9 -1 -7 177.385
    -9 -1 -6 6937.98
    -9 -1 -6 6903.91
    -9 -1 -5 139.592
    -9 -1 -5 387.638
    -9 -1 -5 376.716
    -9 -1 -4 2398.63
    -9 -1 -4 2923.47
    -9 -1 -4 2860.16
    -9 -1 -3 3633.34
    -9 -1 -3 3991.2
    -9 -1 -2 2610.05
    -9 -1 -2 2476.52
    -9 -1 -1 5910.89
    -9 -1 -1 4812.43
    -9 -1 0 3372.82
    -9 -1 0 2943.62
    -9 -1 1 3993.76
    -9 -1 1 3485.57
    -9 -1 2 9219.28
    -9 -1 2 8627.32
    -9 -1 3 4901.55
    -9 -1 3 5072.69
    -9 -1 4 4741.99
    -9 -1 4 4642.58
    -9 -1 5 5092.74
    -9 -1 6 8332.71
    -9 -1 7 5019.05
    -9 -1 8 3260.33
    -9 -1 9 16348.8
    -9 -1 10 763.593
    -9 -1 11 498.514
    -9 -1 12 12953.4
    -9 -1 13 6571.38
    -9 -1 14 2344.93
    -9 -1 15 1668.1
    -9 -1 16 7267.32
    -9 -1 17 1590.76
    -9 -1 17 1271.98
    -9 0 -15 723.251
    -9 0 -14 1830.13
    -9 0 -14 1747.62
    -9 0 -13 1973.32
    -9 0 -13 2295.21
    -9 0 -12 4150.76
    -9 0 -12 4279.02
    -9 0 -11 18.2963
    -9 0 -11 367.246
    -9 0 -10 237.661
    -9 0 -10 515.56
    -9 0 -9 7227.6
    -9 0 -9 6485.71
    -9 0 -8 4187.5
    -9 0 -8 4829.67
    -9 0 -7 563.875
    -9 0 -7 707.249
    -9 0 -6 8449.64
    -9 0 -6 9565.54
    -9 0 -5 4988.45
    -9 0 -5 5342.43
    -9 0 -5 4912.94
    -9 0 -4 2765.2
    -9 0 -4 3081.99
    -9 0 -3 1001.93
    -9 0 -3 1366.94
    -9 0 -2 15731.4
    -9 0 -2 16950.2
    -9 0 -1 4644.78
    -9 0 -1 4519.51
    -9 0 0 1293.93
    -9 0 0 1522.34
    -9 0 1 16768.9
    -9 0 1 17649.3
    -9 0 2 1947.91
    -9 0 2 1948.51
    -9 0 3 81.8065
    -9 0 3 166.878
    -9 0 4 3460.13
    -9 0 4 3920.13
    -9 0 5 3861.59
    -9 0 6 12554.8
    -9 0 7 1165.32
    -9 0 8 2135.51
    -9 0 9 10520.2
    -9 0 10 1107
    -9 0 11 2197.76
    -9 0 12 3228.4
    -9 0 13 3664.5
    -9 0 14 388.585
    -9 0 15 1076.81
    -9 0 16 7743.94
    -9 0 17 1047.85
    -9 1 -15 1659.38
    -9 1 -15 1843.13
    -9 1 -14 1798.37
    -9 1 -14 1186.57
    -9 1 -13 98.7759
    -9 1 -13 683.842
    -9 1 -12 2908.95
    -9 1 -12 2574
    -9 1 -11 2243.62
    -9 1 -11 2599.52
    -9 1 -10 1554.2
    -9 1 -10 1429.84
    -9 1 -9 2055.79
    -9 1 -9 2302.26
    -9 1 -8 4635.91
    -9 1 -8 4022.34
    -9 1 -7 659.335
    -9 1 -7 1000.65
    -9 1 -6 1961.99
    -9 1 -6 2214.14
    -9 1 -5 7970.73
    -9 1 -5 7839.91
    -9 1 -4 580.951
    -9 1 -4 895.811
    -9 1 -3 3067.71
    -9 1 -3 3014.83
    -9 1 -2 21101.7
    -9 1 -2 18884.4
    -9 1 -1 4279.7
    -9 1 -1 4408.77
    -9 1 0 1552.69
    -9 1 0 1653.23
    -9 1 1 5455.03
    -9 1 1 4528.19
    -9 1 2 2451.95
    -9 1 2 3839.48
    -9 1 3 109.595
    -9 1 3 316.199
    -9 1 4 4520.84
    -9 1 4 4683.8
    -9 1 4 4433.42
    -9 1 5 7789.63
    -9 1 6 921.757
    -9 1 6 749.512
    -9 1 7 1812.19
    -9 1 7 1475.26
    -9 1 8 5055.49
    -9 1 8 6094.1
    -9 1 9 3044.92
    -9 1 9 2497.72
    -9 1 10 443.32
    -9 1 10 211.171
    -9 1 11 5208.2
    -9 1 11 6516.84
    -9 1 12 970.29
    -9 1 12 776.406
    -9 1 13 3092.19
    -9 1 13 3171.24
    -9 1 14 661.821
    -9 1 14 1408.56
    -9 1 15 318.416
    -9 1 15 553.673
    -9 1 16 7975.1
    -9 1 16 8903.03
    -9 1 17 1268.44
    -9 1 18 979.871
    -9 2 -16 2610.01
    -9 2 -15 1894.51
    -9 2 -15 1216.86
    -9 2 -14 1658.91
    -9 2 -14 1567.75
    -9 2 -13 3590.43
    -9 2 -13 3980.57
    -9 2 -12 1530.78
    -9 2 -12 1360.82
    -9 2 -11 521.544
    -9 2 -11 532.448
    -9 2 -10 1210.34
    -9 2 -10 1454.37
    -9 2 -9 4557.92
    -9 2 -9 4166.97
    -9 2 -8 4589.48
    -9 2 -8 5040.9
    -9 2 -7 1395.45
    -9 2 -7 968.846
    -9 2 -6 696.597
    -9 2 -5 5286.21
    -9 2 -5 5392.31
    -9 2 -4 70.2061
    -9 2 -4 40.4855
    -9 2 -3 7698.13
    -9 2 -3 7457.38
    -9 2 -2 4413.28
    -9 2 -2 4760.66
    -9 2 -1 7891.11
    -9 2 -1 8636.03
    -9 2 0 1487.34
    -9 2 0 1156.66
    -9 2 1 2570.13
    -9 2 1 3070.47
    -9 2 2 10276.1
    -9 2 2 10644.3
    -9 2 2 10446.3
    -9 2 3 4106.21
    -9 2 3 3808.88
    -9 2 3 3817.32
    -9 2 3 3522.18
    -9 2 4 4268.07
    -9 2 4 4665.52
    -9 2 4 4939.26
    -9 2 4 4354.82
    -9 2 5 25555.8
    -9 2 5 25207.1
    -9 2 5 27781
    -9 2 6 723.538
    -9 2 6 638.744
    -9 2 6 129.088
    -9 2 7 8679.3
    -9 2 7 9566.79
    -9 2 8 8733.97
    -9 2 8 9548.65
    -9 2 9 8865.63
    -9 2 9 9648.08
    -9 2 10 294.831
    -9 2 10 387.151
    -9 2 11 4254.58
    -9 2 11 3818.05
    -9 2 12 5921.9
    -9 2 12 6511.24
    -9 2 13 2094.76
    -9 2 13 2569.67
    -9 2 14 1679.2
    -9 2 14 1572.24
    -9 2 15 3170.79
    -9 2 15 3608.2
    -9 2 16 555.222
    -9 2 16 6.52751
    -9 2 17 1985.42
    -9 3 -16 4232.76
    -9 3 -16 4558.92
    -9 3 -15 2365.66
    -9 3 -15 1933.27
    -9 3 -14 2953.84
    -9 3 -14 2870.06
    -9 3 -13 596.567
    -9 3 -13 939.618
    -9 3 -12 2561.55
    -9 3 -12 2887.5
    -9 3 -11 1040.58
    -9 3 -11 1010.66
    -9 3 -10 1268.16
    -9 3 -10 1288.04
    -9 3 -9 6767.28
    -9 3 -9 6208.45
    -9 3 -8 1043.88
    -9 3 -8 1037.18
    -9 3 -7 843.956
    -9 3 -7 664.565
    -9 3 -6 8689.59
    -9 3 -5 24.0755
    -9 3 -5 221.665
    -9 3 -4 6855.15
    -9 3 -4 6624.94
    -9 3 -3 4983.61
    -9 3 -3 5861.74
    -9 3 -2 11639.4
    -9 3 -2 11598
    -9 3 -1 17245.7
    -9 3 -1 17494.5
    -9 3 0 277.171
    -9 3 0 512.83
    -9 3 0 322.314
    -9 3 1 2884.28
    -9 3 1 3116.45
    -9 3 1 3190.54
    -9 3 1 3421.78
    -9 3 2 15041.8
    -9 3 2 15410.2
    -9 3 2 15509.3
    -9 3 2 15484.7
    -9 3 3 10558.1
    -9 3 3 9897.55
    -9 3 3 10446.2
    -9 3 3 10239.3
    -9 3 4 1403.37
    -9 3 4 1076.64
    -9 3 4 1333.2
    -9 3 4 1391.87
    -9 3 5 20658.1
    -9 3 5 20134.9
    -9 3 5 19016.2
    -9 3 6 24847.4
    -9 3 6 27996.9
    -9 3 6 25164.9
    -9 3 7 3473.41
    -9 3 7 2041.43
    -9 3 7 2662.8
    -9 3 8 2807.92
    -9 3 8 3424.11
    -9 3 9 18445.1
    -9 3 9 17700.1
    -9 3 10 1616.88
    -9 3 10 1132.45
    -9 3 11 662.703
    -9 3 11 495.024
    -9 3 12 7373.08
    -9 3 12 6825.52
    -9 3 13 6056.14
    -9 3 13 5850.58
    -9 3 14 3349.9
    -9 3 14 2722.08
    -9 3 15 8541.65
    -9 3 15 8374.65
    -9 3 16 1207.78
    -9 3 16 1082.77
    -9 3 17 419.001
    -9 4 -16 2433.36
    -9 4 -16 1815.42
    -9 4 -15 2712.63
    -9 4 -15 2701.33
    -9 4 -14 1003.08
    -9 4 -14 796.368
    -9 4 -13 749.952
    -9 4 -13 261.566
    -9 4 -12 5031.56
    -9 4 -12 5471.78
    -9 4 -11 -142.568
    -9 4 -11 159.081
    -9 4 -10 -214.314
    -9 4 -10 -108.195
    -9 4 -9 9804.62
    -9 4 -9 10045.4
    -9 4 -8 1607.04
    -9 4 -8 2387.53
    -9 4 -7 1880.89
    -9 4 -6 4271.27
    -9 4 -6 4553.11
    -9 4 -5 4068.38
    -9 4 -5 3373.72
    -9 4 -4 9699.93
    -9 4 -4 9174.61
    -9 4 -3 307.321
    -9 4 -3 450.655
    -9 4 -2 6630.23
    -9 4 -2 7101.78
    -9 4 -1 4261.67
    -9 4 -1 3716.77
    -9 4 -1 4161.72
    -9 4 -1 3636.76
    -9 4 0 1075.57
    -9 4 0 871.293
    -9 4 0 537.856
    -9 4 1 6181.54
    -9 4 1 5306.81
    -9 4 1 5682.76
    -9 4 2 11269.7
    -9 4 2 11235.2
    -9 4 2 10933.7
    -9 4 3 11565.6
    -9 4 3 12573.1
    -9 4 3 11875.6
    -9 4 4 482.375
    -9 4 4 396.828
    -9 4 4 419.126
    -9 4 5 764.737
    -9 4 5 698.927
    -9 4 5 610.361
    -9 4 6 25234
    -9 4 6 21384.9
    -9 4 7 1051.95
    -9 4 7 540.111
    -9 4 8 493.306
    -9 4 8 467.615
    -9 4 9 14426
    -9 4 9 16340.7
    -9 4 9 14012.7
    -9 4 10 2903.81
    -9 4 10 2939.6
    -9 4 11 427.359
    -9 4 11 144.518
    -9 4 12 2136.24
    -9 4 12 1378.12
    -9 4 13 8996.07
    -9 4 13 8668.67
    -9 4 14 3212.56
    -9 4 14 3212.08
    -9 4 15 2038.22
    -9 4 15 1524.91
    -9 4 16 8233.84
    -9 4 16 7342.66
    -9 5 -16 -172.157
    -9 5 -16 722.74
    -9 5 -15 4235.59
    -9 5 -15 5233.38
    -9 5 -14 39.221
    -9 5 -14 126.346
    -9 5 -13 -71.6021
    -9 5 -13 -122.68
    -9 5 -12 5829.98
    -9 5 -12 5098.05
    -9 5 -11 291.69
    -9 5 -11 514.163
    -9 5 -10 1650.84
    -9 5 -10 1305.38
    -9 5 -9 4536.81
    -9 5 -9 5134.77
    -9 5 -8 7291.86
    -9 5 -8 8063.75
    -9 5 -7 346.111
    -9 5 -6 3475.83
    -9 5 -6 3010.4
    -9 5 -5 11429.2
    -9 5 -5 11008.3
    -9 5 -4 2878.23
    -9 5 -3 638.954
    -9 5 -3 409.456
    -9 5 -2 20120.3
    -9 5 -2 20395.9
    -9 5 -2 19428
    -9 5 -1 6444.11
    -9 5 -1 7255.26
    -9 5 -1 7016.77
    -9 5 0 2588.32
    -9 5 0 2555.54
    -9 5 0 2383.44
    -9 5 1 1611.02
    -9 5 1 1490.88
    -9 5 1 1271.74
    -9 5 2 5236.81
    -9 5 2 5164.88
    -9 5 2 4743.66
    -9 5 3 6998.23
    -9 5 3 7627.85
    -9 5 3 6708.43
    -9 5 4 6155.77
    -9 5 4 6738.09
    -9 5 5 2397.17
    -9 5 5 2568.61
    -9 5 6 13770.6
    -9 5 6 12366.6
    -9 5 7 506.429
    -9 5 7 329.354
    -9 5 8 4095.61
    -9 5 8 5033.67
    -9 5 9 5128.14
    -9 5 9 5774.15
    -9 5 10 7462.79
    -9 5 10 7144.61
    -9 5 11 1316.22
    -9 5 12 449.171
    -9 5 12 228.808
    -9 5 13 15893.1
    -9 5 13 15364
    -9 5 14 930.006
    -9 5 14 1234.66
    -9 5 15 1474.09
    -9 5 15 1238.65
    -9 5 16 12139.7
    -9 5 16 11364
    -9 6 -16 535.155
    -9 6 -16 698.623
    -9 6 -15 1756.5
    -9 6 -15 1790.52
    -9 6 -14 103.804
    -9 6 -14 417.212
    -9 6 -13 1562.44
    -9 6 -13 1256.59
    -9 6 -12 891.613
    -9 6 -12 923.755
    -9 6 -11 3980.61
    -9 6 -11 3117.09
    -9 6 -10 624.285
    -9 6 -10 1297.11
    -9 6 -9 2357.64
    -9 6 -9 1675.05
    -9 6 -8 5401.13
    -9 6 -7 170.835
    -9 6 -6 1933.09
    -9 6 -5 16061.9
    -9 6 -4 7135.95
    -9 6 -4 8808.77
    -9 6 -3 1324.79
    -9 6 -3 1641.06
    -9 6 -3 1609.24
    -9 6 -2 10026.1
    -9 6 -2 9126.5
    -9 6 -2 8949.75
    -9 6 -1 3660.25
    -9 6 -1 3590.91
    -9 6 -1 4274.45
    -9 6 0 2493.38
    -9 6 0 2112.77
    -9 6 1 2680.47
    -9 6 1 2918.1
    -9 6 2 20326.9
    -9 6 2 21098.5
    -9 6 3 4495.74
    -9 6 3 4156.33
    -9 6 4 612.155
    -9 6 4 794.84
    -9 6 5 5379.49
    -9 6 5 5216.39
    -9 6 6 1484.3
    -9 6 6 995.641
    -9 6 7 696.704
    -9 6 7 154.588
    -9 6 8 8022.1
    -9 6 8 7284.17
    -9 6 9 581.746
    -9 6 9 901.314
    -9 6 10 5474.46
    -9 6 10 4070.66
    -9 6 11 919.023
    -9 6 11 20.1434
    -9 6 12 301.322
    -9 6 13 4835.92
    -9 6 14 325.314
    -9 6 14 229.858
    -9 6 15 4449.15
    -9 6 15 3748.98
    -9 6 16 7675.19
    -9 7 -17 956.229
    -9 7 -16 2337
    -9 7 -16 1756.25
    -9 7 -15 862.49
    -9 7 -15 1187.5
    -9 7 -14 2340.5
    -9 7 -14 1131.11
    -9 7 -13 1796.3
    -9 7 -13 2957.39
    -9 7 -12 3420.88
    -9 7 -12 3230.87
    -9 7 -11 981.372
    -9 7 -11 1267.38
    -9 7 -10 2021.1
    -9 7 -10 1292.7
    -9 7 -9 1356.2
    -9 7 -9 1148.55
    -9 7 -8 3757.93
    -9 7 -7 4013.38
    -9 7 -6 2440.49
    -9 7 -5 6598.79
    -9 7 -5 5989.62
    -9 7 -4 12235.3
    -9 7 -4 12663.2
    -9 7 -3 422.064
    -9 7 -3 581.165
    -9 7 -2 587.06
    -9 7 -2 216.033
    -9 7 -1 11656.6
    -9 7 -1 12647.8
    -9 7 0 3978.14
    -9 7 0 4094.91
    -9 7 1 2657.81
    -9 7 2 14331
    -9 7 3 4941.71
    -9 7 4 2618.57
    -9 7 5 10142.3
    -9 7 6 1043.45
    -9 7 7 204.039
    -9 7 8 1401.08
    -9 7 9 4406.7
    -9 7 10 759.953
    -9 7 11 1160.35
    -9 7 12 4460.52
    -9 7 12 5022.07
    -9 7 13 339.687
    -9 7 14 1632.96
    -9 7 15 1663.53
    -9 7 15 2162.09
    -9 8 -17 1042.63
    -9 8 -16 708.689
    -9 8 -16 1270.37
    -9 8 -15 6421.08
    -9 8 -15 5440.47
    -9 8 -14 2838.62
    -9 8 -14 2212.61
    -9 8 -13 1029.52
    -9 8 -13 886.001
    -9 8 -12 3892.14
    -9 8 -12 4338.91
    -9 8 -11 2314.78
    -9 8 -11 2008.79
    -9 8 -10 207.122
    -9 8 -10 702.57
    -9 8 -9 4005.66
    -9 8 -9 5815.4
    -9 8 -8 -230.228
    -9 8 -7 4237.84
    -9 8 -6 3193.69
    -9 8 -5 1173.38
    -9 8 -5 980.041
    -9 8 -4 16296
    -9 8 -3 587.622
    -9 8 -2 913.354
    -9 8 -2 765.316
    -9 8 -1 9005.45
    -9 8 0 1911.49
    -9 8 1 1836.86
    -9 8 2 9496.95
    -9 8 3 20682.1
    -9 8 4 3888.35
    -9 8 5 2591.18
    -9 8 6 20914.6
    -9 8 7 325.86
    -9 8 8 1243.93
    -9 8 9 7592.53
    -9 8 10 2875.75
    -9 8 11 1815.66
    -9 8 12 2843.72
    -9 8 13 2114.08
    -9 8 14 2608.63
    -9 9 -16 872.743
    -9 9 -15 4026.15
    -9 9 -14 227.133
    -9 9 -14 173.595
    -9 9 -13 1033.41
    -9 9 -13 684.909
    -9 9 -12 8596.64
    -9 9 -12 7149.65
    -9 9 -11 1981.11
    -9 9 -11 2822.18
    -9 9 -10 847.015
    -9 9 -10 439.452
    -9 9 -9 3846.42
    -9 9 -9 3692.8
    -9 9 -8 1836.78
    -9 9 -7 2074.26
    -9 9 -6 154.038
    -9 9 -5 10680.9
    -9 9 -4 9211.97
    -9 9 -3 2578.67
    -9 9 -2 4197.01
    -9 9 -1 844.302
    -9 9 0 7964.36
    -9 9 1 4094.04
    -9 9 2 -690.129
    -9 9 3 25837.9
    -9 9 4 751.3
    -9 9 5 3268.15
    -9 9 6 12589.2
    -9 9 7 3750.71
    -9 9 8 1004.7
    -9 9 9 5062.36
    -9 9 10 10096.1
    -9 9 11 1306.29
    -9 9 12 140.257
    -9 9 13 6514.43
    -9 9 14 547.349
    -9 10 -15 2979.07
    -9 10 -14 1106.03
    -9 10 -13 175.526
    -9 10 -12 7772.66
    -9 10 -12 7385.36
    -9 10 -11 8006.88
    -9 10 -11 8168.55
    -9 10 -10 485.474
    -9 10 -10 433.576
    -9 10 -9 465.213
    -9 10 -9 49.0245
    -9 10 -8 14294.8
    -9 10 -7 563.231
    -9 10 -6 207.531
    -9 10 -5 11165.7
    -9 10 -4 3661.94
    -9 10 -3 765.895
    -9 10 -2 4510.57
    -9 10 -1 5840.86
    -9 10 0 2796.74
    -9 10 1 506.96
    -9 10 2 3679.41
    -9 10 3 8324.2
    -9 10 4 119.779
    -9 10 5 6229.56
    -9 10 6 6428.74
    -9 10 7 4034.09
    -9 10 8 446.325
    -9 10 9 320.377
    -9 10 10 13176.5
    -9 10 11 1917.88
    -9 10 12 1938.84
    -9 10 13 16935.4
    -9 11 -14 1638.04
    -9 11 -13 1018.9
    -9 11 -12 417.213
    -9 11 -11 6148.3
    -9 11 -10 35.115
    -9 11 -9 391.865
    -9 11 -9 1041.55
    -9 11 -8 8043.64
    -9 11 -7 1821.25
    -9 11 -6 704.169
    -9 11 -5 6535.68
    -9 11 -4 2538.27
    -9 11 -3 705.2
    -9 11 -2 -506.089
    -9 11 -1 6067.66
    -9 11 0 65.2258
    -9 11 1 1442.51
    -9 11 2 6048.45
    -9 11 3 1427.29
    -9 11 4 1451.41
    -9 11 5 2544.2
    -9 11 6 556.993
    -9 11 7 3693.57
    -9 11 8 743.94
    -9 11 9 1871.28
    -9 11 10 7256.45
    -9 11 11 1482.62
    -9 11 12 7802.86
    -9 12 -14 2492.55
    -9 12 -13 276.422
    -9 12 -12 1151
    -9 12 -11 3438.12
    -9 12 -11 2720.86
    -9 12 -10 1671.56
    -9 12 -10 1441
    -9 12 -9 2711.84
    -9 12 -8 404.631
    -9 12 -8 458.73
    -9 12 -7 10409.8
    -9 12 -7 10972.7
    -9 12 -6 747.309
    -9 12 -6 563.384
    -9 12 -5 717.07
    -9 12 -5 1207.73
    -9 12 -4 7169.13
    -9 12 -3 1045.35
    -9 12 -2 305.738
    -9 12 -1 12487.3
    -9 12 0 6070.42
    -9 12 1 2431.59
    -9 12 2 6556.63
    -9 12 3 1923.35
    -9 12 4 181.933
    -9 12 5 2588.06
    -9 12 6 5178.93
    -9 12 7 2047.69
    -9 12 8 282.658
    -9 12 9 4040.13
    -9 12 10 72.8895
    -9 13 -13 332.472
    -9 13 -12 2613.52
    -9 13 -12 2300.64
    -9 13 -11 -56.6244
    -9 13 -11 8.13258
    -9 13 -10 3741.16
    -9 13 -9 1152.08
    -9 13 -8 380.437
    -9 13 -8 445.056
    -9 13 -7 10339.8
    -9 13 -7 9402.69
    -9 13 -6 311.011
    -9 13 -6 222.779
    -9 13 -5 3395.66
    -9 13 -4 4402.68
    -9 13 -3 1804.1
    -9 13 -2 88.3133
    -9 13 -1 3409.37
    -9 13 0 18018.8
    -9 13 1 972.412
    -9 13 2 300.433
    -9 13 3 7743.86
    -9 13 4 467.149
    -9 13 5 1612.2
    -9 13 6 5243.97
    -9 13 7 3962.66
    -9 13 8 188.83
    -9 14 -12 1241.58
    -9 14 -11 4530.51
    -9 14 -10 184.971
    -9 14 -9 461.652
    -9 14 -9 516.414
    -9 14 -8 5439.66
    -9 14 -8 3659.71
    -9 14 -7 3485.1
    -9 14 -7 2477.53
    -9 14 -6 963.514
    -9 14 -5 522.654
    -9 14 -4 1354.3
    -9 14 -3 2352.44
    -9 14 -2 3171.99
    -9 14 -1 509.159
    -9 14 0 11884.3
    -9 14 1 414.31
    -9 14 2 1294.32
    -9 14 3 12901.1
    -9 14 4 2355.79
    -9 14 5 -72.3583
    -9 14 6 2464.72
    -9 15 -11 6160.52
    -9 15 -10 -92.5286
    -9 15 -9 296.808
    -9 15 -9 1080.2
    -9 15 -8 8950.86
    -9 15 -7 1106.24
    -9 15 -6 1539.81
    -9 15 -5 663.327
    -9 15 -4 2930.86
    -9 15 -3 1456.49
    -9 15 -2 324.493
    -9 15 -1 4792.04
    -9 15 0 7396.89
    -9 15 1 301.971
    -9 15 2 6830.93
    -9 15 3 4672.53
    -9 15 4 5899.83
    -9 16 -6 665.909
    -9 16 -5 726.923
    -9 16 -4 4720.09
    -9 16 -3 510.627
    -9 16 -2 -63.4773
    -9 16 -1 5913.52
    -8 -12 -4 2047.22
    -8 -12 -3 1267.67
    -8 -12 -2 2365.46
    -8 -12 -1 3884.69
    -8 -12 0 217.159
    -8 -12 1 704.926
    -8 -12 2 3601.75
    -8 -12 3 1686.14
    -8 -12 4 617.337
    -8 -12 5 1607.3
    -8 -12 6 4259.47
    -8 -12 7 2853.85
    -8 -12 8 1449.53
    -8 -12 9 1413.52
    -8 -12 10 362.481
    -8 -11 -5 21.9598
    -8 -11 -4 1557.47
    -8 -11 -4 1624.73
    -8 -11 -3 419.398
    -8 -11 -2 5886.29
    -8 -11 -1 3356.13
    -8 -11 0 2764.73
    -8 -11 1 3007.63
    -8 -11 2 353.596
    -8 -11 3 4147.8
    -8 -11 4 1824.62
    -8 -11 5 2753.04
    -8 -11 6 7599.52
    -8 -11 7 484.485
    -8 -11 8 2924.14
    -8 -11 9 2981.64
    -8 -11 10 88.7083
    -8 -11 11 1454.18
    -8 -11 12 3172.15
    -8 -11 13 2563.77
    -8 -10 -6 256.734
    -8 -10 -5 2821.94
    -8 -10 -5 3117.08
    -8 -10 -4 582.958
    -8 -10 -4 683.878
    -8 -10 -3 -367.711
    -8 -10 -3 142.358
    -8 -10 -2 3990.46
    -8 -10 -2 3926.64
    -8 -10 -1 529.471
    -8 -10 -1 668.153
    -8 -10 0 2877.25
    -8 -10 1 4142.07
    -8 -10 2 1188.54
    -8 -10 3 6083.74
    -8 -10 4 2278.36
    -8 -10 5 2753.32
    -8 -10 6 3329.54
    -8 -10 7 1185.04
    -8 -10 8 2842.9
    -8 -10 9 287.818
    -8 -10 10 5355.81
    -8 -10 10 6318.69
    -8 -10 11 2219.88
    -8 -10 11 2154.19
    -8 -10 12 260.3
    -8 -10 12 740.266
    -8 -10 13 4237.52
    -8 -10 13 3853.02
    -8 -10 14 73.9808
    -8 -10 14 -305.537
    -8 -10 15 -118.723
    -8 -10 15 -107.015
    -8 -9 -8 5578.48
    -8 -9 -7 411.536
    -8 -9 -6 -216.412
    -8 -9 -6 -242.647
    -8 -9 -5 3375.74
    -8 -9 -4 979.704
    -8 -9 -4 1136.21
    -8 -9 -3 -307.311
    -8 -9 -3 590.256
    -8 -9 -2 1026.63
    -8 -9 -2 1418.38
    -8 -9 -1 7530.9
    -8 -9 -1 7937.62
    -8 -9 0 4765.42
    -8 -9 0 3946.48
    -8 -9 1 52.5459
    -8 -9 1 214.592
    -8 -9 2 5882.8
    -8 -9 3 2187.78
    -8 -9 4 3864.61
    -8 -9 5 9242.7
    -8 -9 6 3193.89
    -8 -9 7 3852.42
    -8 -9 8 869.977
    -8 -9 8 1195.21
    -8 -9 9 6145.14
    -8 -9 9 6127.65
    -8 -9 10 3587.88
    -8 -9 10 3647.32
    -8 -9 11 4394.54
    -8 -9 11 4763.76
    -8 -9 12 2877.56
    -8 -9 12 1508.84
    -8 -9 13 5635.17
    -8 -9 13 5031.06
    -8 -9 14 80.637
    -8 -9 14 721.273
    -8 -9 15 2119.83
    -8 -9 15 1601.8
    -8 -9 16 2337.21
    -8 -8 -9 899.098
    -8 -8 -8 2051.36
    -8 -8 -7 1780.07
    -8 -8 -6 976.976
    -8 -8 -5 4479.21
    -8 -8 -4 4680.29
    -8 -8 -4 5341.56
    -8 -8 -3 301.777
    -8 -8 -3 499.77
    -8 -8 -2 554.435
    -8 -8 -2 188.841
    -8 -8 -1 4940.61
    -8 -8 -1 4469.5
    -8 -8 0 162.125
    -8 -8 0 247.672
    -8 -8 1 1245.14
    -8 -8 1 1122.9
    -8 -8 2 7128.32
    -8 -8 2 7092.46
    -8 -8 3 1965.72
    -8 -8 3 2091.07
    -8 -8 4 8545.93
    -8 -8 5 3087.4
    -8 -8 6 1387.81
    -8 -8 7 4000.89
    -8 -8 7 5009.84
    -8 -8 8 1955.34
    -8 -8 8 2158.37
    -8 -8 9 6394.9
    -8 -8 9 7395.03
    -8 -8 10 1995.07
    -8 -8 10 2436.94
    -8 -8 11 5770.04
    -8 -8 11 5776.79
    -8 -8 12 5459.84
    -8 -8 12 6297.18
    -8 -8 13 976.701
    -8 -8 13 1083.95
    -8 -8 14 2585.94
    -8 -8 14 3074.74
    -8 -8 15 3424.76
    -8 -8 15 2906.92
    -8 -8 16 1986.47
    -8 -8 16 1446.51
    -8 -8 17 5226.11
    -8 -7 -10 733.196
    -8 -7 -9 2360
    -8 -7 -8 743.419
    -8 -7 -7 5541.26
    -8 -7 -6 1547.55
    -8 -7 -6 993.981
    -8 -7 -5 3337.89
    -8 -7 -5 2828.04
    -8 -7 -5 2282.01
    -8 -7 -4 7691.5
    -8 -7 -4 8237.37
    -8 -7 -4 7712.21
    -8 -7 -3 1117.72
    -8 -7 -3 1127.55
    -8 -7 -3 1652.68
    -8 -7 -2 212.192
    -8 -7 -2 96.1586
    -8 -7 -2 344.148
    -8 -7 -1 856.847
    -8 -7 -1 1199.06
    -8 -7 -1 1268.05
    -8 -7 0 93.1383
    -8 -7 0 463.947
    -8 -7 1 3675.99
    -8 -7 1 4161.56
    -8 -7 2 3082.79
    -8 -7 2 2788.22
    -8 -7 3 6166.06
    -8 -7 3 6496.21
    -8 -7 4 3829.16
    -8 -7 4 4632.86
    -8 -7 5 3204.51
    -8 -7 5 3380.72
    -8 -7 6 9476.51
    -8 -7 6 8711
    -8 -7 7 1656.99
    -8 -7 7 2173.9
    -8 -7 8 230.99
    -8 -7 8 352.738
    -8 -7 9 8257.21
    -8 -7 9 10337
    -8 -7 10 2904.64
    -8 -7 10 2294.34
    -8 -7 11 9538.05
    -8 -7 11 9475.33
    -8 -7 12 4349.86
    -8 -7 12 6049.06
    -8 -7 13 2816.47
    -8 -7 13 2901.04
    -8 -7 14 4333.06
    -8 -7 14 4074.66
    -8 -7 15 1378.87
    -8 -7 15 1255.12
    -8 -7 16 9735.44
    -8 -7 16 9474.28
    -8 -7 17 1918.73
    -8 -7 17 1592.06
    -8 -6 -12 2045.4
    -8 -6 -11 122.133
    -8 -6 -10 4863.35
    -8 -6 -9 2671.82
    -8 -6 -8 1638.18
    -8 -6 -8 855.184
    -8 -6 -7 2240.06
    -8 -6 -7 2160.67
    -8 -6 -6 571.886
    -8 -6 -6 191.722
    -8 -6 -5 4853.61
    -8 -6 -5 5677.63
    -8 -6 -5 5045.02
    -8 -6 -4 4457.3
    -8 -6 -4 3930.13
    -8 -6 -4 4912.37
    -8 -6 -3 2130.14
    -8 -6 -3 2357.89
    -8 -6 -3 2100.75
    -8 -6 -2 6915.5
    -8 -6 -2 6170.31
    -8 -6 -2 6501.05
    -8 -6 -1 1316.28
    -8 -6 -1 1405.06
    -8 -6 -1 1167.88
    -8 -6 0 6900.74
    -8 -6 0 6899.84
    -8 -6 0 6493.29
    -8 -6 1 6007.34
    -8 -6 1 6661.55
    -8 -6 1 6709.72
    -8 -6 2 229.823
    -8 -6 2 349.533
    -8 -6 2 345.69
    -8 -6 3 14827.2
    -8 -6 3 14335.1
    -8 -6 4 675.087
    -8 -6 4 821.012
    -8 -6 4 740.565
    -8 -6 5 4959.51
    -8 -6 5 4954.82
    -8 -6 6 3038.77
    -8 -6 6 2967.38
    -8 -6 7 1581.21
    -8 -6 7 1404.19
    -8 -6 8 688.393
    -8 -6 8 1139.66
    -8 -6 9 4553.23
    -8 -6 9 4729.21
    -8 -6 10 4994.97
    -8 -6 10 4945.75
    -8 -6 11 3743.89
    -8 -6 11 3913.75
    -8 -6 12 1171.29
    -8 -6 12 983.577
    -8 -6 13 8200.47
    -8 -6 13 7543.56
    -8 -6 14 248.139
    -8 -6 14 51.7523
    -8 -6 15 1018.94
    -8 -6 15 1445.9
    -8 -6 16 5183.96
    -8 -6 16 5295.22
    -8 -6 17 913.182
    -8 -6 17 325.612
    -8 -5 -13 -462.161
    -8 -5 -12 1706.62
    -8 -5 -11 2380.43
    -8 -5 -10 915.852
    -8 -5 -9 -21.1468
    -8 -5 -9 259.326
    -8 -5 -8 3068.08
    -8 -5 -8 2808.21
    -8 -5 -7 99.5939
    -8 -5 -7 289.723
    -8 -5 -6 57.5393
    -8 -5 -6 172.742
    -8 -5 -5 11328
    -8 -5 -5 12203.2
    -8 -5 -5 13260.4
    -8 -5 -4 4540.49
    -8 -5 -4 5827.69
    -8 -5 -4 3784.5
    -8 -5 -3 2914.46
    -8 -5 -3 2588.91
    -8 -5 -3 2853.36
    -8 -5 -2 1545.9
    -8 -5 -2 1248.9
    -8 -5 -2 1328.61
    -8 -5 -1 3744.99
    -8 -5 -1 3162.34
    -8 -5 -1 3502.35
    -8 -5 0 2095.05
    -8 -5 0 2168.46
    -8 -5 0 2029.91
    -8 -5 1 8729.51
    -8 -5 1 8551.31
    -8 -5 2 9995.64
    -8 -5 2 9744.38
    -8 -5 3 10534
    -8 -5 3 10606.8
    -8 -5 4 2833.45
    -8 -5 4 2251.2
    -8 -5 5 3743.64
    -8 -5 6 -42.3311
    -8 -5 7 3305.62
    -8 -5 8 3178.07
    -8 -5 9 883.857
    -8 -5 9 788.75
    -8 -5 10 9988.89
    -8 -5 10 10934.4
    -8 -5 11 929.157
    -8 -5 11 1004.32
    -8 -5 12 433.763
    -8 -5 12 384.762
    -8 -5 13 9740.87
    -8 -5 13 8935.04
    -8 -5 14 785.399
    -8 -5 14 511.286
    -8 -5 15 1614.57
    -8 -5 15 1563.89
    -8 -5 16 2025.11
    -8 -5 16 1892.26
    -8 -5 17 1131.74
    -8 -4 -13 -3.07247
    -8 -4 -12 1304.78
    -8 -4 -11 3578.14
    -8 -4 -10 175.382
    -8 -4 -10 247.97
    -8 -4 -9 1050.99
    -8 -4 -9 1007.52
    -8 -4 -8 6002.39
    -8 -4 -8 6570.44
    -8 -4 -7 117.144
    -8 -4 -7 -240.338
    -8 -4 -6 602.704
    -8 -4 -6 1019.84
    -8 -4 -5 1487.39
    -8 -4 -5 1559.8
    -8 -4 -5 1718.38
    -8 -4 -4 10536.4
    -8 -4 -4 10825.8
    -8 -4 -4 11092.7
    -8 -4 -3 4016.52
    -8 -4 -3 3633.23
    -8 -4 -3 3546.68
    -8 -4 -2 6873.3
    -8 -4 -2 6809.28
    -8 -4 -2 6587.39
    -8 -4 -1 12490.4
    -8 -4 -1 12739.9
    -8 -4 -1 14153.2
    -8 -4 0 3405.35
    -8 -4 0 3403.15
    -8 -4 1 6444.28
    -8 -4 1 6845.34
    -8 -4 2 9951.8
    -8 -4 2 10080.6
    -8 -4 3 1517.37
    -8 -4 3 1396.1
    -8 -4 4 9216.08
    -8 -4 4 9391.51
    -8 -4 5 8693.97
    -8 -4 5 8671.88
    -8 -4 6 5710.38
    -8 -4 7 4055.66
    -8 -4 8 5610.45
    -8 -4 9 8687.62
    -8 -4 10 6788.78
    -8 -4 11 1275.69
    -8 -4 12 3498.62
    -8 -4 12 3456
    -8 -4 13 6908.2
    -8 -4 13 7296.56
    -8 -4 14 1364.48
    -8 -4 14 1090.07
    -8 -4 15 598.88
    -8 -4 15 298.654
    -8 -4 16 812.868
    -8 -4 16 830.609
    -8 -4 17 8410.69
    -8 -4 18 744.146
    -8 -3 -14 2611.06
    -8 -3 -13 1451.51
    -8 -3 -12 2589.28
    -8 -3 -11 872.248
    -8 -3 -11 907.076
    -8 -3 -10 2731.11
    -8 -3 -10 2482.02
    -8 -3 -9 513.578
    -8 -3 -9 1050.2
    -8 -3 -8 1796.46
    -8 -3 -8 1842.8
    -8 -3 -7 6151.77
    -8 -3 -7 6255.64
    -8 -3 -6 1935.66
    -8 -3 -6 1605.14
    -8 -3 -5 4991.15
    -8 -3 -5 4436.64
    -8 -3 -5 5869.09
    -8 -3 -4 10268.7
    -8 -3 -4 10908.8
    -8 -3 -4 9972.83
    -8 -3 -3 1390.19
    -8 -3 -3 1189.54
    -8 -3 -3 1020.69
    -8 -3 -2 6951.66
    -8 -3 -2 6533.23
    -8 -3 -1 1529.37
    -8 -3 -1 2061.13
    -8 -3 0 3690.7
    -8 -3 0 3914.26
    -8 -3 1 5756.85
    -8 -3 1 6307.34
    -8 -3 2 15102.5
    -8 -3 2 14975.3
    -8 -3 3 5816.17
    -8 -3 3 6313.02
    -8 -3 4 6428.34
    -8 -3 4 6476.4
    -8 -3 5 191.856
    -8 -3 5 12.167
    -8 -3 6 16476.8
    -8 -3 7 1269.47
    -8 -3 8 12220.7
    -8 -3 9 18056.3
    -8 -3 10 2724.65
    -8 -3 11 3602.98
    -8 -3 12 8784.74
    -8 -3 13 161.231
    -8 -3 14 5851.64
    -8 -3 14 6117.48
    -8 -3 15 691.226
    -8 -3 15 1046.03
    -8 -3 16 1243.89
    -8 -3 16 1091.97
    -8 -3 17 1062.49
    -8 -3 18 2033.28
    -8 -3 19 3643.44
    -8 -2 -15 4719.89
    -8 -2 -14 797.066
    -8 -2 -13 1807.46
    -8 -2 -12 4314.05
    -8 -2 -12 3820.28
    -8 -2 -11 2906.19
    -8 -2 -11 2832.51
    -8 -2 -10 4526.2
    -8 -2 -10 4745.62
    -8 -2 -9 268.676
    -8 -2 -9 419.125
    -8 -2 -8 7892.96
    -8 -2 -8 8287.7
    -8 -2 -7 8245.32
    -8 -2 -7 8512.67
    -8 -2 -6 272.734
    -8 -2 -6 93.5387
    -8 -2 -6 510.835
    -8 -2 -5 2052.59
    -8 -2 -5 1873.78
    -8 -2 -5 2458.05
    -8 -2 -4 4510.3
    -8 -2 -4 4205.12
    -8 -2 -4 4532.97
    -8 -2 -3 2139.4
    -8 -2 -3 2168.23
    -8 -2 -2 8209.12
    -8 -2 -2 8009.51
    -8 -2 -1 5411.21
    -8 -2 -1 6168.16
    -8 -2 0 16022.8
    -8 -2 0 15690.8
    -8 -2 1 8065.67
    -8 -2 1 7918.1
    -8 -2 2 5385.58
    -8 -2 2 5132.86
    -8 -2 3 12551.8
    -8 -2 3 11897.8
    -8 -2 4 218.739
    -8 -2 4 52.7485
    -8 -2 5 722.807
    -8 -2 5 348.467
    -8 -2 6 13772.8
    -8 -2 7 6357.63
    -8 -2 8 13694.4
    -8 -2 9 8226.64
    -8 -2 10 4862.02
    -8 -2 11 5573
    -8 -2 12 3769.45
    -8 -2 13 20178.8
    -8 -2 14 4088.57
    -8 -2 15 5556.76
    -8 -2 15 5600.63
    -8 -2 16 7926.58
    -8 -2 16 8802.06
    -8 -2 17 1350.22
    -8 -2 18 3135.66
    -8 -1 -16 513.809
    -8 -1 -15 3250.96
    -8 -1 -14 657.419
    -8 -1 -13 291.792
    -8 -1 -13 33.0625
    -8 -1 -12 1964.85
    -8 -1 -12 1948.57
    -8 -1 -11 1415.22
    -8 -1 -11 1616.88
    -8 -1 -10 3775.69
    -8 -1 -10 2973
    -8 -1 -9 1646.31
    -8 -1 -9 1086.49
    -8 -1 -8 8713.85
    -8 -1 -8 8440.31
    -8 -1 -7 3684.17
    -8 -1 -7 3889.53
    -8 -1 -6 2222.24
    -8 -1 -6 2370.81
    -8 -1 -6 2138.99
    -8 -1 -5 7210.59
    -8 -1 -5 7584.7
    -8 -1 -5 7795.11
    -8 -1 -4 424.56
    -8 -1 -4 211.752
    -8 -1 -3 6009.18
    -8 -1 -3 5820.09
    -8 -1 -2 6507.84
    -8 -1 -2 5555.08
    -8 -1 -1 3600.49
    -8 -1 -1 3525.23
    -8 -1 0 15849.9
    -8 -1 0 16031.7
    -8 -1 1 3686.33
    -8 -1 1 3500.12
    -8 -1 2 2843.38
    -8 -1 2 2779.08
    -8 -1 3 13330
    -8 -1 3 13903.4
    -8 -1 4 3428.2
    -8 -1 4 3595.02
    -8 -1 5 1026.78
    -8 -1 5 989.579
    -8 -1 6 1832.34
    -8 -1 7 25775.3
    -8 -1 8 1117.9
    -8 -1 9 641.846
    -8 -1 10 14464
    -8 -1 11 1852.18
    -8 -1 12 1188.55
    -8 -1 13 12633.2
    -8 -1 14 5638.25
    -8 -1 15 5120.78
    -8 -1 16 2473.64
    -8 -1 17 9063.44
    -8 -1 18 2363.21
    -8 0 -16 314.268
    -8 0 -15 399.736
    -8 0 -14 731.25
    -8 0 -14 1188.95
    -8 0 -13 1287.84
    -8 0 -13 1803.25
    -8 0 -12 2394.1
    -8 0 -12 1747.87
    -8 0 -11 2648.62
    -8 0 -11 2473.11
    -8 0 -10 785.755
    -8 0 -10 741.217
    -8 0 -9 533.83
    -8 0 -9 781.4
    -8 0 -8 8967.23
    -8 0 -8 10757.3
    -8 0 -7 2380.58
    -8 0 -7 2457.32
    -8 0 -6 3768.11
    -8 0 -6 3618.4
    -8 0 -6 3315.03
    -8 0 -5 8080.46
    -8 0 -5 8487.35
    -8 0 -5 8352.14
    -8 0 -4 8253.95
    -8 0 -4 7554.99
    -8 0 -3 4341.74
    -8 0 -3 4486.62
    -8 0 -2 7979.17
    -8 0 -2 7465.9
    -8 0 -1 18945
    -8 0 -1 18922.2
    -8 0 0 7621.63
    -8 0 0 7816.47
    -8 0 1 6968.94
    -8 0 1 7322.4
    -8 0 2 8566.86
    -8 0 2 8925.52
    -8 0 3 6823.91
    -8 0 3 6612.87
    -8 0 4 8062.79
    -8 0 4 7254.03
    -8 0 5 9334.96
    -8 0 5 8319.53
    -8 0 5 9628.17
    -8 0 6 450.47
    -8 0 7 6762.71
    -8 0 7 7913.12
    -8 0 8 1416.04
    -8 0 8 1305.69
    -8 0 9 385.436
    -8 0 9 775.548
    -8 0 10 9288.13
    -8 0 10 12270.9
    -8 0 11 221.237
    -8 0 11 326.217
    -8 0 12 99.0326
    -8 0 12 238.212
    -8 0 13 4986.3
    -8 0 13 4820.29
    -8 0 14 2439.75
    -8 0 14 3558.02
    -8 0 15 637.42
    -8 0 15 360.533
    -8 0 16 230.341
    -8 0 16 393.502
    -8 0 17 7177.71
    -8 0 17 7151.19
    -8 0 18 1222.41
    -8 1 -17 1326.28
    -8 1 -16 219.98
    -8 1 -15 747.814
    -8 1 -14 2210.56
    -8 1 -14 3181.85
    -8 1 -13 -300.151
    -8 1 -13 37.1847
    -8 1 -12 -130.493
    -8 1 -12 89.9926
    -8 1 -11 4075.01
    -8 1 -11 3565.51
    -8 1 -10 1297.05
    -8 1 -10 1803.98
    -8 1 -9 1855.64
    -8 1 -9 1919.74
    -8 1 -8 6477.95
    -8 1 -8 5834.42
    -8 1 -7 12467.4
    -8 1 -7 12341.4
    -8 1 -6 483.735
    -8 1 -6 703.781
    -8 1 -6 824.041
    -8 1 -5 2820.65
    -8 1 -5 3351.25
    -8 1 -4 12260.4
    -8 1 -4 11936.9
    -8 1 -3 1551.97
    -8 1 -3 1215.11
    -8 1 -2 7826.57
    -8 1 -2 8456.62
    -8 1 -1 36126.7
    -8 1 -1 31152.6
    -8 1 0 3660.16
    -8 1 0 3704.76
    -8 1 1 14252
    -8 1 1 13582.3
    -8 1 2 3407.98
    -8 1 2 3748.51
    -8 1 3 8150.72
    -8 1 3 8256.08
    -8 1 3 8807.27
    -8 1 4 1880.42
    -8 1 4 1378.26
    -8 1 4 1441.14
    -8 1 4 2074.99
    -8 1 5 4450.24
    -8 1 5 4101.62
    -8 1 5 4112.38
    -8 1 5 4146.29
    -8 1 6 9829.24
    -8 1 6 10753.4
    -8 1 6 9438.51
    -8 1 7 9220.51
    -8 1 7 10224.7
    -8 1 8 1263.21
    -8 1 8 1208.55
    -8 1 9 5586.68
    -8 1 9 5638.78
    -8 1 10 6965.02
    -8 1 10 6668.32
    -8 1 11 262.206
    -8 1 11 369.712
    -8 1 12 519.827
    -8 1 12 89.2214
    -8 1 13 2322.05
    -8 1 13 2831.88
    -8 1 14 5372.52
    -8 1 14 4863.94
    -8 1 15 315.262
    -8 1 15 60.7652
    -8 1 16 40.9517
    -8 1 16 144.04
    -8 1 17 10361.2
    -8 1 18 293.102
    -8 1 18 155.978
    -8 1 19 335.854
    -8 2 -17 2479.79
    -8 2 -16 101.653
    -8 2 -15 2808.81
    -8 2 -15 2848.38
    -8 2 -14 2524.35
    -8 2 -14 2643.91
    -8 2 -13 1502.73
    -8 2 -13 1611.01
    -8 2 -12 1542.12
    -8 2 -12 1419.79
    -8 2 -11 2822.78
    -8 2 -11 3242.59
    -8 2 -10 8570.57
    -8 2 -10 7864.16
    -8 2 -9 -99.3806
    -8 2 -9 188.805
    -8 2 -8 3547.99
    -8 2 -8 3532.98
    -8 2 -7 6035.34
    -8 2 -7 5401.39
    -8 2 -6 116.233
    -8 2 -6 189.4
    -8 2 -5 2390.89
    -8 2 -5 2751.2
    -8 2 -4 7414.13
    -8 2 -4 8962.4
    -8 2 -3 2059.34
    -8 2 -3 2354.31
    -8 2 -2 8068.03
    -8 2 -2 7862.89
    -8 2 -1 7369.32
    -8 2 -1 7287.32
    -8 2 0 8833.2
    -8 2 0 8194.92
    -8 2 1 4142.65
    -8 2 1 4043.51
    -8 2 1 3555.59
    -8 2 2 5495.66
    -8 2 2 4723.56
    -8 2 2 4913.52
    -8 2 2 5218.66
    -8 2 3 12854.1
    -8 2 3 13233.1
    -8 2 3 12565.6
    -8 2 3 13167.6
    -8 2 4 1193.95
    -8 2 4 936.596
    -8 2 4 1238.81
    -8 2 4 977.601
    -8 2 5 11362.5
    -8 2 5 11441.3
    -8 2 5 11371
    -8 2 5 10645.3
    -8 2 6 20138.5
    -8 2 6 17064.5
    -8 2 6 17754
    -8 2 7 957.34
    -8 2 7 511.996
    -8 2 7 420.947
    -8 2 8 16008.6
    -8 2 8 16539.3
    -8 2 8 17929.7
    -8 2 9 13815.5
    -8 2 9 14664.9
    -8 2 10 3788.93
    -8 2 10 3743.41
    -8 2 11 2024.14
    -8 2 11 2522.72
    -8 2 12 3152.26
    -8 2 12 3443.06
    -8 2 13 1643.66
    -8 2 13 2006.68
    -8 2 14 1070.09
    -8 2 14 913.576
    -8 2 15 1012.21
    -8 2 15 1079.56
    -8 2 16 2378.35
    -8 2 16 2331.14
    -8 2 17 2773.01
    -8 2 18 4942.14
    -8 3 -17 883.521
    -8 3 -16 1584.43
    -8 3 -15 4998.39
    -8 3 -15 4822.72
    -8 3 -14 2380.25
    -8 3 -14 1513.11
    -8 3 -13 5028.58
    -8 3 -13 4557.46
    -8 3 -12 366.754
    -8 3 -12 492.81
    -8 3 -11 3273.42
    -8 3 -11 2413.55
    -8 3 -10 7648.56
    -8 3 -10 7951.25
    -8 3 -9 83.5818
    -8 3 -9 -198.403
    -8 3 -8 9694.4
    -8 3 -8 8637.62
    -8 3 -7 11175.2
    -8 3 -7 12700.2
    -8 3 -6 1928.4
    -8 3 -6 1855.17
    -8 3 -5 7190.1
    -8 3 -5 7873.12
    -8 3 -4 1306.31
    -8 3 -4 1253.2
    -8 3 -3 13736.2
    -8 3 -3 13010.9
    -8 3 -2 1647.15
    -8 3 -2 1948.45
    -8 3 -1 966.079
    -8 3 -1 1020.48
    -8 3 -1 1170.61
    -8 3 0 22472.3
    -8 3 0 21861.1
    -8 3 0 22841.5
    -8 3 0 21433.9
    -8 3 1 4149.55
    -8 3 1 4471.18
    -8 3 1 4367.18
    -8 3 2 3793.11
    -8 3 2 3529.13
    -8 3 2 3237.91
    -8 3 3 13063.4
    -8 3 3 14412.1
    -8 3 3 15036.6
    -8 3 4 10199.3
    -8 3 4 10912.5
    -8 3 4 10435.6
    -8 3 5 12068.7
    -8 3 5 9502.47
    -8 3 5 12492.3
    -8 3 6 8294.51
    -8 3 6 9320.39
    -8 3 7 30309.7
    -8 3 7 30000.8
    -8 3 8 6049.89
    -8 3 8 4950.55
    -8 3 8 5771.25
    -8 3 9 6032.73
    -8 3 9 6022.76
    -8 3 9 6287.81
    -8 3 10 23213
    -8 3 10 23545.7
    -8 3 10 23196.4
    -8 3 11 1232.34
    -8 3 11 1356.54
    -8 3 12 4216.14
    -8 3 12 4120.62
    -8 3 13 5073.88
    -8 3 13 5922.55
    -8 3 14 4662.2
    -8 3 14 5272.52
    -8 3 15 6099.5
    -8 3 15 4668.77
    -8 3 16 5163.46
    -8 3 16 6393.25
    -8 3 17 2636.71
    -8 3 18 3857.71
    -8 4 -17 926.734
    -8 4 -16 2636.29
    -8 4 -15 3818.95
    -8 4 -15 3518.08
    -8 4 -14 1244.21
    -8 4 -14 1342.02
    -8 4 -13 1574.32
    -8 4 -13 1827.9
    -8 4 -12 174.144
    -8 4 -12 942.352
    -8 4 -11 7554.07
    -8 4 -11 8512.86
    -8 4 -10 3194.27
    -8 4 -10 2945.76
    -8 4 -9 3816.06
    -8 4 -9 3284.85
    -8 4 -8 8491.56
    -8 4 -8 9395.16
    -8 4 -7 2587.8
    -8 4 -6 4931.39
    -8 4 -6 5208.36
    -8 4 -5 4745.12
    -8 4 -5 5516.18
    -8 4 -4 10566.5
    -8 4 -4 8655.11
    -8 4 -3 14662.9
    -8 4 -2 1443.25
    -8 4 -2 1420.93
    -8 4 -2 1274.33
    -8 4 -1 2230.52
    -8 4 -1 1785.82
    -8 4 -1 1823.08
    -8 4 0 7522.89
    -8 4 0 7919.32
    -8 4 0 8886.78
    -8 4 1 5243.68
    -8 4 1 5625.87
    -8 4 1 5338.1
    -8 4 2 2746.44
    -8 4 2 2591.86
    -8 4 2 2178.57
    -8 4 3 113.501
    -8 4 3 229.128
    -8 4 3 153.07
    -8 4 4 10309.1
    -8 4 4 8530.31
    -8 4 5 2979.41
    -8 4 5 4040.9
    -8 4 6 2056.58
    -8 4 6 1291.62
    -8 4 7 27956.2
    -8 4 7 24337
    -8 4 8 776.101
    -8 4 8 594.342
    -8 4 9 2093.73
    -8 4 9 2635.6
    -8 4 10 19750
    -8 4 10 17612.5
    -8 4 11 3376.62
    -8 4 11 2536.5
    -8 4 11 2467.73
    -8 4 12 2379.68
    -8 4 12 2660.03
    -8 4 13 3948.33
    -8 4 13 3504.12
    -8 4 14 10836.2
    -8 4 14 8707.49
    -8 4 15 1039.79
    -8 4 15 660.112
    -8 4 16 2535.14
    -8 4 16 2661.4
    -8 4 17 7350.71
    -8 5 -18 1188.13
    -8 5 -17 2354.71
    -8 5 -16 906.407
    -8 5 -16 1105.17
    -8 5 -15 1081.15
    -8 5 -15 1076.85
    -8 5 -14 3046.76
    -8 5 -14 2874.74
    -8 5 -13 311.168
    -8 5 -13 912.813
    -8 5 -12 1358.94
    -8 5 -12 674.965
    -8 5 -11 9429.57
    -8 5 -11 10249.9
    -8 5 -10 5527.13
    -8 5 -10 5755.21
    -8 5 -9 1416.4
    -8 5 -9 1446.29
    -8 5 -8 6517.22
    -8 5 -8 5983.05
    -8 5 -7 4949.05
    -8 5 -6 2478.65
    -8 5 -5 4640.92
    -8 5 -4 21225.5
    -8 5 -3 3829.31
    -8 5 -3 3807.5
    -8 5 -3 3857.21
    -8 5 -2 7671.27
    -8 5 -2 6729.67
    -8 5 -2 6686.57
    -8 5 -1 6525.67
    -8 5 -1 7105.67
    -8 5 -1 7059.03
    -8 5 0 2423.6
    -8 5 0 2493.41
    -8 5 1 2578.35
    -8 5 1 1788.93
    -8 5 2 1130.1
    -8 5 2 1350.1
    -8 5 3 5433.04
    -8 5 3 5098
    -8 5 4 16935.9
    -8 5 4 18763.3
    -8 5 5 263.449
    -8 5 6 1152.3
    -8 5 7 15152.2
    -8 5 8 855.268
    -8 5 9 1142.29
    -8 5 9 888.642
    -8 5 10 6319.85
    -8 5 10 5665.17
    -8 5 11 11876.5
    -8 5 11 11132.8
    -8 5 12 1389.63
    -8 5 12 1354.68
    -8 5 13 1617.17
    -8 5 13 1301.15
    -8 5 14 11642.8
    -8 5 14 13857.7
    -8 5 15 -91.7198
    -8 5 15 109.431
    -8 5 16 333.037
    -8 5 17 11367.4
    -8 6 -18 197.961
    -8 6 -17 2619.35
    -8 6 -16 945.75
    -8 6 -16 469.04
    -8 6 -15 115.382
    -8 6 -15 280.562
    -8 6 -14 2355.67
    -8 6 -14 2024.06
    -8 6 -13 1260.8
    -8 6 -13 755.302
    -8 6 -12 3090.46
    -8 6 -12 2270.41
    -8 6 -11 4852.07
    -8 6 -11 4829.67
    -8 6 -10 4320.08
    -8 6 -10 5073.55
    -8 6 -9 274.914
    -8 6 -9 207.733
    -8 6 -8 3773.47
    -8 6 -7 9231.38
    -8 6 -6 353.503
    -8 6 -5 3403.53
    -8 6 -4 17112.7
    -8 6 -4 16444.8
    -8 6 -3 1606.95
    -8 6 -3 1397.35
    -8 6 -2 7824.57
    -8 6 -2 8379.55
    -8 6 -1 10971.1
    -8 6 -1 11403.5
    -8 6 0 9099.4
    -8 6 1 1118.71
    -8 6 2 8668.71
    -8 6 3 5862.53
    -8 6 4 498.362
    -8 6 5 5341.07
    -8 6 6 13419
    -8 6 7 6469.57
    -8 6 8 1383.05
    -8 6 9 3608.54
    -8 6 10 3512.65
    -8 6 11 4225.86
    -8 6 12 635.295
    -8 6 13 1019.46
    -8 6 13 963.52
    -8 6 14 3392.57
    -8 6 15 100.358
    -8 6 15 92.8138
    -8 6 16 782.09
    -8 7 -18 1727
    -8 7 -17 2125.18
    -8 7 -16 620.611
    -8 7 -16 633.053
    -8 7 -15 547.022
    -8 7 -15 453.6
    -8 7 -14 969.605
    -8 7 -14 960.775
    -8 7 -13 3387.91
    -8 7 -13 3861.66
    -8 7 -12 314.726
    -8 7 -12 462.196
    -8 7 -11 3488.83
    -8 7 -11 3487.86
    -8 7 -10 3092.83
    -8 7 -10 3586.37
    -8 7 -9 830.414
    -8 7 -9 1190.5
    -8 7 -8 1956.46
    -8 7 -7 1515.12
    -8 7 -6 7430.78
    -8 7 -5 5277.04
    -8 7 -5 4650.19
    -8 7 -4 18736.1
    -8 7 -3 9928.65
    -8 7 -3 10905.9
    -8 7 -2 814.982
    -8 7 -1 869.015
    -8 7 0 17925.5
    -8 7 1 146.907
    -8 7 2 14540
    -8 7 3 12175.2
    -8 7 4 2598.61
    -8 7 5 4866.39
    -8 7 6 10659.8
    -8 7 7 3576.47
    -8 7 8 3716.47
    -8 7 9 1682.86
    -8 7 10 1353.11
    -8 7 11 1467.66
    -8 7 12 1024.45
    -8 7 13 3954.7
    -8 7 14 949.112
    -8 7 15 4099.76
    -8 8 -17 1178.21
    -8 8 -16 2425.7
    -8 8 -16 3292.56
    -8 8 -15 3380.66
    -8 8 -15 3031.27
    -8 8 -14 4462.53
    -8 8 -14 4257.27
    -8 8 -13 2008.87
    -8 8 -13 1618.69
    -8 8 -12 -53.0152
    -8 8 -12 -182.949
    -8 8 -11 4688.01
    -8 8 -11 5001.41
    -8 8 -10 5078.54
    -8 8 -10 4841.91
    -8 8 -9 1387.83
    -8 8 -9 1118.73
    -8 8 -8 2559.61
    -8 8 -7 3058.24
    -8 8 -6 6357.97
    -8 8 -5 9248.59
    -8 8 -4 102.557
    -8 8 -3 23929.1
    -8 8 -2 775.12
    -8 8 -1 1904.3
    -8 8 0 10219.3
    -8 8 1 11198.2
    -8 8 2 1857.27
    -8 8 3 7976.55
    -8 8 4 12628.9
    -8 8 5 5954.07
    -8 8 6 6201.24
    -8 8 7 30001.6
    -8 8 8 756.078
    -8 8 9 1943.31
    -8 8 10 7144.48
    -8 8 11 2368.99
    -8 8 12 2529.76
    -8 8 13 1816.2
    -8 8 14 2886.47
    -8 8 15 7437.31
    -8 9 -17 2731.32
    -8 9 -16 3231.54
    -8 9 -15 223.6
    -8 9 -14 4665.35
    -8 9 -14 5323.54
    -8 9 -13 298.234
    -8 9 -13 341.63
    -8 9 -12 -5.7653
    -8 9 -12 635.38
    -8 9 -11 5838.4
    -8 9 -11 5287.92
    -8 9 -10 1920.18
    -8 9 -10 2260.09
    -8 9 -10 2087.87
    -8 9 -9 2226.61
    -8 9 -9 2698.03
    -8 9 -9 2639.88
    -8 9 -8 3854.19
    -8 9 -8 3652.64
    -8 9 -7 1169.11
    -8 9 -7 1700.69
    -8 9 -6 8534.35
    -8 9 -6 9716.57
    -8 9 -5 -30.0936
    -8 9 -5 42.7677
    -8 9 -4 7311.54
    -8 9 -3 6318.76
    -8 9 -2 2484.6
    -8 9 -1 3718.59
    -8 9 0 3469.56
    -8 9 1 18189
    -8 9 2 598.929
    -8 9 3 496.521
    -8 9 4 29456.2
    -8 9 5 3230.35
    -8 9 6 1578.64
    -8 9 7 17655.9
    -8 9 8 6074.13
    -8 9 9 304.1
    -8 9 10 3156.61
    -8 9 11 9557.18
    -8 9 12 1584.72
    -8 9 13 2921.38
    -8 9 14 6178.68
    -8 9 15 1009.79
    -8 10 -17 3376.8
    -8 10 -16 196.679
    -8 10 -15 1404.63
    -8 10 -14 4466.73
    -8 10 -13 2507.79
    -8 10 -13 2552.45
    -8 10 -12 1421.06
    -8 10 -12 1435.43
    -8 10 -11 6676.84
    -8 10 -11 6077.17
    -8 10 -11 5154.22
    -8 10 -10 6837.65
    -8 10 -10 5943.23
    -8 10 -10 5646.47
    -8 10 -9 607.174
    -8 10 -9 705.505
    -8 10 -8 2601.88
    -8 10 -8 3007.79
    -8 10 -7 19793.8
    -8 10 -7 18580.7
    -8 10 -6 2477.47
    -8 10 -6 2504.45
    -8 10 -5 3295.04
    -8 10 -5 3054.01
    -8 10 -4 8564.38
    -8 10 -4 9253.54
    -8 10 -3 2953.79
    -8 10 -3 2519.03
    -8 10 -2 182.823
    -8 10 -2 217.111
    -8 10 -1 2329.76
    -8 10 0 5018.07
    -8 10 1 4009.06
    -8 10 2 101.268
    -8 10 3 5658.63
    -8 10 4 14052.9
    -8 10 5 840.758
    -8 10 6 1434.9
    -8 10 7 14228.5
    -8 10 8 2567.11
    -8 10 9 151.758
    -8 10 10 530.882
    -8 10 11 8632.53
    -8 10 12 126.179
    -8 10 13 -55.4373
    -8 10 14 18367.2
    -8 11 -16 339.104
    -8 11 -15 919.476
    -8 11 -14 3109.83
    -8 11 -14 2321.46
    -8 11 -13 3947.02
    -8 11 -13 3643.18
    -8 11 -12 418.708
    -8 11 -12 318.177
    -8 11 -11 1583.77
    -8 11 -11 2452.29
    -8 11 -10 5469.81
    -8 11 -9 273.615
    -8 11 -8 1880.74
    -8 11 -8 3176.07
    -8 11 -7 8904.35
    -8 11 -7 8606.35
    -8 11 -6 1704.39
    -8 11 -6 1279.73
    -8 11 -5 2038.66
    -8 11 -5 1748.07
    -8 11 -4 6052.76
    -8 11 -4 6347.62
    -8 11 -3 3017.33
    -8 11 -3 2945.02
    -8 11 -2 584.521
    -8 11 -1 2242.89
    -8 11 0 5654.06
    -8 11 1 692.738
    -8 11 2 3504.55
    -8 11 3 5161.85
    -8 11 4 2082.38
    -8 11 5 3084.97
    -8 11 6 1790.68
    -8 11 7 2400.59
    -8 11 8 4970.47
    -8 11 9 251.629
    -8 11 10 -301.431
    -8 11 11 5883
    -8 11 12 3352.95
    -8 12 -15 626.74
    -8 12 -14 590.435
    -8 12 -14 626.051
    -8 12 -13 4381.98
    -8 12 -13 4547.36
    -8 12 -12 270.741
    -8 12 -12 -198.586
    -8 12 -11 368.604
    -8 12 -11 382.878
    -8 12 -10 2957.89
    -8 12 -9 3349.72
    -8 12 -9 3386.7
    -8 12 -8 1895.89
    -8 12 -8 2353.73
    -8 12 -7 9776.42
    -8 12 -7 8819.75
    -8 12 -6 12742.1
    -8 12 -6 12834.6
    -8 12 -5 418.655
    -8 12 -5 239.098
    -8 12 -4 1066.52
    -8 12 -4 1253.02
    -8 12 -3 7730.01
    -8 12 -2 245.646
    -8 12 -1 2240.79
    -8 12 0 8947.6
    -8 12 1 4645.97
    -8 12 2 4307.52
    -8 12 3 2939.17
    -8 12 4 6958.68
    -8 12 5 898.391
    -8 12 6 1659.1
    -8 12 7 845.489
    -8 12 8 1019.43
    -8 12 9 1392.23
    -8 12 10 3622.14
    -8 12 11 1093.8
    -8 13 -14 2723.3
    -8 13 -14 3525.49
    -8 13 -13 2022.92
    -8 13 -13 1965.42
    -8 13 -12 520.54
    -8 13 -12 475.023
    -8 13 -11 2352.5
    -8 13 -10 162.398
    -8 13 -9 6514.26
    -8 13 -9 7101.52
    -8 13 -8 1410.58
    -8 13 -8 1163.84
    -8 13 -7 2369.6
    -8 13 -7 1949.49
    -8 13 -6 20258.7
    -8 13 -6 17042.8
    -8 13 -5 -127.375
    -8 13 -5 -157.001
    -8 13 -4 874.98
    -8 13 -3 9667.38
    -8 13 -2 5909.43
    -8 13 -1 530.535
    -8 13 0 3967.67
    -8 13 1 13864.4
    -8 13 2 895.695
    -8 13 3 998.728
    -8 13 4 13139
    -8 13 5 409.785
    -8 13 6 1478.68
    -8 13 7 1183.41
    -8 13 8 1870.35
    -8 13 9 791.987
    -8 14 -13 668.15
    -8 14 -13 913.387
    -8 14 -12 1445.9
    -8 14 -11 1385.79
    -8 14 -10 4079.04
    -8 14 -9 1610.24
    -8 14 -9 1662.68
    -8 14 -8 1147.06
    -8 14 -8 1015.91
    -8 14 -7 9156.26
    -8 14 -7 9122.81
    -8 14 -6 5632.8
    -8 14 -6 5708.32
    -8 14 -5 419.27
    -8 14 -4 1066.42
    -8 14 -3 2807.12
    -8 14 -2 6365.3
    -8 14 -1 866.004
    -8 14 0 286.175
    -8 14 1 11489.8
    -8 14 2 154.963
    -8 14 3 450.841
    -8 14 4 12386
    -8 14 5 1994.63
    -8 14 6 57.2818
    -8 14 7 6436.92
    -8 15 -12 138.443
    -8 15 -11 1439.46
    -8 15 -10 4740.67
    -8 15 -10 4076.39
    -8 15 -9 562.328
    -8 15 -9 509.976
    -8 15 -8 888.743
    -8 15 -8 1003.27
    -8 15 -7 10796.5
    -8 15 -7 10441.6
    -8 15 -6 2519.04
    -8 15 -5 734.274
    -8 15 -4 1846.37
    -8 15 -3 2735.59
    -8 15 -2 2133.99
    -8 15 -1 701.535
    -8 15 0 1040
    -8 15 1 8764.25
    -8 15 2 1852.68
    -8 15 3 6612.69
    -8 15 4 9598.52
    -8 15 5 10388.3
    -8 16 -10 7068.58
    -8 16 -9 1796.2
    -8 16 -9 2186.36
    -8 16 -8 506.283
    -8 16 -7 106.021
    -8 16 -6 3759.42
    -8 16 -5 531.593
    -8 16 -4 1823.13
    -8 16 -3 4578.38
    -8 16 -2 146.589
    -8 16 -1 266.468
    -8 16 0 4273.14
    -8 16 1 877.747
    -8 16 2 3255.08
    -7 -14 10 589.565
    -7 -13 -2 473.911
    -7 -13 -1 1587.34
    -7 -13 -1 1026.7
    -7 -13 0 8518.44
    -7 -13 1 524.612
    -7 -13 2 374.07
    -7 -13 3 2610.67
    -7 -13 4 1081.05
    -7 -13 5 1441.97
    -7 -13 6 4502.16
    -7 -13 7 3631.17
    -7 -13 8 8366.91
    -7 -13 9 873.57
    -7 -13 10 1141.38
    -7 -13 10 1279.56
    -7 -13 11 2949.57
    -7 -12 -6 4395.93
    -7 -12 -5 1467.79
    -7 -12 -4 2450.23
    -7 -12 -3 2941.67
    -7 -12 -2 366.975
    -7 -12 -2 -98.559
    -7 -12 -1 548.763
    -7 -12 0 5231.63
    -7 -12 1 547.708
    -7 -12 2 165.098
    -7 -12 3 2586.18
    -7 -12 4 818.834
    -7 -12 5 0.37463
    -7 -12 6 4953.6
    -7 -12 7 2651.12
    -7 -12 8 4711.96
    -7 -12 9 363.579
    -7 -12 10 1726.95
    -7 -12 11 2161.37
    -7 -12 12 359.68
    -7 -12 12 280.652
    -7 -12 13 4343.45
    -7 -12 13 6003.24
    -7 -11 -6 2469.64
    -7 -11 -6 2298.08
    -7 -11 -5 1442.12
    -7 -11 -5 717.449
    -7 -11 -4 86.119
    -7 -11 -3 3205.24
    -7 -11 -2 2966.28
    -7 -11 -1 391.265
    -7 -11 0 6594.74
    -7 -11 1 1930.57
    -7 -11 2 3014.65
    -7 -11 3 20.7936
    -7 -11 4 9287.66
    -7 -11 5 491.145
    -7 -11 6 1284.64
    -7 -11 7 7484.18
    -7 -11 8 170.516
    -7 -11 9 1629.08
    -7 -11 10 8665.81
    -7 -11 11 836.823
    -7 -11 12 2899.35
    -7 -11 13 1077.62
    -7 -11 14 2221.02
    -7 -11 14 1974.93
    -7 -11 15 3281.22
    -7 -11 16 2381.83
    -7 -10 -8 941.151
    -7 -10 -7 -62.2837
    -7 -10 -6 2344.88
    -7 -10 -6 1580.34
    -7 -10 -5 1184.41
    -7 -10 -5 909.312
    -7 -10 -4 2822.54
    -7 -10 -4 2974.11
    -7 -10 -3 2357.81
    -7 -10 -3 2781.94
    -7 -10 -2 742.935
    -7 -10 -2 797.106
    -7 -10 -1 3154.39
    -7 -10 -1 3490.77
    -7 -10 0 1439.47
    -7 -10 1 4956.6
    -7 -10 2 2239.96
    -7 -10 3 601.805
    -7 -10 4 12469.4
    -7 -10 5 3387.07
    -7 -10 6 2139.08
    -7 -10 7 7806.25
    -7 -10 8 2332.33
    -7 -10 8 2321.9
    -7 -10 9 1319.92
    -7 -10 9 1034.83
    -7 -10 10 770.645
    -7 -10 10 786.021
    -7 -10 11 11660.6
    -7 -10 11 11386.2
    -7 -10 12 237.239
    -7 -10 12 486.433
    -7 -10 13 88.7125
    -7 -10 13 -313.552
    -7 -10 14 5398.34
    -7 -10 14 5610.26
    -7 -10 15 431.828
    -7 -10 15 715.122
    -7 -10 15 390.421
    -7 -10 16 -93.191
    -7 -10 16 211.223
    -7 -9 -11 894.312
    -7 -9 -10 4208.26
    -7 -9 -9 330.983
    -7 -9 -8 -448.365
    -7 -9 -7 2465.32
    -7 -9 -6 587.672
    -7 -9 -6 473.834
    -7 -9 -5 148.368
    -7 -9 -5 472.945
    -7 -9 -4 5434.23
    -7 -9 -4 5128.57
    -7 -9 -3 5608.38
    -7 -9 -3 5187.27
    -7 -9 -2 4774.81
    -7 -9 -2 3868.96
    -7 -9 -1 669.763
    -7 -9 -1 435.332
    -7 -9 0 2782.16
    -7 -9 0 2685.43
    -7 -9 1 5976.72
    -7 -9 1 6398.3
    -7 -9 2 91.0801
    -7 -9 3 8763.28
    -7 -9 4 7991.34
    -7 -9 5 10691.8
    -7 -9 6 3315.5
    -7 -9 7 1340.97
    -7 -9 7 1407.29
    -7 -9 8 6963.02
    -7 -9 8 6633.39
    -7 -9 9 1955.29
    -7 -9 9 1508.08
    -7 -9 10 1458.8
    -7 -9 10 2237.16
    -7 -9 11 6665.96
    -7 -9 11 6341.73
    -7 -9 12 3769.42
    -7 -9 12 4097.7
    -7 -9 13 1349.99
    -7 -9 13 1619.09
    -7 -9 14 4176.16
    -7 -9 14 3375.65
    -7 -9 15 1304.78
    -7 -9 15 475.829
    -7 -9 16 963.084
    -7 -9 16 780.907
    -7 -9 16 496.323
    -7 -8 -12 41.9109
    -7 -8 -11 290.551
    -7 -8 -11 129.333
    -7 -8 -10 5140.41
    -7 -8 -9 973.053
    -7 -8 -8 1053.11
    -7 -8 -7 7600.16
    -7 -8 -7 8043.17
    -7 -8 -6 2652.16
    -7 -8 -5 884.76
    -7 -8 -5 999.017
    -7 -8 -4 3077.27
    -7 -8 -4 3214.57
    -7 -8 -4 2256.43
    -7 -8 -3 8957.05
    -7 -8 -3 6986.14
    -7 -8 -3 8616.25
    -7 -8 -2 2538.51
    -7 -8 -2 2647.46
    -7 -8 -1 238.065
    -7 -8 -1 202.385
    -7 -8 0 2667.85
    -7 -8 0 3329.84
    -7 -8 1 346.968
    -7 -8 1 157.794
    -7 -8 2 1502.62
    -7 -8 2 1593.54
    -7 -8 3 6591.88
    -7 -8 4 568.306
    -7 -8 5 9726.68
    -7 -8 5 9847.1
    -7 -8 6 1616.63
    -7 -8 6 1311.31
    -7 -8 7 1932.23
    -7 -8 7 1948.03
    -7 -8 8 4589.49
    -7 -8 8 3588.43
    -7 -8 9 2680.81
    -7 -8 9 3986.4
    -7 -8 10 5435.96
    -7 -8 10 5399.96
    -7 -8 11 5641.86
    -7 -8 11 4491.33
    -7 -8 12 10841
    -7 -8 12 10203.4
    -7 -8 13 5215.67
    -7 -8 13 6170.23
    -7 -8 14 2550.51
    -7 -8 14 2934.57
    -7 -8 15 7686.61
    -7 -8 15 9964.84
    -7 -8 16 3111.91
    -7 -8 16 2914.51
    -7 -8 17 762.119
    -7 -8 17 1136.78
    -7 -7 -12 341.879
    -7 -7 -11 3437.14
    -7 -7 -10 2947.87
    -7 -7 -9 3481.47
    -7 -7 -8 1020.56
    -7 -7 -7 1978.39
    -7 -7 -6 4872.65
    -7 -7 -6 3395.59
    -7 -7 -5 1127.4
    -7 -7 -5 1171.56
    -7 -7 -5 795.008
    -7 -7 -4 1714.36
    -7 -7 -4 2015.12
    -7 -7 -4 1626.53
    -7 -7 -3 9933.11
    -7 -7 -3 10410.6
    -7 -7 -3 10884.8
    -7 -7 -2 791.733
    -7 -7 -2 1345.02
    -7 -7 -2 1559.5
    -7 -7 -1 702.92
    -7 -7 -1 501.084
    -7 -7 -1 908.525
    -7 -7 0 4256.09
    -7 -7 0 3800.73
    -7 -7 0 3749.32
    -7 -7 1 5626.24
    -7 -7 1 4354.74
    -7 -7 1 4781.29
    -7 -7 2 4875.48
    -7 -7 2 4990.28
    -7 -7 3 5874.33
    -7 -7 3 5741.96
    -7 -7 4 2425.26
    -7 -7 4 1793.42
    -7 -7 5 10473.5
    -7 -7 5 9378.66
    -7 -7 6 1883.95
    -7 -7 6 1301.62
    -7 -7 7 8508.19
    -7 -7 7 7323.18
    -7 -7 8 1940.34
    -7 -7 8 1916.86
    -7 -7 9 3683.07
    -7 -7 9 3898.46
    -7 -7 10 4706.85
    -7 -7 10 6172.05
    -7 -7 11 4378.15
    -7 -7 11 4457.48
    -7 -7 12 14123.1
    -7 -7 12 14294.5
    -7 -7 13 4938.43
    -7 -7 13 4428.2
    -7 -7 14 1832.77
    -7 -7 14 1895.22
    -7 -7 15 9536.25
    -7 -7 15 10791
    -7 -7 16 2465
    -7 -7 16 1565.76
    -7 -7 17 3674.1
    -7 -7 18 2843.14
    -7 -6 -13 72.2773
    -7 -6 -12 158.468
    -7 -6 -11 2440.87
    -7 -6 -10 198.589
    -7 -6 -9 4822.04
    -7 -6 -8 1328.65
    -7 -6 -7 102.113
    -7 -6 -7 -88.959
    -7 -6 -6 7106.46
    -7 -6 -6 7504.1
    -7 -6 -6 7494.81
    -7 -6 -5 2650.38
    -7 -6 -5 2827.23
    -7 -6 -5 2364.77
    -7 -6 -4 9075.9
    -7 -6 -4 8486.39
    -7 -6 -4 8727.16
    -7 -6 -3 7169.59
    -7 -6 -3 6234.67
    -7 -6 -3 6962.87
    -7 -6 -2 6483.75
    -7 -6 -2 8360.37
    -7 -6 -2 7376.57
    -7 -6 -1 1638.68
    -7 -6 -1 1940.18
    -7 -6 -1 2174.77
    -7 -6 0 3658.42
    -7 -6 0 4602.16
    -7 -6 0 5151.06
    -7 -6 1 8823.47
    -7 -6 1 9092.76
    -7 -6 1 8627.94
    -7 -6 2 4079.49
    -7 -6 2 4011.04
    -7 -6 2 3317.77
    -7 -6 2 3976.28
    -7 -6 3 3305.22
    -7 -6 3 3330.27
    -7 -6 3 3096.14
    -7 -6 4 31145.5
    -7 -6 4 30250
    -7 -6 4 31867.5
    -7 -6 5 3893.18
    -7 -6 5 3855.03
    -7 -6 6 -13.3815
    -7 -6 6 72.2409
    -7 -6 7 3549.94
    -7 -6 7 2991.63
    -7 -6 8 3918.41
    -7 -6 8 4445.62
    -7 -6 9 48.3126
    -7 -6 9 36.6717
    -7 -6 10 4091.47
    -7 -6 10 4314.67
    -7 -6 11 1245.87
    -7 -6 11 1140.52
    -7 -6 12 8702.77
    -7 -6 12 8611.53
    -7 -6 13 697.485
    -7 -6 13 891.245
    -7 -6 14 8704.98
    -7 -6 14 7642.38
    -7 -6 15 3186.63
    -7 -6 15 3192.52
    -7 -6 16 2655.04
    -7 -6 16 2624.49
    -7 -6 17 2401.14
    -7 -6 18 379.151
    -7 -6 18 784.465
    -7 -5 -14 296.842
    -7 -5 -13 265.55
    -7 -5 -12 1389.66
    -7 -5 -11 678.168
    -7 -5 -10 2381.94
    -7 -5 -9 1259.84
    -7 -5 -8 1612.11
    -7 -5 -8 1085.19
    -7 -5 -7 2867.7
    -7 -5 -7 3519.18
    -7 -5 -6 1488.55
    -7 -5 -6 1919.83
    -7 -5 -6 1518.43
    -7 -5 -5 4741.87
    -7 -5 -5 4118.97
    -7 -5 -5 4261.19
    -7 -5 -4 1279.77
    -7 -5 -4 1290.54
    -7 -5 -4 883.638
    -7 -5 -3 5491.79
    -7 -5 -3 5978.52
    -7 -5 -3 6188.33
    -7 -5 -2 5049.1
    -7 -5 -2 4238.5
    -7 -5 -2 4487.73
    -7 -5 -1 12322.9
    -7 -5 -1 12023.4
    -7 -5 -1 12165.6
    -7 -5 0 6036.88
    -7 -5 0 5531.25
    -7 -5 0 5638.24
    -7 -5 1 14491.4
    -7 -5 1 14868.5
    -7 -5 2 10659.3
    -7 -5 2 10067.4
    -7 -5 3 1881.36
    -7 -5 3 1833.14
    -7 -5 4 10636.7
    -7 -5 4 10466.9
    -7 -5 5 4293.32
    -7 -5 5 3964.79
    -7 -5 6 7267.94
    -7 -5 7 3412.21
    -7 -5 8 2856.42
    -7 -5 8 3055.27
    -7 -5 9 581.456
    -7 -5 9 708.38
    -7 -5 10 2558.31
    -7 -5 10 2394.88
    -7 -5 11 9429.61
    -7 -5 11 9263.54
    -7 -5 12 582.88
    -7 -5 12 468.086
    -7 -5 13 185.498
    -7 -5 13 494.397
    -7 -5 14 9508.96
    -7 -5 14 10131.3
    -7 -5 15 1229.85
    -7 -5 15 1795.77
    -7 -5 16 1744.22
    -7 -5 16 2343.91
    -7 -5 17 746.573
    -7 -5 18 405.676
    -7 -5 18 590.003
    -7 -5 19 2336.82
    -7 -4 -15 -224.583
    -7 -4 -14 984.002
    -7 -4 -13 6497.22
    -7 -4 -12 -317.88
    -7 -4 -11 592.613
    -7 -4 -10 6562.61
    -7 -4 -10 6350.59
    -7 -4 -9 3048.91
    -7 -4 -9 2001.36
    -7 -4 -8 1333.22
    -7 -4 -8 1462.84
    -7 -4 -7 4410.9
    -7 -4 -7 4049.36
    -7 -4 -6 4102.32
    -7 -4 -6 4660.13
    -7 -4 -6 4909.07
    -7 -4 -5 1180.4
    -7 -4 -5 1149.52
    -7 -4 -5 1485.96
    -7 -4 -4 4298.67
    -7 -4 -4 3716.75
    -7 -4 -4 4411.45
    -7 -4 -3 3142.63
    -7 -4 -3 3643.66
    -7 -4 -3 3355
    -7 -4 -2 2902.07
    -7 -4 -2 2594.12
    -7 -4 -2 2560.47
    -7 -4 -1 4705.27
    -7 -4 -1 4493.88
    -7 -4 -1 4691.2
    -7 -4 0 15250.1
    -7 -4 0 15424.9
    -7 -4 1 9868.09
    -7 -4 1 9468.47
    -7 -4 2 17577.2
    -7 -4 2 16657.3
    -7 -4 3 15073.4
    -7 -4 3 14972.5
    -7 -4 4 4400.1
    -7 -4 4 4958.81
    -7 -4 5 14965.4
    -7 -4 5 15729.4
    -7 -4 6 6306.9
    -7 -4 7 2792.95
    -7 -4 8 19264.9
    -7 -4 9 5792.07
    -7 -4 10 1638.41
    -7 -4 11 6602.77
    -7 -4 11 6556.3
    -7 -4 12 5865.7
    -7 -4 12 5926.72
    -7 -4 13 3115.31
    -7 -4 13 2823.68
    -7 -4 14 5148.64
    -7 -4 14 5477.63
    -7 -4 15 3326.22
    -7 -4 15 2904.39
    -7 -4 16 480.175
    -7 -4 16 682.511
    -7 -4 17 408.315
    -7 -4 18 4668.74
    -7 -4 19 -215.373
    -7 -4 19 78.3898
    -7 -3 -16 2777.13
    -7 -3 -15 622.007
    -7 -3 -14 1099.9
    -7 -3 -13 5022.75
    -7 -3 -12 2184.03
    -7 -3 -11 1350.81
    -7 -3 -11 2147.31
    -7 -3 -10 6911.1
    -7 -3 -10 6421.06
    -7 -3 -9 3112.93
    -7 -3 -9 3234.73
    -7 -3 -8 2214.09
    -7 -3 -8 2491.19
    -7 -3 -7 4709.1
    -7 -3 -7 3738.15
    -7 -3 -6 13479.4
    -7 -3 -6 14313.4
    -7 -3 -6 13143.7
    -7 -3 -5 1594.06
    -7 -3 -5 1474.26
    -7 -3 -5 1439.78
    -7 -3 -4 1921.24
    -7 -3 -4 2432.75
    -7 -3 -4 2345.21
    -7 -3 -3 8118.5
    -7 -3 -3 9113
    -7 -3 -3 9049.04
    -7 -3 -2 2243.16
    -7 -3 -2 2175.99
    -7 -3 -2 2455.59
    -7 -3 -1 3787.88
    -7 -3 -1 3186.23
    -7 -3 0 9160.34
    -7 -3 0 8378.07
    -7 -3 1 6563.21
    -7 -3 1 6748.65
    -7 -3 2 35523.8
    -7 -3 2 36361
    -7 -3 3 4346.39
    -7 -3 3 4374.9
    -7 -3 4 237.002
    -7 -3 4 424.691
    -7 -3 5 6978.72
    -7 -3 5 7318.54
    -7 -3 6 471.15
    -7 -3 7 21371.1
    -7 -3 8 3357.92
    -7 -3 9 28341.3
    -7 -3 10 9382.47
    -7 -3 11 4729.83
    -7 -3 12 7981.19
    -7 -3 13 6655.31
    -7 -3 13 5922.96
    -7 -3 14 1062.17
    -7 -3 14 1104.75
    -7 -3 15 8106.42
    -7 -3 15 8773.9
    -7 -3 16 157.798
    -7 -3 16 102.913
    -7 -3 17 178.368
    -7 -3 18 1655.25
    -7 -3 19 4850.46
    -7 -3 19 4559.39
    -7 -3 20 2208.11
    -7 -2 -16 4431.35
    -7 -2 -15 398.474
    -7 -2 -14 5799.98
    -7 -2 -13 4425.51
    -7 -2 -12 2313.33
    -7 -2 -12 2554.66
    -7 -2 -11 2449.02
    -7 -2 -11 2837.53
    -7 -2 -10 501.147
    -7 -2 -10 175.544
    -7 -2 -9 9432.07
    -7 -2 -9 8586.06
    -7 -2 -8 1084.45
    -7 -2 -8 1056.63
    -7 -2 -7 8678.29
    -7 -2 -7 9096.5
    -7 -2 -6 22368.6
    -7 -2 -6 21589
    -7 -2 -6 22306.1
    -7 -2 -5 3980.68
    -7 -2 -5 3221.28
    -7 -2 -5 3362.19
    -7 -2 -4 2431.95
    -7 -2 -4 2462.66
    -7 -2 -4 2297.26
    -7 -2 -3 3183.17
    -7 -2 -3 3345.2
    -7 -2 -3 3250.05
    -7 -2 -2 2564.53
    -7 -2 -2 2632.81
    -7 -2 -1 4820.14
    -7 -2 -1 5033.37
    -7 -2 0 7510.72
    -7 -2 0 6952.75
    -7 -2 1 14836.8
    -7 -2 1 13829.3
    -7 -2 2 9645.05
    -7 -2 2 10775
    -7 -2 3 6162.26
    -7 -2 3 5653.59
    -7 -2 4 11076.2
    -7 -2 4 11449.4
    -7 -2 5 8349.29
    -7 -2 5 8503.78
    -7 -2 6 10103.5
    -7 -2 7 12912.3
    -7 -2 8 4575.39
    -7 -2 9 18942.5
    -7 -2 10 5885.44
    -7 -2 11 9381.45
    -7 -2 12 10082.6
    -7 -2 13 4198.16
    -7 -2 14 6922.29
    -7 -2 15 8791.8
    -7 -2 15 8978.83
    -7 -2 16 8799.44
    -7 -2 16 9397.29
    -7 -2 17 9424.25
    -7 -2 18 1742.79
    -7 -2 19 5902.69
    -7 -2 19 5473.57
    -7 -1 -17 1353.22
    -7 -1 -16 1205.9
    -7 -1 -15 1254.41
    -7 -1 -14 3624
    -7 -1 -13 495.257
    -7 -1 -12 3222.24
    -7 -1 -12 2641.96
    -7 -1 -11 2639.46
    -7 -1 -11 3080.19
    -7 -1 -10 633.282
    -7 -1 -10 771.168
    -7 -1 -9 6091.46
    -7 -1 -9 6554.03
    -7 -1 -8 5057.29
    -7 -1 -8 4397.47
    -7 -1 -7 4819.6
    -7 -1 -7 4270.44
    -7 -1 -6 17476.3
    -7 -1 -6 18301.3
    -7 -1 -6 17866.9
    -7 -1 -5 3501.56
    -7 -1 -5 3893.84
    -7 -1 -5 3349.59
    -7 -1 -4 7401.82
    -7 -1 -4 7424.69
    -7 -1 -4 8200.42
    -7 -1 -3 2039.29
    -7 -1 -3 1698.03
    -7 -1 -2 14109.4
    -7 -1 -2 14955.4
    -7 -1 -1 2863.18
    -7 -1 -1 2669.08
    -7 -1 0 3293.63
    -7 -1 0 3270.9
    -7 -1 1 21059.8
    -7 -1 1 21040.3
    -7 -1 2 3683.28
    -7 -1 2 3486.5
    -7 -1 3 260.756
    -7 -1 3 31.4581
    -7 -1 4 16714.1
    -7 -1 4 15041.5
    -7 -1 5 1430.87
    -7 -1 5 1468.95
    -7 -1 6 1709.71
    -7 -1 7 2906.96
    -7 -1 8 12674
    -7 -1 9 4832.6
    -7 -1 10 1651
    -7 -1 10 2142.04
    -7 -1 11 23749.2
    -7 -1 11 25003.4
    -7 -1 12 8639.61
    -7 -1 12 8145.97
    -7 -1 13 1478.95
    -7 -1 13 1375.97
    -7 -1 14 5596.37
    -7 -1 14 5781.23
    -7 -1 15 1876.24
    -7 -1 15 1739.66
    -7 -1 16 2877.05
    -7 -1 16 3086.1
    -7 -1 17 4454.7
    -7 -1 18 8186.4
    -7 -1 19 4599.33
    -7 0 -17 2529.6
    -7 0 -16 1598.44
    -7 0 -15 457.588
    -7 0 -14 1316.16
    -7 0 -13 3772.67
    -7 0 -13 3822.44
    -7 0 -12 1961.13
    -7 0 -12 2637.97
    -7 0 -11 1437.91
    -7 0 -11 1190.54
    -7 0 -10 2039.26
    -7 0 -10 2130.07
    -7 0 -9 1939.85
    -7 0 -9 1976.96
    -7 0 -8 1090.79
    -7 0 -8 738.027
    -7 0 -7 7580.29
    -7 0 -7 5862.5
    -7 0 -6 159.003
    -7 0 -6 132.168
    -7 0 -6 467.798
    -7 0 -5 18118.8
    -7 0 -5 17356.6
    -7 0 -5 18457.5
    -7 0 -4 8689.2
    -7 0 -4 8377.96
    -7 0 -3 370.52
    -7 0 -3 511.474
    -7 0 -2 15331.1
    -7 0 -2 15548.2
    -7 0 -1 11729.9
    -7 0 -1 13040.6
    -7 0 0 19227.1
    -7 0 0 19492.8
    -7 0 1 20725.2
    -7 0 1 21615.6
    -7 0 2 4833.82
    -7 0 2 5294.65
    -7 0 3 9102.15
    -7 0 3 8244.43
    -7 0 3 8991.47
    -7 0 4 1908.85
    -7 0 4 2161.85
    -7 0 4 1706.15
    -7 0 5 10639.4
    -7 0 5 11376
    -7 0 5 10956.8
    -7 0 5 11235.9
    -7 0 6 8110.01
    -7 0 6 7731.92
    -7 0 6 9266.86
    -7 0 6 8068.94
    -7 0 7 1239.14
    -7 0 7 969.711
    -7 0 7 595.149
    -7 0 8 3408.98
    -7 0 8 2913.68
    -7 0 9 647.39
    -7 0 9 236.499
    -7 0 10 4482.36
    -7 0 10 4335.45
    -7 0 11 5952.97
    -7 0 11 5496.21
    -7 0 12 2055.15
    -7 0 12 1209.65
    -7 0 13 1129.6
    -7 0 13 1003.9
    -7 0 14 4447.4
    -7 0 14 4993.57
    -7 0 15 2310.23
    -7 0 15 2510.85
    -7 0 16 206.032
    -7 0 16 369.766
    -7 0 17 199.777
    -7 0 17 606.249
    -7 0 18 4183.69
    -7 0 18 4443.16
    -7 0 19 3256.13
    -7 0 19 2645.39
    -7 1 -18 350.738
    -7 1 -17 636.137
    -7 1 -16 2414.22
    -7 1 -15 533.393
    -7 1 -14 -127.031
    -7 1 -14 262.094
    -7 1 -13 5913.24
    -7 1 -13 5788.75
    -7 1 -12 707.001
    -7 1 -12 279.607
    -7 1 -11 1670.8
    -7 1 -11 2290.47
    -7 1 -10 4768.47
    -7 1 -10 5522.82
    -7 1 -9 3793.84
    -7 1 -9 3766.42
    -7 1 -8 3996.61
    -7 1 -8 3180.14
    -7 1 -7 3416.9
    -7 1 -7 3121.87
    -7 1 -6 10705.4
    -7 1 -6 11700.3
    -7 1 -6 10990.6
    -7 1 -5 5266.8
    -7 1 -5 4206.01
    -7 1 -4 798.858
    -7 1 -4 900.425
    -7 1 -3 19316.2
    -7 1 -3 17497.6
    -7 1 -2 8548.94
    -7 1 -2 8878.44
    -7 1 -1 45240.1
    -7 1 -1 45907.4
    -7 1 0 17928.4
    -7 1 0 17997.4
    -7 1 1 3342.65
    -7 1 1 3644.31
    -7 1 1 3834.69
    -7 1 2 10794.7
    -7 1 2 10413.8
    -7 1 2 10442.9
    -7 1 3 6536.9
    -7 1 3 6139.1
    -7 1 3 6543.36
    -7 1 3 7099.64
    -7 1 4 8446.99
    -7 1 4 7225.02
    -7 1 4 8084.32
    -7 1 4 7850.72
    -7 1 5 7505.06
    -7 1 5 7705.99
    -7 1 5 7670.62
    -7 1 5 8101.42
    -7 1 6 9547.7
    -7 1 6 10580.5
    -7 1 6 9336.08
    -7 1 6 10283.2
    -7 1 7 4710.01
    -7 1 7 4453.53
    -7 1 7 4301.01
    -7 1 8 7236.38
    -7 1 8 5710.12
    -7 1 8 6189.6
    -7 1 9 1801.61
    -7 1 9 2009.58
    -7 1 9 1920.86
    -7 1 10 5873.91
    -7 1 10 5707.48
    -7 1 11 11465.8
    -7 1 11 12444
    -7 1 12 6015.24
    -7 1 12 5453.2
    -7 1 13 915.766
    -7 1 13 908.943
    -7 1 14 1819.94
    -7 1 14 2037.96
    -7 1 15 2501.41
    -7 1 15 1979.49
    -7 1 16 1400.76
    -7 1 17 245.717
    -7 1 18 12416.8
    -7 1 18 11401.6
    -7 1 19 118.61
    -7 1 19 421.55
    -7 1 20 2065.06
    -7 2 -18 312.712
    -7 2 -17 3964.29
    -7 2 -16 4055.1
    -7 2 -15 -107.799
    -7 2 -14 1653.55
    -7 2 -14 1784.32
    -7 2 -13 4569.43
    -7 2 -13 5092.93
    -7 2 -12 2346.6
    -7 2 -12 1996.87
    -7 2 -11 1715.74
    -7 2 -11 2074.88
    -7 2 -10 4584.01
    -7 2 -10 5064.38
    -7 2 -9 4547.71
    -7 2 -9 3980.98
    -7 2 -8 1007.49
    -7 2 -8 707.405
    -7 2 -7 486.963
    -7 2 -7 515.908
    -7 2 -6 8789.87
    -7 2 -6 8206.29
    -7 2 -5 209.977
    -7 2 -5 262.153
    -7 2 -4 3162.38
    -7 2 -4 3310.72
    -7 2 -3 4832.69
    -7 2 -3 5046.27
    -7 2 -2 1808.01
    -7 2 -2 2386.21
    -7 2 -1 37315.6
    -7 2 -1 38581.1
    -7 2 0 10670.9
    -7 2 0 10184.4
    -7 2 0 11162.1
    -7 2 1 14734.5
    -7 2 1 14064.7
    -7 2 1 14741.6
    -7 2 1 14386.7
    -7 2 2 15628.2
    -7 2 2 16461.2
    -7 2 2 16213.2
    -7 2 2 15289.6
    -7 2 3 10673.9
    -7 2 3 11026.5
    -7 2 3 10482.5
    -7 2 3 11158.3
    -7 2 4 27489.6
    -7 2 4 24877.2
    -7 2 4 24107.3
    -7 2 4 25025.3
    -7 2 5 3591.27
    -7 2 5 3472.15
    -7 2 5 4080.06
    -7 2 5 4279.55
    -7 2 6 23203.5
    -7 2 6 22967.5
    -7 2 6 20700
    -7 2 6 21612.3
    -7 2 7 11440.4
    -7 2 7 10226.4
    -7 2 7 10474.7
    -7 2 8 1263.47
    -7 2 8 1357.91
    -7 2 8 1064.65
    -7 2 9 15907.5
    -7 2 9 16135.4
    -7 2 9 14844
    -7 2 10 6528.33
    -7 2 10 5872.79
    -7 2 10 5643.28
    -7 2 11 1772.41
    -7 2 11 1260.1
    -7 2 11 1670.3
    -7 2 12 12753.1
    -7 2 12 13271.7
    -7 2 13 806.931
    -7 2 13 256.075
    -7 2 14 56.6528
    -7 2 14 213.561
    -7 2 15 1251.78
    -7 2 15 1424.06
    -7 2 16 2293.34
    -7 2 17 871.752
    -7 2 18 1931.36
    -7 2 18 2647.3
    -7 2 19 3254.45
    -7 2 19 3249.89
    -7 3 -19 1632.93
    -7 3 -18 179.025
    -7 3 -17 2682.7
    -7 3 -16 1766.8
    -7 3 -15 2492.58
    -7 3 -15 2946
    -7 3 -14 4487.47
    -7 3 -14 3418.71
    -7 3 -13 749.62
    -7 3 -13 992.021
    -7 3 -12 9822.92
    -7 3 -12 9333.49
    -7 3 -11 562.455
    -7 3 -11 497.486
    -7 3 -10 2574.96
    -7 3 -10 2298.9
    -7 3 -9 10123
    -7 3 -9 10753.7
    -7 3 -8 899.232
    -7 3 -8 950.705
    -7 3 -7 1868.62
    -7 3 -7 1923.87
    -7 3 -7 1860.95
    -7 3 -6 9274.58
    -7 3 -6 9760.25
    -7 3 -5 1390.36
    -7 3 -5 1701.95
    -7 3 -4 10115.2
    -7 3 -4 9714.31
    -7 3 -3 8191.27
    -7 3 -3 8115.65
    -7 3 -2 30537.6
    -7 3 -2 31282.7
    -7 3 -1 16964.8
    -7 3 -1 15358.3
    -7 3 -1 16609.2
    -7 3 0 866.678
    -7 3 0 859.978
    -7 3 0 721.124
    -7 3 1 26734.9
    -7 3 1 27224.6
    -7 3 1 25318.3
    -7 3 2 9165.33
    -7 3 2 9239.67
    -7 3 2 9128.19
    -7 3 3 591.1
    -7 3 3 532.058
    -7 3 3 646.81
    -7 3 4 35009.2
    -7 3 4 34325.3
    -7 3 4 31954.4
    -7 3 5 9031.8
    -7 3 5 8032.85
    -7 3 6 15702.4
    -7 3 6 13678
    -7 3 7 10075.4
    -7 3 7 8068.62
    -7 3 8 22643
    -7 3 8 25356.1
    -7 3 9 10629.2
    -7 3 9 9727.85
    -7 3 10 3304.36
    -7 3 10 3428.23
    -7 3 11 16233.8
    -7 3 11 14797.2
    -7 3 11 14167.8
    -7 3 12 6495.41
    -7 3 12 6351.75
    -7 3 12 5492.2
    -7 3 13 2264.03
    -7 3 13 2905.88
    -7 3 14 2573.39
    -7 3 14 2327.69
    -7 3 15 2468.44
    -7 3 15 2862.13
    -7 3 16 8919.27
    -7 3 17 2646.01
    -7 3 18 1023.52
    -7 3 19 4269.71
    -7 3 19 4259.25
    -7 4 -19 538.337
    -7 4 -18 455.627
    -7 4 -17 2826.05
    -7 4 -16 406.392
    -7 4 -15 3413.46
    -7 4 -15 4431.62
    -7 4 -14 2223.69
    -7 4 -14 2260.58
    -7 4 -13 599.947
    -7 4 -13 704.458
    -7 4 -12 8651.82
    -7 4 -12 8306
    -7 4 -11 1754.59
    -7 4 -11 2247.46
    -7 4 -10 4425.47
    -7 4 -10 4879.41
    -7 4 -9 14238.8
    -7 4 -9 15998.4
    -7 4 -8 4313.9
    -7 4 -8 4191.07
    -7 4 -7 2716.45
    -7 4 -7 3187.76
    -7 4 -6 652.747
    -7 4 -6 380.004
    -7 4 -5 7169.38
    -7 4 -4 3227.22
    -7 4 -3 5609.98
    -7 4 -3 5693.61
    -7 4 -3 5328.51
    -7 4 -2 18607.2
    -7 4 -2 16772.2
    -7 4 -2 18014.1
    -7 4 -1 2864.81
    -7 4 -1 2217.21
    -7 4 -1 2033.45
    -7 4 0 8688.45
    -7 4 0 8456.31
    -7 4 1 12450.5
    -7 4 1 10853.8
    -7 4 2 125.864
    -7 4 2 294.757
    -7 4 3 699.593
    -7 4 3 458.092
    -7 4 4 4738.29
    -7 4 5 22806.6
    -7 4 6 7365.71
    -7 4 7 933.665
    -7 4 8 21540.9
    -7 4 9 2173.09
    -7 4 10 3919.9
    -7 4 10 3569.92
    -7 4 11 15086.2
    -7 4 11 14176
    -7 4 12 2675.2
    -7 4 12 2087.98
    -7 4 13 9024.23
    -7 4 13 10342.3
    -7 4 13 8955.7
    -7 4 14 4704.48
    -7 4 14 4074.91
    -7 4 15 6587.23
    -7 4 15 7390.84
    -7 4 16 3164.55
    -7 4 17 1265.04
    -7 4 18 4035.49
    -7 4 19 3187.19
    -7 5 -19 350.297
    -7 5 -18 254.477
    -7 5 -17 1771.14
    -7 5 -16 2470.76
    -7 5 -15 327.155
    -7 5 -15 104.461
    -7 5 -14 1070.8
    -7 5 -14 1222.09
    -7 5 -13 3687.82
    -7 5 -13 3401.13
    -7 5 -12 804.507
    -7 5 -12 464.872
    -7 5 -11 3265.51
    -7 5 -11 4382.09
    -7 5 -10 4086.06
    -7 5 -10 3037.23
    -7 5 -9 11426.8
    -7 5 -9 10978.5
    -7 5 -8 5972.9
    -7 5 -8 6102.37
    -7 5 -7 8175.76
    -7 5 -6 5844.53
    -7 5 -5 4089.48
    -7 5 -4 11506.5
    -7 5 -4 12096.9
    -7 5 -4 10925.5
    -7 5 -3 3290.34
    -7 5 -3 3130.41
    -7 5 -2 10191.5
    -7 5 -2 8948.84
    -7 5 -1 6535.6
    -7 5 -1 6307.03
    -7 5 0 17526.2
    -7 5 1 1460.37
    -7 5 2 6983.53
    -7 5 3 615.838
    -7 5 4 108.36
    -7 5 5 9496.38
    -7 5 6 366.959
    -7 5 7 2226.6
    -7 5 8 18645.7
    -7 5 9 672.823
    -7 5 10 2026.64
    -7 5 11 6814.28
    -7 5 12 8883.42
    -7 5 13 732.733
    -7 5 14 2922.2
    -7 5 14 2333.27
    -7 5 15 14280.9
    -7 5 15 14424.6
    -7 5 16 1872.69
    -7 5 17 1855.84
    -7 5 18 6070.59
    -7 6 -19 1683.97
    -7 6 -18 41.9567
    -7 6 -17 502.574
    -7 6 -16 2822.61
    -7 6 -15 -102.874
    -7 6 -15 60.4085
    -7 6 -14 1295.97
    -7 6 -14 1425.15
    -7 6 -13 3231.13
    -7 6 -13 3000.09
    -7 6 -12 5438.19
    -7 6 -12 4740.58
    -7 6 -11 845.032
    -7 6 -11 1192.63
    -7 6 -10 7680.3
    -7 6 -10 7392.63
    -7 6 -9 6867.13
    -7 6 -9 6551.49
    -7 6 -8 10212.5
    -7 6 -8 9935.03
    -7 6 -7 1543.88
    -7 6 -6 14090.3
    -7 6 -5 802.875
    -7 6 -4 22832.6
    -7 6 -4 24603.1
    -7 6 -3 34083.2
    -7 6 -3 32760.6
    -7 6 -2 1979.06
    -7 6 -1 9989.56
    -7 6 0 2689.91
    -7 6 1 3916.09
    -7 6 2 7613.45
    -7 6 3 13092.4
    -7 6 4 8426.85
    -7 6 5 7163.13
    -7 6 6 4261.56
    -7 6 7 6347.56
    -7 6 8 2642.72
    -7 6 9 7205.11
    -7 6 10 1946.04
    -7 6 11 9663.79
    -7 6 12 3487.81
    -7 6 13 1674.23
    -7 6 14 199.978
    -7 6 15 6180.56
    -7 6 16 949.525
    -7 6 17 650.695
    -7 7 -19 1914.24
    -7 7 -18 326.325
    -7 7 -17 3040.14
    -7 7 -16 891.138
    -7 7 -15 1381.84
    -7 7 -15 626.158
    -7 7 -14 1039.08
    -7 7 -14 979.077
    -7 7 -13 2213.34
    -7 7 -13 2433.07
    -7 7 -12 3551.48
    -7 7 -12 3910.01
    -7 7 -11 349.777
    -7 7 -11 373.148
    -7 7 -10 1192.55
    -7 7 -10 2460.43
    -7 7 -9 12001.7
    -7 7 -9 11536.5
    -7 7 -9 12883.9
    -7 7 -8 844.858
    -7 7 -8 489.837
    -7 7 -7 529.121
    -7 7 -7 -67.3254
    -7 7 -6 6300.11
    -7 7 -6 6188.95
    -7 7 -5 3393.83
    -7 7 -5 3367.79
    -7 7 -4 17804.9
    -7 7 -4 14054.1
    -7 7 -3 9774.98
    -7 7 -2 12049
    -7 7 -1 15265
    -7 7 0 5151.01
    -7 7 1 27664.3
    -7 7 2 1775.71
    -7 7 3 21580
    -7 7 4 3942.31
    -7 7 5 1187.71
    -7 7 6 7379.36
    -7 7 7 7801.8
    -7 7 8 1235.25
    -7 7 9 6862.58
    -7 7 10 1256.5
    -7 7 11 1241.6
    -7 7 12 1319.89
    -7 7 13 1381.95
    -7 7 14 488.774
    -7 7 15 2364.96
    -7 7 16 2165.45
    -7 8 -19 2764.72
    -7 8 -18 425.116
    -7 8 -17 1964.22
    -7 8 -16 1238.54
    -7 8 -15 5463.76
    -7 8 -15 5783.89
    -7 8 -14 946.369
    -7 8 -14 1920.22
    -7 8 -13 5077.06
    -7 8 -13 6106.93
    -7 8 -13 5263.33
    -7 8 -12 9766.48
    -7 8 -12 9597.89
    -7 8 -12 9816.89
    -7 8 -11 87.5177
    -7 8 -11 -137.948
    -7 8 -11 -17.4474
    -7 8 -10 4666.06
    -7 8 -10 4168.45
    -7 8 -10 3865.84
    -7 8 -9 1393.79
    -7 8 -9 770.757
    -7 8 -9 1027.13
    -7 8 -8 3577.62
    -7 8 -7 2385.35
    -7 8 -7 2512.23
    -7 8 -6 10317
    -7 8 -6 10325
    -7 8 -5 13276.4
    -7 8 -5 12617.1
    -7 8 -4 2333.05
    -7 8 -4 2415.53
    -7 8 -3 1260.8
    -7 8 -3 1063.65
    -7 8 -2 28006.4
    -7 8 -2 26789.4
    -7 8 -1 9929.5
    -7 8 0 10550
    -7 8 1 21806.1
    -7 8 2 16633.3
    -7 8 3 6646.33
    -7 8 4 9038.9
    -7 8 5 21492
    -7 8 6 16399.6
    -7 8 7 6674.58
    -7 8 8 11740.3
    -7 8 9 10018.7
    -7 8 10 7494.71
    -7 8 11 5252.08
    -7 8 12 3413.24
    -7 8 13 690.519
    -7 8 14 982.533
    -7 8 15 2395.87
    -7 8 16 7662.8
    -7 9 -18 1452.64
    -7 9 -17 3716.12
    -7 9 -16 907.177
    -7 9 -15 3867.95
    -7 9 -15 2739.67
    -7 9 -14 747.609
    -7 9 -14 426.181
    -7 9 -13 5196.91
    -7 9 -13 5355.65
    -7 9 -13 4571.26
    -7 9 -12 3448.01
    -7 9 -12 2897.32
    -7 9 -12 2788.89
    -7 9 -11 1987.77
    -7 9 -11 1504.56
    -7 9 -11 2036.26
    -7 9 -10 2710.97
    -7 9 -10 2913.16
    -7 9 -10 3266.06
    -7 9 -9 1277.18
    -7 9 -9 1632.91
    -7 9 -8 2608.44
    -7 9 -7 3962.68
    -7 9 -7 4264.62
    -7 9 -6 2109.7
    -7 9 -6 2261.7
    -7 9 -5 17831.8
    -7 9 -5 16600
    -7 9 -4 166.662
    -7 9 -4 291.433
    -7 9 -3 4906.01
    -7 9 -3 4555.97
    -7 9 -2 14531.3
    -7 9 -2 15551.8
    -7 9 -1 7467.7
    -7 9 -1 7596.02
    -7 9 0 7708.47
    -7 9 0 8801.58
    -7 9 1 5920.31
    -7 9 2 10171.5
    -7 9 3 2218.92
    -7 9 4 5581.98
    -7 9 5 26136.5
    -7 9 6 1780.92
    -7 9 7 1930.37
    -7 9 8 16211.8
    -7 9 9 1716.97
    -7 9 10 2617.36
    -7 9 11 689.461
    -7 9 12 8044.65
    -7 9 13 5334.19
    -7 9 14 307.867
    -7 9 15 6213.04
    -7 10 -18 359.136
    -7 10 -17 1456.7
    -7 10 -16 5314.57
    -7 10 -16 5549.84
    -7 10 -15 -188.649
    -7 10 -15 71.4935
    -7 10 -14 2898.73
    -7 10 -14 3912.07
    -7 10 -13 5010.43
    -7 10 -13 5079.24
    -7 10 -12 2703.8
    -7 10 -12 3046.55
    -7 10 -11 3586.21
    -7 10 -11 4823.81
    -7 10 -10 740.363
    -7 10 -10 1174.16
    -7 10 -9 4861.98
    -7 10 -9 5180.58
    -7 10 -8 1519.27
    -7 10 -8 2028.42
    -7 10 -7 5907.5
    -7 10 -7 5464.49
    -7 10 -6 15320.6
    -7 10 -6 17274.6
    -7 10 -5 5988.46
    -7 10 -5 6208.01
    -7 10 -4 5396.41
    -7 10 -4 7324.62
    -7 10 -3 1225.59
    -7 10 -3 1279.43
    -7 10 -2 2185.05
    -7 10 -2 2954.3
    -7 10 -1 2475.43
    -7 10 -1 3009.92
    -7 10 0 1824.79
    -7 10 1 2376.76
    -7 10 2 6040.94
    -7 10 3 396.096
    -7 10 4 8991.5
    -7 10 5 9846.21
    -7 10 6 1464.64
    -7 10 7 712.665
    -7 10 8 13644.2
    -7 10 9 5837.77
    -7 10 10 1198.31
    -7 10 11 598.961
    -7 10 12 7315.21
    -7 10 13 889.049
    -7 10 14 2116.78
    -7 11 -17 140
    -7 11 -16 2411.52
    -7 11 -16 2084.62
    -7 11 -15 629.61
    -7 11 -15 839.29
    -7 11 -14 1678.97
    -7 11 -14 2106.92
    -7 11 -13 2661.94
    -7 11 -13 2162.87
    -7 11 -12 6010.91
    -7 11 -12 6434.43
    -7 11 -11 1586.91
    -7 11 -10 3925.59
    -7 11 -9 3886.54
    -7 11 -9 4161.61
    -7 11 -8 340.093
    -7 11 -8 872.943
    -7 11 -7 11074.8
    -7 11 -7 11249.8
    -7 11 -6 4192.82
    -7 11 -6 5601.56
    -7 11 -5 220.475
    -7 11 -5 262.947
    -7 11 -4 7348.66
    -7 11 -4 7612.97
    -7 11 -3 3417.09
    -7 11 -3 3052.5
    -7 11 -2 3036.19
    -7 11 -2 4237.87
    -7 11 -1 2128.5
    -7 11 0 3881.28
    -7 11 1 1623.88
    -7 11 2 4776.05
    -7 11 3 767.868
    -7 11 4 6247.48
    -7 11 5 4881.14
    -7 11 6 2343.22
    -7 11 7 2050.83
    -7 11 8 1747.82
    -7 11 9 7199.3
    -7 11 10 726.356
    -7 11 11 -87.9839
    -7 11 12 7038.87
    -7 11 13 1951.89
    -7 12 -16 180.161
    -7 12 -15 2386.34
    -7 12 -15 3096.6
    -7 12 -14 155.583
    -7 12 -14 -98.6651
    -7 12 -13 532.528
    -7 12 -13 525.29
    -7 12 -12 4415.2
    -7 12 -11 930.321
    -7 12 -10 2003.15
    -7 12 -9 3725.31
    -7 12 -9 3061.29
    -7 12 -8 742.788
    -7 12 -8 553.182
    -7 12 -7 2116.29
    -7 12 -7 3373.49
    -7 12 -6 10569.1
    -7 12 -6 9977.91
    -7 12 -5 7906.23
    -7 12 -5 8448.01
    -7 12 -4 8936.94
    -7 12 -4 8451.1
    -7 12 -3 8866.98
    -7 12 -3 8017.39
    -7 12 -2 8498.42
    -7 12 -1 1741.45
    -7 12 0 3599.45
    -7 12 1 6478.64
    -7 12 2 3053.39
    -7 12 3 9397.63
    -7 12 4 6276.35
    -7 12 5 5859.51
    -7 12 6 2829.28
    -7 12 7 1063.68
    -7 12 8 102.824
    -7 12 9 35.8308
    -7 12 10 1022.28
    -7 12 11 1910.32
    -7 13 -15 3960.7
    -7 13 -14 -254.455
    -7 13 -14 -22.8859
    -7 13 -13 1588.31
    -7 13 -13 1523.85
    -7 13 -12 3402.33
    -7 13 -11 1443.75
    -7 13 -10 2398.1
    -7 13 -10 2736.48
    -7 13 -9 1131.38
    -7 13 -9 1250.38
    -7 13 -8 8332.48
    -7 13 -8 7888
    -7 13 -7 375.682
    -7 13 -7 386.714
    -7 13 -6 752.784
    -7 13 -6 584.776
    -7 13 -5 15593.2
    -7 13 -5 16594.9
    -7 13 -4 3490.19
    -7 13 -4 4778.28
    -7 13 -3 -26.0055
    -7 13 -2 15615.7
    -7 13 -1 8083.17
    -7 13 0 3547.5
    -7 13 1 3303.88
    -7 13 2 11673
    -7 13 3 3826.81
    -7 13 4 1494.75
    -7 13 5 12980.1
    -7 13 6 2140.02
    -7 13 7 1183.4
    -7 13 8 3120.35
    -7 13 9 1840.2
    -7 13 10 1058.53
    -7 14 -14 476.706
    -7 14 -13 2575.54
    -7 14 -12 481.827
    -7 14 -11 2143.96
    -7 14 -10 691.425
    -7 14 -10 179.533
    -7 14 -9 4631.93
    -7 14 -9 4354.65
    -7 14 -8 9142.35
    -7 14 -8 8480.87
    -7 14 -7 365.052
    -7 14 -7 566.971
    -7 14 -6 4619.85
    -7 14 -6 4485.39
    -7 14 -5 5729.69
    -7 14 -5 5354
    -7 14 -4 481.39
    -7 14 -3 470.182
    -7 14 -2 4176.85
    -7 14 -1 8880.16
    -7 14 0 497.953
    -7 14 1 1000.3
    -7 14 2 14489.2
    -7 14 3 1799.47
    -7 14 4 1984.42
    -7 14 5 9626.85
    -7 14 6 2037.6
    -7 14 7 1594.04
    -7 14 8 4332.21
    -7 15 -12 4886.55
    -7 15 -11 1508.51
    -7 15 -10 1848.91
    -7 15 -10 1266.85
    -7 15 -9 7939.31
    -7 15 -9 7525.56
    -7 15 -8 2100.05
    -7 15 -8 2277.64
    -7 15 -7 1296.88
    -7 15 -7 1646.55
    -7 15 -6 3281.38
    -7 15 -6 3179.39
    -7 15 -5 2664.9
    -7 15 -4 2686.85
    -7 15 -3 2285.88
    -7 15 -2 1275.89
    -7 15 -1 3053.45
    -7 15 0 508.662
    -7 15 1 1447.09
    -7 15 2 8559.48
    -7 15 3 1400.82
    -7 15 4 4195.94
    -7 15 5 16973.6
    -7 15 6 8079.41
    -7 16 -11 479.834
    -7 16 -10 2293.64
    -7 16 -10 1765.62
    -7 16 -9 9939.23
    -7 16 -9 10595.1
    -7 16 -8 2158.38
    -7 16 -8 2236.28
    -7 16 -7 4520.9
    -7 16 -6 491.304
    -7 16 -5 2876.44
    -7 16 -4 293.19
    -7 16 -3 1466.07
    -7 16 -2 2568.01
    -7 16 -1 342.586
    -7 16 0 567.276
    -7 16 1 4938.51
    -7 16 2 1519.49
    -7 16 3 5868.22
    -7 17 -10 907.983
    -7 17 -9 640.999
    -7 17 -8 5722.38
    -7 17 -7 1722.9
    -7 17 -6 3741.48
    -7 17 -5 6089.67
    -7 17 -4 748.043
    -7 17 -3 625.474
    -7 17 -2 1200.73
    -7 17 -1 426.284
    -6 -14 -1 236.148
    -6 -14 0 2759.41
    -6 -14 1 1930.83
    -6 -14 2 5936.34
    -6 -14 2 6129.11
    -6 -14 3 725.778
    -6 -14 4 503.303
    -6 -14 5 1726.59
    -6 -14 6 2397.41
    -6 -14 7 1980.94
    -6 -14 8 8803.18
    -6 -14 9 1122.09
    -6 -14 9 1994.9
    -6 -14 10 2781.02
    -6 -14 11 1977.12
    -6 -13 -6 7592.74
    -6 -13 -5 1320.16
    -6 -13 -4 643.989
    -6 -13 -3 4204.37
    -6 -13 -2 1613.07
    -6 -13 -1 4220.55
    -6 -13 0 807.768
    -6 -13 0 660.054
    -6 -13 1 5197.58
    -6 -13 2 2014.64
    -6 -13 3 -292.975
    -6 -13 4 3274.01
    -6 -13 5 1784.76
    -6 -13 6 1131.05
    -6 -13 7 1031.84
    -6 -13 7 1051.34
    -6 -13 8 3420.33
    -6 -13 8 3476.29
    -6 -13 9 7538.04
    -6 -13 9 8088.16
    -6 -13 10 1913.63
    -6 -13 10 2495.89
    -6 -13 11 748.875
    -6 -13 11 1091.79
    -6 -13 12 5973.63
    -6 -13 12 6155.22
    -6 -13 13 650.727
    -6 -13 13 800.351
    -6 -12 -6 2808.36
    -6 -12 -5 1788.2
    -6 -12 -4 343.748
    -6 -12 -3 874.537
    -6 -12 -2 8268.44
    -6 -12 -1 577.31
    -6 -12 0 1131.35
    -6 -12 1 10312.3
    -6 -12 2 1146.08
    -6 -12 3 11.4183
    -6 -12 4 3222.89
    -6 -12 5 569.791
    -6 -12 6 2568.37
    -6 -12 7 1736.28
    -6 -12 8 228.25
    -6 -12 9 4142.27
    -6 -12 10 1747.35
    -6 -12 11 933.701
    -6 -12 11 1145.7
    -6 -12 12 3303.88
    -6 -12 12 4007.88
    -6 -12 13 2058.19
    -6 -12 13 3145.2
    -6 -12 14 353.093
    -6 -12 14 541.265
    -6 -12 15 1995.04
    -6 -11 -8 4166.21
    -6 -11 -7 957.819
    -6 -11 -7 1661.81
    -6 -11 -6 166.726
    -6 -11 -6 101.985
    -6 -11 -5 2738.74
    -6 -11 -4 174.685
    -6 -11 -3 311.291
    -6 -11 -3 105.616
    -6 -11 -2 6823.45
    -6 -11 -1 4056.29
    -6 -11 0 301.995
    -6 -11 1 6425.25
    -6 -11 2 2855.4
    -6 -11 3 745.434
    -6 -11 4 2656.17
    -6 -11 5 8831.8
    -6 -11 6 1108.58
    -6 -11 7 2349.66
    -6 -11 8 8827.54
    -6 -11 9 1683.53
    -6 -11 10 81.7479
    -6 -11 11 9586.82
    -6 -11 12 1146.6
    -6 -11 13 6001.44
    -6 -11 13 5156.55
    -6 -11 14 344.008
    -6 -11 14 476.844
    -6 -11 15 713.734
    -6 -11 15 545.595
    -6 -11 16 3163.7
    -6 -10 -9 1753.82
    -6 -10 -8 801.125
    -6 -10 -7 284.112
    -6 -10 -7 -20.6782
    -6 -10 -6 823.228
    -6 -10 -6 732.87
    -6 -10 -5 3502.98
    -6 -10 -5 2932.54
    -6 -10 -4 1535.86
    -6 -10 -4 1187.47
    -6 -10 -4 1041.13
    -6 -10 -3 2630.97
    -6 -10 -3 3008.93
    -6 -10 -2 9335.29
    -6 -10 -2 9007.75
    -6 -10 -1 3066.42
    -6 -10 0 797.862
    -6 -10 1 127.582
    -6 -10 2 8267.19
    -6 -10 3 929.917
    -6 -10 4 960.498
    -6 -10 5 25449.4
    -6 -10 6 1961.81
    -6 -10 7 1703.8
    -6 -10 8 9877.52
    -6 -10 9 5548.3
    -6 -10 10 326.598
    -6 -10 10 380.317
    -6 -10 11 3055.13
    -6 -10 11 2810.85
    -6 -10 12 10258.3
    -6 -10 12 12265.6
    -6 -10 13 1990.55
    -6 -10 13 1567.29
    -6 -10 14 346.305
    -6 -10 14 685.548
    -6 -10 14 530.943
    -6 -10 15 7566.69
    -6 -10 15 7686.86
    -6 -10 16 625.648
    -6 -10 16 926.746
    -6 -9 -12 923.526
    -6 -9 -11 709.092
    -6 -9 -11 937.419
    -6 -9 -10 1124.31
    -6 -9 -10 1160.38
    -6 -9 -9 5776.2
    -6 -9 -9 7494.61
    -6 -9 -8 925.509
    -6 -9 -7 112.623
    -6 -9 -7 -80.3504
    -6 -9 -6 3503.13
    -6 -9 -6 3287.56
    -6 -9 -5 -103.528
    -6 -9 -5 270.437
    -6 -9 -4 2029.62
    -6 -9 -4 1591.91
    -6 -9 -3 2513.14
    -6 -9 -3 2581.67
    -6 -9 -2 6701.89
    -6 -9 -2 7673.52
    -6 -9 -1 10318.1
    -6 -9 -1 10750.5
    -6 -9 0 383.614
    -6 -9 0 499.742
    -6 -9 1 1894.67
    -6 -9 2 8891.86
    -6 -9 3 1519.07
    -6 -9 4 4339.24
    -6 -9 5 12353.6
    -6 -9 6 12894.6
    -6 -9 6 13879.7
    -6 -9 7 6487.09
    -6 -9 7 5636.51
    -6 -9 8 5828.4
    -6 -9 8 5099.3
    -6 -9 9 16984.7
    -6 -9 9 18151.5
    -6 -9 10 -149.584
    -6 -9 10 71.4267
    -6 -9 11 49.3341
    -6 -9 11 12.8965
    -6 -9 12 7196.73
    -6 -9 12 6661.93
    -6 -9 13 4705.47
    -6 -9 13 4533.23
    -6 -9 14 1457.38
    -6 -9 14 1421.4
    -6 -9 15 3580.45
    -6 -9 15 3920.49
    -6 -9 15 3719.06
    -6 -9 16 657.676
    -6 -9 16 766.045
    -6 -9 16 1419.37
    -6 -9 17 1094.73
    -6 -9 17 781.268
    -6 -8 -13 1065.44
    -6 -8 -12 4915.73
    -6 -8 -12 5105.96
    -6 -8 -11 779.437
    -6 -8 -11 740.193
    -6 -8 -10 83.5869
    -6 -8 -10 248.545
    -6 -8 -9 9396.05
    -6 -8 -8 1534.75
    -6 -8 -7 989.416
    -6 -8 -7 1684.46
    -6 -8 -6 4556.18
    -6 -8 -6 4757.03
    -6 -8 -5 2515.51
    -6 -8 -5 2322.95
    -6 -8 -4 3205.66
    -6 -8 -4 3604.46
    -6 -8 -3 7600.33
    -6 -8 -3 6736.74
    -6 -8 -2 11504.4
    -6 -8 -2 11482.6
    -6 -8 -2 12356.6
    -6 -8 -1 5679.07
    -6 -8 -1 7999.46
    -6 -8 -1 6991.96
    -6 -8 0 2215.35
    -6 -8 0 2240.47
    -6 -8 1 2736.92
    -6 -8 1 2962.27
    -6 -8 2 4031.9
    -6 -8 2 4967.66
    -6 -8 3 6339.96
    -6 -8 4 1573.34
    -6 -8 4 2103.12
    -6 -8 5 2201.85
    -6 -8 5 2059.7
    -6 -8 6 11305.1
    -6 -8 6 10266.1
    -6 -8 7 6443.45
    -6 -8 7 6474.5
    -6 -8 8 427.253
    -6 -8 8 61.4923
    -6 -8 9 13984.1
    -6 -8 9 13326.1
    -6 -8 10 2044.08
    -6 -8 10 1908.68
    -6 -8 11 588.659
    -6 -8 11 1633.35
    -6 -8 12 6246.9
    -6 -8 12 6878.35
    -6 -8 13 7558.35
    -6 -8 13 8318.13
    -6 -8 14 5750
    -6 -8 14 5554.69
    -6 -8 15 4452.38
    -6 -8 15 5816.1
    -6 -8 16 13767.7
    -6 -8 16 13443.1
    -6 -8 16 13183.8
    -6 -8 17 1037.31
    -6 -8 17 1499.04
    -6 -8 18 815.521
    -6 -8 18 994.591
    -6 -7 -13 18.9219
    -6 -7 -13 225.937
    -6 -7 -12 2327.48
    -6 -7 -12 2213.17
    -6 -7 -11 116.845
    -6 -7 -10 1370.51
    -6 -7 -9 4970.49
    -6 -7 -8 3379.46
    -6 -7 -7 908.942
    -6 -7 -7 474.979
    -6 -7 -6 2345.83
    -6 -7 -6 1981.68
    -6 -7 -5 7825.42
    -6 -7 -5 6837.28
    -6 -7 -5 6918.52
    -6 -7 -4 940.536
    -6 -7 -4 614.796
    -6 -7 -4 198.213
    -6 -7 -3 821.917
    -6 -7 -3 1190.22
    -6 -7 -3 543.425
    -6 -7 -2 10088.1
    -6 -7 -2 10881
    -6 -7 -2 11103.4
    -6 -7 -1 950.482
    -6 -7 -1 701.787
    -6 -7 -1 1039.6
    -6 -7 0 166.297
    -6 -7 0 314.731
    -6 -7 0 305.254
    -6 -7 1 5785.75
    -6 -7 1 5467.28
    -6 -7 1 5523.36
    -6 -7 2 1629.42
    -6 -7 2 2060.11
    -6 -7 2 1695.46
    -6 -7 2 1524.26
    -6 -7 3 1933.48
    -6 -7 3 1662.56
    -6 -7 3 1990.51
    -6 -7 4 6969.53
    -6 -7 4 6847.51
    -6 -7 5 2438.69
    -6 -7 5 2319.3
    -6 -7 6 22310.3
    -6 -7 6 23321.7
    -6 -7 7 395.542
    -6 -7 7 976.469
    -6 -7 8 3707.08
    -6 -7 8 3518.18
    -6 -7 9 2167.87
    -6 -7 9 2897.05
    -6 -7 10 5126.32
    -6 -7 10 4922.51
    -6 -7 11 3145.93
    -6 -7 11 2728.12
    -6 -7 12 1300.85
    -6 -7 12 745.192
    -6 -7 13 11294.6
    -6 -7 13 11992.7
    -6 -7 14 2933
    -6 -7 14 2348.1
    -6 -7 15 1689.64
    -6 -7 15 2128.77
    -6 -7 16 17175.9
    -6 -7 16 16569.6
    -6 -7 16 16954.7
    -6 -7 17 940.391
    -6 -7 17 912.548
    -6 -7 18 1245.27
    -6 -7 18 1127.54
    -6 -6 -14 -148.235
    -6 -6 -14 35.3487
    -6 -6 -13 2042.14
    -6 -6 -13 3105.2
    -6 -6 -12 424.342
    -6 -6 -11 703.942
    -6 -6 -10 3137.15
    -6 -6 -9 1588.61
    -6 -6 -8 7239.25
    -6 -6 -8 7073.69
    -6 -6 -7 834.914
    -6 -6 -6 1204.93
    -6 -6 -6 1191.13
    -6 -6 -6 1065.7
    -6 -6 -5 16676.8
    -6 -6 -5 17061.9
    -6 -6 -5 16356
    -6 -6 -4 2770.33
    -6 -6 -4 2727.19
    -6 -6 -4 2499.36
    -6 -6 -3 1935.56
    -6 -6 -3 1613.64
    -6 -6 -3 1815.57
    -6 -6 -2 14155.8
    -6 -6 -2 15230.5
    -6 -6 -2 15774.1
    -6 -6 -1 10401.8
    -6 -6 -1 10053.9
    -6 -6 -1 10139.3
    -6 -6 0 1213.55
    -6 -6 0 1220.62
    -6 -6 0 1076.65
    -6 -6 1 6583.49
    -6 -6 1 7007.13
    -6 -6 1 6084.97
    -6 -6 1 6426.88
    -6 -6 2 20487.3
    -6 -6 2 20991.1
    -6 -6 2 20496.2
    -6 -6 2 21301.9
    -6 -6 3 838.597
    -6 -6 3 623.6
    -6 -6 3 809.708
    -6 -6 4 4208.19
    -6 -6 4 3618
    -6 -6 4 3948.06
    -6 -6 5 11835
    -6 -6 5 11693.3
    -6 -6 6 1594.38
    -6 -6 6 1552.01
    -6 -6 7 288.239
    -6 -6 7 90.214
    -6 -6 8 12370.1
    -6 -6 8 13032.2
    -6 -6 9 4939.49
    -6 -6 9 4729.08
    -6 -6 10 4256.82
    -6 -6 10 3881.89
    -6 -6 11 289.01
    -6 -6 11 -154.884
    -6 -6 12 689.46
    -6 -6 12 786.547
    -6 -6 13 7599.39
    -6 -6 13 6571.79
    -6 -6 14 2657.49
    -6 -6 14 2406.01
    -6 -6 15 4492.91
    -6 -6 15 4623.1
    -6 -6 16 9693.97
    -6 -6 16 10660.5
    -6 -6 17 4287.04
    -6 -6 17 4560.85
    -6 -6 18 1725.66
    -6 -6 18 1300.4
    -6 -6 19 1121.84
    -6 -6 19 1186.72
    -6 -5 -15 19.6805
    -6 -5 -15 977.587
    -6 -5 -14 890.537
    -6 -5 -13 2121.92
    -6 -5 -12 2351.48
    -6 -5 -11 2552.55
    -6 -5 -10 721.563
    -6 -5 -9 206.926
    -6 -5 -8 2353.67
    -6 -5 -8 2819.02
    -6 -5 -8 2357.76
    -6 -5 -7 1409.79
    -6 -5 -7 1299.7
    -6 -5 -7 1127.02
    -6 -5 -6 8407.42
    -6 -5 -6 7942.7
    -6 -5 -6 9177.62
    -6 -5 -5 6371.07
    -6 -5 -5 5081.5
    -6 -5 -5 5817.5
    -6 -5 -4 18560.4
    -6 -5 -4 18511.1
    -6 -5 -4 17093.6
    -6 -5 -3 478.474
    -6 -5 -3 671.409
    -6 -5 -3 362.779
    -6 -5 -2 5317.93
    -6 -5 -2 4924.4
    -6 -5 -2 4839.61
    -6 -5 -1 12384.6
    -6 -5 -1 11857.4
    -6 -5 -1 11957.1
    -6 -5 0 989.794
    -6 -5 0 843.583
    -6 -5 0 756.82
    -6 -5 0 531.268
    -6 -5 1 637.372
    -6 -5 1 633.846
    -6 -5 1 633.957
    -6 -5 2 26715.6
    -6 -5 2 25895.5
    -6 -5 2 25374.5
    -6 -5 3 7660.95
    -6 -5 3 8122.66
    -6 -5 3 8096.41
    -6 -5 4 793.043
    -6 -5 4 570.289
    -6 -5 4 856.594
    -6 -5 5 19300.3
    -6 -5 5 19422.6
    -6 -5 6 7921.35
    -6 -5 6 7842.28
    -6 -5 7 942.664
    -6 -5 7 839.941
    -6 -5 8 3886.62
    -6 -5 8 3537.94
    -6 -5 9 3263.82
    -6 -5 9 2437.68
    -6 -5 10 1366.49
    -6 -5 10 1675.54
    -6 -5 11 866.383
    -6 -5 11 1040.75
    -6 -5 12 5604.34
    -6 -5 12 5724.42
    -6 -5 13 841.81
    -6 -5 13 1133.24
    -6 -5 14 1157.66
    -6 -5 14 1658.49
    -6 -5 15 6865.26
    -6 -5 15 6747.58
    -6 -5 16 5816.08
    -6 -5 16 5235.56
    -6 -5 17 3226.79
    -6 -5 17 3313.34
    -6 -5 18 382.37
    -6 -5 18 -25.8741
    -6 -5 19 522.411
    -6 -5 19 20.3267
    -6 -5 20 2750.05
    -6 -4 -16 3079.85
    -6 -4 -15 2845.71
    -6 -4 -14 921.729
    -6 -4 -13 2389.02
    -6 -4 -12 5667.86
    -6 -4 -11 1863.99
    -6 -4 -10 15.6255
    -6 -4 -9 6980.34
    -6 -4 -9 5251.22
    -6 -4 -8 180.423
    -6 -4 -8 109.654
    -6 -4 -7 5462.83
    -6 -4 -7 5197.04
    -6 -4 -7 5473.92
    -6 -4 -6 4144.21
    -6 -4 -6 3821.42
    -6 -4 -6 3797.16
    -6 -4 -5 8792.13
    -6 -4 -5 8437.69
    -6 -4 -5 8183.76
    -6 -4 -4 15187.5
    -6 -4 -4 15370.9
    -6 -4 -4 15289.1
    -6 -4 -3 396.605
    -6 -4 -3 430.949
    -6 -4 -3 465.826
    -6 -4 -2 6198.94
    -6 -4 -2 6458.79
    -6 -4 -2 6202.98
    -6 -4 -1 10992.9
    -6 -4 -1 10971.3
    -6 -4 -1 10934.6
    -6 -4 0 1229.19
    -6 -4 0 1299.61
    -6 -4 1 3068.26
    -6 -4 1 3343.42
    -6 -4 2 28671
    -6 -4 2 26676.4
    -6 -4 3 37713.6
    -6 -4 3 38593
    -6 -4 4 9557.85
    -6 -4 4 10106.4
    -6 -4 5 6416.45
    -6 -4 5 5804.81
    -6 -4 6 23120.8
    -6 -4 7 4767.85
    -6 -4 8 559.204
    -6 -4 9 18133.9
    -6 -4 10 5002.37
    -6 -4 10 5501.3
    -6 -4 11 4621.08
    -6 -4 11 4883.66
    -6 -4 12 9865.83
    -6 -4 12 11743.1
    -6 -4 13 5146.44
    -6 -4 13 4540.23
    -6 -4 14 1661.99
    -6 -4 14 1547.41
    -6 -4 15 1004.23
    -6 -4 15 898.727
    -6 -4 16 3936.2
    -6 -4 17 2651.65
    -6 -4 17 3185.46
    -6 -4 18 118.282
    -6 -4 18 155.184
    -6 -4 19 4495.98
    -6 -4 19 3730.98
    -6 -4 20 2245.11
    -6 -3 -17 446.87
    -6 -3 -16 722.348
    -6 -3 -15 6224.68
    -6 -3 -14 812.045
    -6 -3 -13 990.318
    -6 -3 -12 8477.98
    -6 -3 -11 1647.06
    -6 -3 -10 775.378
    -6 -3 -10 315.547
    -6 -3 -9 7260.15
    -6 -3 -9 7494.86
    -6 -3 -8 1460.61
    -6 -3 -8 1354.92
    -6 -3 -7 3324.4
    -6 -3 -7 3323.69
    -6 -3 -7 3722.48
    -6 -3 -6 3779.52
    -6 -3 -6 3088.05
    -6 -3 -6 3543.45
    -6 -3 -5 15181.3
    -6 -3 -5 15238.9
    -6 -3 -5 14542.4
    -6 -3 -4 6934.43
    -6 -3 -4 6885.62
    -6 -3 -4 7543.71
    -6 -3 -3 4176.03
    -6 -3 -3 3796.53
    -6 -3 -3 4571.26
    -6 -3 -2 7668.83
    -6 -3 -2 8181.84
    -6 -3 -2 7994.89
    -6 -3 -1 7327.6
    -6 -3 -1 7291.38
    -6 -3 0 6292.81
    -6 -3 0 6611.58
    -6 -3 1 12293.8
    -6 -3 1 12209.1
    -6 -3 2 4142.45
    -6 -3 2 4202.14
    -6 -3 3 27697.5
    -6 -3 3 27595.3
    -6 -3 4 3532.18
    -6 -3 4 4305.59
    -6 -3 5 4455.76
    -6 -3 5 4030.63
    -6 -3 6 26900.4
    -6 -3 7 514.664
    -6 -3 8 2424.07
    -6 -3 9 9777.67
    -6 -3 10 24747.2
    -6 -3 11 8613.39
    -6 -3 12 939.587
    -6 -3 13 16725.1
    -6 -3 13 17207.2
    -6 -3 14 1174.53
    -6 -3 14 1044.5
    -6 -3 15 2517.71
    -6 -3 15 2353.65
    -6 -3 16 6554.89
    -6 -3 17 1085.12
    -6 -3 18 317.904
    -6 -3 18 575.041
    -6 -3 19 2896.52
    -6 -3 19 2762.22
    -6 -3 20 4302.63
    -6 -3 20 4072.42
    -6 -2 -18 2560.8
    -6 -2 -17 -204.813
    -6 -2 -17 -92.6973
    -6 -2 -16 686.177
    -6 -2 -15 5124.56
    -6 -2 -14 2510.08
    -6 -2 -13 2001
    -6 -2 -12 8038.78
    -6 -2 -11 8294.47
    -6 -2 -11 8527.51
    -6 -2 -10 1673.45
    -6 -2 -10 1975.02
    -6 -2 -9 782.083
    -6 -2 -9 750.76
    -6 -2 -8 9274.22
    -6 -2 -8 8723.31
    -6 -2 -7 1928.79
    -6 -2 -7 2206.53
    -6 -2 -7 1834.02
    -6 -2 -6 2428.19
    -6 -2 -6 1936.33
    -6 -2 -6 2000.09
    -6 -2 -5 23194
    -6 -2 -5 23152.9
    -6 -2 -5 23224.3
    -6 -2 -4 2146.53
    -6 -2 -4 2088.11
    -6 -2 -4 2294.66
    -6 -2 -3 1779.54
    -6 -2 -3 1236.87
    -6 -2 -3 1477.93
    -6 -2 -2 2307.16
    -6 -2 -2 2301.08
    -6 -2 -1 5449.71
    -6 -2 -1 5371.6
    -6 -2 0 9475.21
    -6 -2 0 10136.5
    -6 -2 1 4650.75
    -6 -2 1 5163.29
    -6 -2 2 5967.01
    -6 -2 2 5808.53
    -6 -2 3 11021
    -6 -2 3 11027.4
    -6 -2 4 5997.77
    -6 -2 4 6675.3
    -6 -2 5 27854.7
    -6 -2 5 28605.7
    -6 -2 6 6793.56
    -6 -2 6 6439.07
    -6 -2 7 11475.3
    -6 -2 8 3847.2
    -6 -2 9 5788.32
    -6 -2 10 18194.5
    -6 -2 11 5405.66
    -6 -2 12 9240.62
    -6 -2 13 21377.4
    -6 -2 14 1753.14
    -6 -2 14 1835.61
    -6 -2 15 1418.1
    -6 -2 15 1050.03
    -6 -2 16 6904.4
    -6 -2 17 9860.27
    -6 -2 18 4061.06
    -6 -2 18 3284.11
    -6 -2 19 1944.52
    -6 -2 19 2623.91
    -6 -2 20 7834.84
    -6 -1 -18 779.074
    -6 -1 -17 31.403
    -6 -1 -16 2292.05
    -6 -1 -15 2671.82
    -6 -1 -14 2801.39
    -6 -1 -13 1836.98
    -6 -1 -12 641.91
    -6 -1 -12 1186.46
    -6 -1 -11 7719.59
    -6 -1 -11 7933.68
    -6 -1 -10 3637.93
    -6 -1 -10 4289.48
    -6 -1 -9 1110.33
    -6 -1 -9 1162.99
    -6 -1 -8 17894.5
    -6 -1 -8 16591.9
    -6 -1 -7 4913.49
    -6 -1 -7 4605.55
    -6 -1 -7 4765.24
    -6 -1 -6 341.565
    -6 -1 -6 128.2
    -6 -1 -6 317.396
    -6 -1 -5 16588.3
    -6 -1 -5 14909.8
    -6 -1 -5 14379.9
    -6 -1 -4 3101.89
    -6 -1 -4 3024.01
    -6 -1 -4 2669.6
    -6 -1 -3 1526.07
    -6 -1 -3 1858.55
    -6 -1 -2 4669.71
    -6 -1 -2 4554.16
    -6 -1 -1 15755
    -6 -1 -1 16590.7
    -6 -1 0 271.374
    -6 -1 0 321.315
    -6 -1 1 3754.62
    -6 -1 1 3620.24
    -6 -1 2 22278.8
    -6 -1 2 22117.9
    -6 -1 3 9089.08
    -6 -1 3 8932.88
    -6 -1 4 347.823
    -6 -1 4 457.728
    -6 -1 5 12257.7
    -6 -1 5 13654.8
    -6 -1 5 12883.7
    -6 -1 6 3459.95
    -6 -1 6 3539.63
    -6 -1 6 3930.93
    -6 -1 7 6782.32
    -6 -1 7 7405.23
    -6 -1 7 6913.03
    -6 -1 8 2382.76
    -6 -1 8 2499.96
    -6 -1 8 2247.35
    -6 -1 9 22845.2
    -6 -1 9 23164.5
    -6 -1 10 10689.7
    -6 -1 10 11953.5
    -6 -1 11 5887.72
    -6 -1 11 6545.35
    -6 -1 12 13140
    -6 -1 12 11455.8
    -6 -1 13 23799.3
    -6 -1 13 23003.8
    -6 -1 14 9957.97
    -6 -1 14 10861.1
    -6 -1 15 5206.76
    -6 -1 15 3790.01
    -6 -1 15 4681.1
    -6 -1 16 858.902
    -6 -1 16 736.936
    -6 -1 17 3945.12
    -6 -1 17 3351.24
    -6 -1 18 1656.19
    -6 -1 18 1469.31
    -6 -1 19 3511.9
    -6 -1 20 8100.45
    -6 0 -19 687.099
    -6 0 -18 -23.7934
    -6 0 -17 1348.57
    -6 0 -16 3268.37
    -6 0 -15 1861.6
    -6 0 -14 626.549
    -6 0 -13 1933.19
    -6 0 -12 1480.07
    -6 0 -12 1057.27
    -6 0 -11 4224.89
    -6 0 -11 4574.49
    -6 0 -10 4835.62
    -6 0 -10 3017.14
    -6 0 -9 3785.27
    -6 0 -9 3326.97
    -6 0 -8 7669.5
    -6 0 -8 7363.59
    -6 0 -7 13104.3
    -6 0 -7 12232.3
    -6 0 -7 12385.8
    -6 0 -6 8823.17
    -6 0 -6 9055.25
    -6 0 -6 9636.86
    -6 0 -5 6130.22
    -6 0 -5 6073.59
    -6 0 -5 5384.87
    -6 0 -4 24037.3
    -6 0 -4 23047.6
    -6 0 -3 725.605
    -6 0 -3 719.279
    -6 0 -2 160.195
    -6 0 -2 63.3874
    -6 0 -1 25742.5
    -6 0 -1 25915.9
    -6 0 0 27183.5
    -6 0 0 25503
    -6 0 1 5350.37
    -6 0 1 5939.28
    -6 0 2 35879.5
    -6 0 2 34150.2
    -6 0 3 3383.19
    -6 0 3 3361.63
    -6 0 3 3021.91
    -6 0 4 3773.52
    -6 0 4 3990.15
    -6 0 4 3813.69
    -6 0 4 3792.53
    -6 0 5 5066.17
    -6 0 5 4420.98
    -6 0 5 4799.91
    -6 0 5 4866.41
    -6 0 6 13523.4
    -6 0 6 13232.2
    -6 0 6 13221.8
    -6 0 6 12598.2
    -6 0 7 1451.6
    -6 0 7 1302.03
    -6 0 7 870.949
    -6 0 8 1808.6
    -6 0 8 1513.83
    -6 0 8 1604.61
    -6 0 9 4065.81
    -6 0 9 3341.73
    -6 0 9 4195.9
    -6 0 10 251.522
    -6 0 10 522.569
    -6 0 10 372.769
    -6 0 11 680.664
    -6 0 11 579.986
    -6 0 12 5178.52
    -6 0 12 4640.25
    -6 0 13 3130.18
    -6 0 13 2828.62
    -6 0 14 7427.98
    -6 0 14 7313.17
    -6 0 15 1786.49
    -6 0 15 1407.54
    -6 0 16 252.473
    -6 0 16 296.425
    -6 0 17 973.76
    -6 0 17 1235.82
    -6 0 17 773.25
    -6 0 18 1304.01
    -6 0 18 1365.3
    -6 0 19 2111.13
    -6 0 19 2102.46
    -6 0 20 4204.17
    -6 1 -19 3795.12
    -6 1 -18 1942.41
    -6 1 -17 1237.66
    -6 1 -16 1067.63
    -6 1 -15 6533.12
    -6 1 -14 924.622
    -6 1 -13 450.35
    -6 1 -13 -110.106
    -6 1 -12 9127.02
    -6 1 -12 8072.79
    -6 1 -11 82.4277
    -6 1 -11 170.7
    -6 1 -10 2696.96
    -6 1 -10 2360.92
    -6 1 -9 8800.36
    -6 1 -9 8613.14
    -6 1 -8 5994.28
    -6 1 -8 6437.2
    -6 1 -7 23473.2
    -6 1 -7 24756.6
    -6 1 -7 23307.9
    -6 1 -6 1382.58
    -6 1 -6 1148.88
    -6 1 -6 1378.61
    -6 1 -5 14554.5
    -6 1 -5 14274.5
    -6 1 -4 13036.8
    -6 1 -4 13079.1
    -6 1 -3 1828.12
    -6 1 -3 1713.88
    -6 1 -2 22639.3
    -6 1 -2 22605.9
    -6 1 -1 19146.8
    -6 1 -1 18823
    -6 1 0 32079.6
    -6 1 0 32501
    -6 1 1 2331.76
    -6 1 1 2306.94
    -6 1 1 1946.26
    -6 1 1 1850.14
    -6 1 2 15689.2
    -6 1 2 16613
    -6 1 2 16343.9
    -6 1 2 15616.9
    -6 1 3 46819.5
    -6 1 3 46152.6
    -6 1 3 44219.1
    -6 1 3 44332.7
    -6 1 4 2481.67
    -6 1 4 2423.13
    -6 1 4 1980.74
    -6 1 4 2112.08
    -6 1 5 8538.2
    -6 1 5 7915.5
    -6 1 5 8242.13
    -6 1 5 8081.61
    -6 1 6 6439.63
    -6 1 6 6892.42
    -6 1 6 7224.76
    -6 1 6 7169.69
    -6 1 7 7888.07
    -6 1 7 6553.67
    -6 1 7 6806.06
    -6 1 8 3731.15
    -6 1 8 3667.44
    -6 1 8 3209.27
    -6 1 9 6848.08
    -6 1 9 6386.18
    -6 1 9 7119.82
    -6 1 10 5551.04
    -6 1 10 5346.27
    -6 1 10 5543.03
    -6 1 11 7343.91
    -6 1 11 7213.27
    -6 1 11 6995.17
    -6 1 12 13034.9
    -6 1 12 11841.7
    -6 1 13 5478.22
    -6 1 13 6222.86
    -6 1 14 612.816
    -6 1 14 785.269
    -6 1 15 721.377
    -6 1 15 289.175
    -6 1 16 1777.82
    -6 1 17 2319.71
    -6 1 17 2152.21
    -6 1 18 3084.6
    -6 1 18 2831.29
    -6 1 19 4986.81
    -6 1 19 4535.96
    -6 1 20 1639.71
    -6 1 20 1665.96
    -6 2 -19 800.019
    -6 2 -18 4266.35
    -6 2 -17 683.509
    -6 2 -16 654.473
    -6 2 -15 10352.4
    -6 2 -14 2434.88
    -6 2 -13 1340.48
    -6 2 -13 1633.94
    -6 2 -12 3300.33
    -6 2 -12 3938.56
    -6 2 -11 2387.83
    -6 2 -11 2448.85
    -6 2 -10 2958.48
    -6 2 -10 2661.58
    -6 2 -9 6550.18
    -6 2 -9 7374.18
    -6 2 -8 12513.9
    -6 2 -8 12099.7
    -6 2 -7 4120.9
    -6 2 -7 3801.19
    -6 2 -7 4171.43
    -6 2 -6 4632.44
    -6 2 -6 4790.09
    -6 2 -6 4389.41
    -6 2 -5 1077.85
    -6 2 -5 1049.59
    -6 2 -4 2918.78
    -6 2 -4 2793.12
    -6 2 -3 8894.8
    -6 2 -3 9041.78
    -6 2 -2 27213.7
    -6 2 -2 27787
    -6 2 -1 5329.13
    -6 2 -1 5366.11
    -6 2 -1 5440
    -6 2 0 21904.1
    -6 2 0 22633.8
    -6 2 0 21231
    -6 2 1 1742.42
    -6 2 1 1573.86
    -6 2 1 1852.82
    -6 2 2 10284.8
    -6 2 2 10437.1
    -6 2 2 10462.8
    -6 2 3 52076.1
    -6 2 3 48978.1
    -6 2 3 51079.5
    -6 2 4 23115
    -6 2 4 23073
    -6 2 4 24580.8
    -6 2 5 4075.48
    -6 2 5 3689.32
    -6 2 5 3161.53
    -6 2 6 20430.9
    -6 2 6 20560.3
    -6 2 6 19239.3
    -6 2 7 16979.1
    -6 2 7 19094.3
    -6 2 7 17302.9
    -6 2 8 11510.5
    -6 2 8 10846.6
    -6 2 9 1961.51
    -6 2 9 1827.68
    -6 2 9 2351.28
    -6 2 10 39438.1
    -6 2 10 36547.3
    -6 2 10 38644.4
    -6 2 11 3284.53
    -6 2 11 3840.09
    -6 2 11 3403.11
    -6 2 12 218.668
    -6 2 12 184.535
    -6 2 12 310.428
    -6 2 13 14983.5
    -6 2 13 15332.3
    -6 2 13 14207.4
    -6 2 14 657.584
    -6 2 14 434.863
    -6 2 15 1171.96
    -6 2 15 1034.83
    -6 2 16 1317.96
    -6 2 17 2284.35
    -6 2 17 1812.65
    -6 2 18 1335.22
    -6 2 18 797.223
    -6 2 19 1502.61
    -6 2 19 1505.89
    -6 2 20 2326.9
    -6 2 20 3101.17
    -6 3 -19 723.023
    -6 3 -18 5846.97
    -6 3 -17 205.254
    -6 3 -16 1924.01
    -6 3 -15 4104.7
    -6 3 -14 5710.09
    -6 3 -14 4795.99
    -6 3 -13 1007.43
    -6 3 -13 1441.8
    -6 3 -12 547.776
    -6 3 -12 167.881
    -6 3 -11 8244.4
    -6 3 -11 7356
    -6 3 -10 681.105
    -6 3 -10 491.047
    -6 3 -9 2243.64
    -6 3 -9 1817.4
    -6 3 -8 17700.5
    -6 3 -8 18761.6
    -6 3 -7 798.092
    -6 3 -7 884.005
    -6 3 -7 472.767
    -6 3 -6 2806.41
    -6 3 -6 2785.96
    -6 3 -5 2978.67
    -6 3 -5 3242.91
    -6 3 -4 3791.46
    -6 3 -3 6446.98
    -6 3 -2 13705.2
    -6 3 -2 14973
    -6 3 -2 14126.6
    -6 3 -1 36843
    -6 3 -1 36034.9
    -6 3 -1 33810.6
    -6 3 0 40265.9
    -6 3 0 42683.2
    -6 3 0 41877.8
    -6 3 1 12511.9
    -6 3 1 12776.3
    -6 3 2 33826.5
    -6 3 2 33632.4
    -6 3 3 20064.3
    -6 3 3 21830
    -6 3 4 4625.16
    -6 3 5 12164.6
    -6 3 6 8321.7
    -6 3 7 45899
    -6 3 8 8684.74
    -6 3 9 17921.2
    -6 3 10 25479.9
    -6 3 10 26841.9
    -6 3 11 7358.61
    -6 3 11 7317.36
    -6 3 12 6186.35
    -6 3 12 5521.89
    -6 3 12 6835.49
    -6 3 13 4989.2
    -6 3 13 4872.38
    -6 3 13 4432.93
    -6 3 14 3378.81
    -6 3 14 3855.26
    -6 3 14 3113.51
    -6 3 15 2441.92
    -6 3 15 3076.48
    -6 3 16 1567.52
    -6 3 17 8167.59
    -6 3 18 396.68
    -6 3 18 135.411
    -6 3 19 154.308
    -6 3 19 405.235
    -6 4 -19 521.482
    -6 4 -18 612.618
    -6 4 -17 1739.45
    -6 4 -16 2694.9
    -6 4 -15 1220.24
    -6 4 -14 10083.2
    -6 4 -14 11075.6
    -6 4 -13 5200.54
    -6 4 -13 4623.43
    -6 4 -12 2006.2
    -6 4 -12 1784.87
    -6 4 -11 8919.77
    -6 4 -11 9141.1
    -6 4 -10 6712.23
    -6 4 -10 6979.42
    -6 4 -9 4720.29
    -6 4 -9 4233.59
    -6 4 -8 21598.4
    -6 4 -8 21147.7
    -6 4 -7 8432.46
    -6 4 -7 8355
    -6 4 -7 8728.56
    -6 4 -6 739.073
    -6 4 -5 5964.35
    -6 4 -4 11185.5
    -6 4 -4 11017.4
    -6 4 -3 186.029
    -6 4 -3 318.484
    -6 4 -3 29.7761
    -6 4 -2 2689.58
    -6 4 -2 2336.54
    -6 4 -1 27062
    -6 4 -1 26033.7
    -6 4 0 4436.11
    -6 4 1 2991.77
    -6 4 2 32652.4
    -6 4 3 4795.79
    -6 4 4 4364.31
    -6 4 5 9281.56
    -6 4 6 3108.04
    -6 4 7 6784.99
    -6 4 8 213.173
    -6 4 9 31802.5
    -6 4 10 18043.4
    -6 4 11 7525.12
    -6 4 12 3070.37
    -6 4 13 1889.05
    -6 4 14 6305.16
    -6 4 14 6423.74
    -6 4 14 5798.59
    -6 4 15 4533.36
    -6 4 15 4102.12
    -6 4 16 3160.7
    -6 4 17 11558
    -6 4 18 822.081
    -6 4 18 637.312
    -6 4 19 2080.51
    -6 5 -18 896.98
    -6 5 -17 1294.47
    -6 5 -16 1262.53
    -6 5 -15 3259.42
    -6 5 -14 3318.22
    -6 5 -14 3246.56
    -6 5 -13 3141.67
    -6 5 -13 2693.73
    -6 5 -12 1506.38
    -6 5 -12 1874.1
    -6 5 -11 1135.16
    -6 5 -11 774.669
    -6 5 -10 11391.5
    -6 5 -10 11598.4
    -6 5 -9 2655.75
    -6 5 -9 3170.18
    -6 5 -8 1537.61
    -6 5 -8 1976.84
    -6 5 -7 14530.5
    -6 5 -6 1613.37
    -6 5 -5 736.114
    -6 5 -5 637.419
    -6 5 -5 535.293
    -6 5 -4 12554.4
    -6 5 -4 13415.4
    -6 5 -3 27945.6
    -6 5 -2 1977.08
    -6 5 -1 10934.2
    -6 5 0 2152.84
    -6 5 1 2738.8
    -6 5 2 14413.4
    -6 5 3 6466.07
    -6 5 4 704.875
    -6 5 5 836.163
    -6 5 6 5630.84
    -6 5 7 482.613
    -6 5 8 1588.33
    -6 5 9 5650.91
    -6 5 10 1302.84
    -6 5 11 3361.26
    -6 5 12 6182.82
    -6 5 13 1416.14
    -6 5 14 3924.94
    -6 5 15 3420.48
    -6 5 16 9271.87
    -6 5 16 8542.42
    -6 5 17 3412.25
    -6 5 18 4701.95
    -6 6 -18 3558.34
    -6 6 -17 -8.47431
    -6 6 -16 316.224
    -6 6 -15 4617.04
    -6 6 -15 5497.43
    -6 6 -14 -159.704
    -6 6 -14 146.705
    -6 6 -13 3923.61
    -6 6 -13 3738.33
    -6 6 -12 4590.4
    -6 6 -12 4564.8
    -6 6 -12 5228.64
    -6 6 -11 3685.5
    -6 6 -11 4458.61
    -6 6 -11 3853.08
    -6 6 -10 9070.94
    -6 6 -10 9548.53
    -6 6 -10 9128.39
    -6 6 -9 6288.81
    -6 6 -9 5592.78
    -6 6 -9 6448.99
    -6 6 -8 3295.13
    -6 6 -8 3214.33
    -6 6 -8 2719.37
    -6 6 -7 9780.13
    -6 6 -7 10753.7
    -6 6 -6 6992.14
    -6 6 -6 7362.21
    -6 6 -5 8648.36
    -6 6 -5 8238.52
    -6 6 -5 8283.7
    -6 6 -4 7322.24
    -6 6 -4 8257.04
    -6 6 -3 33655.1
    -6 6 -3 34846.8
    -6 6 -2 14628.3
    -6 6 -2 15024.5
    -6 6 -1 8178.61
    -6 6 0 26207.2
    -6 6 1 3724.05
    -6 6 2 1539.19
    -6 6 3 13711.5
    -6 6 4 8043.71
    -6 6 5 1356.2
    -6 6 6 3832.23
    -6 6 7 3908.22
    -6 6 8 6379.41
    -6 6 9 6620.83
    -6 6 10 9136.68
    -6 6 11 5891.26
    -6 6 12 4421.6
    -6 6 13 1137.14
    -6 6 14 326.294
    -6 6 15 711.391
    -6 6 16 3152.55
    -6 6 17 2006.52
    -6 6 17 1831.34
    -6 6 18 2925.94
    -6 7 -18 6182.18
    -6 7 -17 552.322
    -6 7 -16 490.648
    -6 7 -15 2106.96
    -6 7 -15 2774.83
    -6 7 -14 5822.33
    -6 7 -14 5817.98
    -6 7 -14 5057.33
    -6 7 -13 1916.88
    -6 7 -13 1375.75
    -6 7 -13 1912.16
    -6 7 -12 2675.49
    -6 7 -12 2750.5
    -6 7 -12 3180.27
    -6 7 -11 12610.4
    -6 7 -11 11895.5
    -6 7 -11 12499
    -6 7 -10 3315.58
    -6 7 -10 3277.42
    -6 7 -10 3378.06
    -6 7 -9 1021.86
    -6 7 -9 870.781
    -6 7 -9 1037.32
    -6 7 -8 5931.14
    -6 7 -8 5901.4
    -6 7 -7 813.837
    -6 7 -6 4305.41
    -6 7 -6 5652.19
    -6 7 -5 15024.7
    -6 7 -5 14774.8
    -6 7 -4 4356.58
    -6 7 -4 4625.53
    -6 7 -3 23604.4
    -6 7 -3 23738.6
    -6 7 -2 2490.63
    -6 7 -2 2659.82
    -6 7 -1 2253.9
    -6 7 -1 2197.88
    -6 7 0 27400.8
    -6 7 0 26039.8
    -6 7 1 8208.81
    -6 7 2 12989.3
    -6 7 3 11072
    -6 7 4 18501.6
    -6 7 5 2919.35
    -6 7 6 1698.51
    -6 7 7 9666.97
    -6 7 8 3434.04
    -6 7 9 1707.5
    -6 7 10 11822.2
    -6 7 11 585.375
    -6 7 12 1968.79
    -6 7 13 1002.06
    -6 7 14 3003.13
    -6 7 15 890.243
    -6 7 16 2303.39
    -6 7 17 1322.26
    -6 8 -18 4133.17
    -6 8 -17 4351.02
    -6 8 -16 943.53
    -6 8 -16 1307.5
    -6 8 -15 190.419
    -6 8 -15 190.656
    -6 8 -15 768.611
    -6 8 -14 7659.09
    -6 8 -14 7601.88
    -6 8 -14 6868.86
    -6 8 -13 850.884
    -6 8 -13 1449.06
    -6 8 -13 1178.81
    -6 8 -12 1716.79
    -6 8 -12 1700.37
    -6 8 -12 1525.12
    -6 8 -11 21963.3
    -6 8 -11 22124.7
    -6 8 -11 21570
    -6 8 -10 2723.21
    -6 8 -10 2212.68
    -6 8 -10 2309.47
    -6 8 -9 3794.05
    -6 8 -9 4173.28
    -6 8 -8 4884.73
    -6 8 -8 4185.87
    -6 8 -7 1093.25
    -6 8 -7 1263.49
    -6 8 -6 -23.8993
    -6 8 -6 -71.7755
    -6 8 -5 6665.1
    -6 8 -5 6763.44
    -6 8 -4 13103.8
    -6 8 -4 12359
    -6 8 -3 16697.8
    -6 8 -3 16628.5
    -6 8 -2 229.117
    -6 8 -2 102.701
    -6 8 -1 26171.1
    -6 8 -1 29172.4
    -6 8 0 9855.19
    -6 8 0 10383.9
    -6 8 1 8174.03
    -6 8 1 8057.73
    -6 8 2 7013.72
    -6 8 3 6465.9
    -6 8 4 15328.9
    -6 8 5 5549.15
    -6 8 6 32078.8
    -6 8 7 36934.5
    -6 8 8 6743.5
    -6 8 9 9029.05
    -6 8 10 12842.3
    -6 8 11 4501.9
    -6 8 12 2448.51
    -6 8 13 1250.82
    -6 8 14 7154.41
    -6 8 15 540.758
    -6 8 16 295.084
    -6 8 17 1982
    -6 9 -18 358.734
    -6 9 -17 5626.44
    -6 9 -17 6134.06
    -6 9 -16 2563.67
    -6 9 -16 2472.54
    -6 9 -15 224.421
    -6 9 -15 86.2554
    -6 9 -14 4815.02
    -6 9 -14 4399.95
    -6 9 -13 2398.01
    -6 9 -13 2470.11
    -6 9 -12 3456.19
    -6 9 -12 3516.45
    -6 9 -12 3930.72
    -6 9 -11 5327.08
    -6 9 -11 6347.42
    -6 9 -11 6669.08
    -6 9 -10 5502.23
    -6 9 -10 6104.21
    -6 9 -9 1853.31
    -6 9 -9 2087.16
    -6 9 -8 2159.37
    -6 9 -8 2148.13
    -6 9 -7 4231.38
    -6 9 -7 4241.34
    -6 9 -6 2658.09
    -6 9 -6 2809.2
    -6 9 -5 2174.33
    -6 9 -5 2214.53
    -6 9 -4 17248.7
    -6 9 -4 16175.3
    -6 9 -3 2006.22
    -6 9 -3 2320.81
    -6 9 -2 7630.04
    -6 9 -2 8034.92
    -6 9 -1 21063.2
    -6 9 -1 21937.5
    -6 9 0 10159.4
    -6 9 0 9258.15
    -6 9 1 6115.29
    -6 9 1 6525.12
    -6 9 2 11610.5
    -6 9 3 9416.7
    -6 9 4 2569.08
    -6 9 5 2833.92
    -6 9 6 9320.56
    -6 9 7 11997.2
    -6 9 8 9208.01
    -6 9 9 17171
    -6 9 10 1389.36
    -6 9 11 1957.45
    -6 9 12 2837.83
    -6 9 13 2326.47
    -6 9 14 5413.77
    -6 9 15 1036.39
    -6 10 -18 207.476
    -6 10 -17 1283.39
    -6 10 -17 1331.56
    -6 10 -16 1689.21
    -6 10 -16 1232.66
    -6 10 -15 3699.97
    -6 10 -15 3867.15
    -6 10 -14 1334.64
    -6 10 -14 818.028
    -6 10 -13 9336.14
    -6 10 -13 8623.16
    -6 10 -12 4610.01
    -6 10 -12 4892.98
    -6 10 -11 234.495
    -6 10 -10 12441.9
    -6 10 -9 408.938
    -6 10 -9 406.832
    -6 10 -9 293.328
    -6 10 -8 4104.9
    -6 10 -8 2825.21
    -6 10 -7 3860.95
    -6 10 -7 4047.95
    -6 10 -6 7273.82
    -6 10 -6 7782.63
    -6 10 -5 13076.9
    -6 10 -5 13113.1
    -6 10 -4 9586.6
    -6 10 -4 9160.25
    -6 10 -3 7792.9
    -6 10 -3 8054.76
    -6 10 -2 3485.57
    -6 10 -2 3237.91
    -6 10 -1 5817.03
    -6 10 -1 5837.52
    -6 10 0 709.082
    -6 10 0 935.119
    -6 10 1 2121.56
    -6 10 2 848.877
    -6 10 3 1368.62
    -6 10 4 -43.6792
    -6 10 5 2042.82
    -6 10 6 10273.1
    -6 10 7 4043.85
    -6 10 8 3684.19
    -6 10 9 7952.71
    -6 10 10 618.774
    -6 10 11 3272.39
    -6 10 12 2892.33
    -6 10 13 9126.75
    -6 10 14 1557.08
    -6 11 -17 612.98
    -6 11 -17 493.903
    -6 11 -16 3160.19
    -6 11 -16 3177.39
    -6 11 -15 2874.61
    -6 11 -15 2687.43
    -6 11 -14 1039.5
    -6 11 -14 533.361
    -6 11 -13 5039.18
    -6 11 -13 3632.37
    -6 11 -12 1863.49
    -6 11 -11 4424.19
    -6 11 -10 3744.19
    -6 11 -9 3424.97
    -6 11 -9 2718.14
    -6 11 -8 3611.85
    -6 11 -8 3872.51
    -6 11 -7 740.333
    -6 11 -7 554.03
    -6 11 -6 12316.5
    -6 11 -6 11951
    -6 11 -5 253.796
    -6 11 -5 343.038
    -6 11 -4 1196.7
    -6 11 -4 910.987
    -6 11 -3 9142.77
    -6 11 -3 9948.71
    -6 11 -2 6900.86
    -6 11 -2 6960.7
    -6 11 -1 3263.71
    -6 11 -1 3284.3
    -6 11 0 5778.38
    -6 11 1 2736.6
    -6 11 2 342.593
    -6 11 3 2783.35
    -6 11 4 2937.8
    -6 11 5 1352.54
    -6 11 6 6243.52
    -6 11 7 6367.02
    -6 11 8 278.648
    -6 11 9 2204.12
    -6 11 10 4064.96
    -6 11 11 76.5482
    -6 11 12 1474.47
    -6 11 13 10793.8
    -6 12 -17 1166.58
    -6 12 -16 403.163
    -6 12 -16 163.393
    -6 12 -15 1480.82
    -6 12 -15 928.13
    -6 12 -14 8261.44
    -6 12 -14 8692.18
    -6 12 -13 400.043
    -6 12 -12 43.3652
    -6 12 -11 3654.19
    -6 12 -10 2213.97
    -6 12 -9 1271.93
    -6 12 -9 998.688
    -6 12 -8 5000.76
    -6 12 -8 4763.41
    -6 12 -7 1818.43
    -6 12 -7 1784.27
    -6 12 -6 11367.5
    -6 12 -6 12852.9
    -6 12 -5 4750.16
    -6 12 -5 4055.21
    -6 12 -4 4005.63
    -6 12 -4 3526.07
    -6 12 -3 10945.6
    -6 12 -3 11742.5
    -6 12 -2 4377
    -6 12 -2 5276.72
    -6 12 -1 3954.27
    -6 12 0 7277.44
    -6 12 1 7601.17
    -6 12 2 3400.22
    -6 12 3 1192.08
    -6 12 4 8582.62
    -6 12 5 4569.37
    -6 12 6 1834.73
    -6 12 7 13498.9
    -6 12 8 62.3993
    -6 12 9 -89.5387
    -6 12 10 -323.401
    -6 12 11 3644.91
    -6 12 12 -525.945
    -6 13 -17 3992.62
    -6 13 -16 765.518
    -6 13 -15 3095.08
    -6 13 -15 2446.21
    -6 13 -14 6871.08
    -6 13 -14 7328.91
    -6 13 -13 -68.6793
    -6 13 -12 1035.5
    -6 13 -11 8706.83
    -6 13 -10 1809.76
    -6 13 -10 2336.65
    -6 13 -9 1359.4
    -6 13 -9 1954.2
    -6 13 -8 2675.74
    -6 13 -8 2282.53
    -6 13 -7 5667.71
    -6 13 -7 4791.81
    -6 13 -6 5163
    -6 13 -6 4438.85
    -6 13 -5 1795.22
    -6 13 -5 2130.62
    -6 13 -4 15805.5
    -6 13 -4 15012.4
    -6 13 -3 5088.42
    -6 13 -3 5864.54
    -6 13 -2 1866.26
    -6 13 -1 15848
    -6 13 0 6057.33
    -6 13 1 10307.2
    -6 13 2 2248.12
    -6 13 3 11349.9
    -6 13 4 5905.51
    -6 13 5 2658.74
    -6 13 6 6572.26
    -6 13 7 6005.41
    -6 13 8 3077.69
    -6 13 9 2412.65
    -6 13 10 894.421
    -6 14 -16 1446.01
    -6 14 -15 3164.5
    -6 14 -14 6954.27
    -6 14 -13 2427.18
    -6 14 -12 2539.77
    -6 14 -11 732.222
    -6 14 -10 1464.72
    -6 14 -10 2363.82
    -6 14 -9 1351.54
    -6 14 -9 1283.61
    -6 14 -8 2034.9
    -6 14 -8 2474.9
    -6 14 -7 5751.34
    -6 14 -7 4978.91
    -6 14 -6 532.772
    -6 14 -6 628.141
    -6 14 -5 2377.66
    -6 14 -5 2415.65
    -6 14 -4 10022.3
    -6 14 -4 11141.2
    -6 14 -3 402.073
    -6 14 -2 2329.09
    -6 14 -1 4101.13
    -6 14 0 7260.17
    -6 14 1 3147.07
    -6 14 2 1202.38
    -6 14 3 10816.1
    -6 14 4 5052.17
    -6 14 5 4909.68
    -6 14 6 9381.66
    -6 14 7 492.873
    -6 14 8 3949.5
    -6 15 -13 3704.72
    -6 15 -12 628.078
    -6 15 -11 1732.29
    -6 15 -10 1883.26
    -6 15 -10 1520.95
    -6 15 -9 3975.16
    -6 15 -9 4577.55
    -6 15 -8 5893.63
    -6 15 -8 6018.34
    -6 15 -7 3095.36
    -6 15 -7 3733.07
    -6 15 -6 2317.74
    -6 15 -6 2276.36
    -6 15 -5 4965.4
    -6 15 -5 4137.71
    -6 15 -4 2905.91
    -6 15 -3 5116.78
    -6 15 -2 140.877
    -6 15 -1 1912.08
    -6 15 0 4170.78
    -6 15 1 635.473
    -6 15 2 627.847
    -6 15 3 6613.91
    -6 15 4 2178.96
    -6 15 5 4991.98
    -6 15 6 11579.6
    -6 16 -12 473.669
    -6 16 -11 3130.57
    -6 16 -11 3649.13
    -6 16 -10 460.861
    -6 16 -10 217.693
    -6 16 -9 3987.37
    -6 16 -9 3940.58
    -6 16 -8 3800.59
    -6 16 -8 3221.24
    -6 16 -7 536.626
    -6 16 -7 1145.33
    -6 16 -6 6229.71
    -6 16 -5 3111.91
    -6 16 -4 3248.24
    -6 16 -3 2655.71
    -6 16 -2 1235.31
    -6 16 -1 279.876
    -6 16 0 657.772
    -6 16 1 697.485
    -6 16 2 2690.67
    -6 16 3 2347.07
    -6 16 4 7179.14
    -6 17 -11 3865.7
    -6 17 -10 1587.37
    -6 17 -10 960.347
    -6 17 -9 2892.01
    -6 17 -9 2131.64
    -6 17 -8 1049.21
    -6 17 -8 1581.82
    -6 17 -7 5245.34
    -6 17 -6 5757.93
    -6 17 -5 2922.97
    -6 17 -4 2274.13
    -6 17 -3 2906.39
    -6 17 -2 1927.1
    -6 17 -1 92.4301
    -6 17 0 927.329
    -6 17 1 2899.05
    -5 -15 2 7706.99
    -5 -15 3 3242.37
    -5 -15 4 2552.13
    -5 -15 5 458.799
    -5 -15 5 1173.73
    -5 -15 6 4677.77
    -5 -15 6 4762.91
    -5 -15 7 1186.86
    -5 -15 7 1038.41
    -5 -15 11 1855.21
    -5 -14 -4 1364.15
    -5 -14 -3 176.208
    -5 -14 -2 3580.17
    -5 -14 -1 2168.22
    -5 -14 0 2901.6
    -5 -14 1 129.645
    -5 -14 2 2848.71
    -5 -14 3 2284.84
    -5 -14 3 2077.26
    -5 -14 4 553.588
    -5 -14 5 390.666
    -5 -14 6 8329.59
    -5 -14 7 1129.67
    -5 -14 8 3410.05
    -5 -14 9 6208.87
    -5 -14 9 6205.81
    -5 -14 10 1791.01
    -5 -14 10 1753.74
    -5 -14 11 2471.7
    -5 -14 11 2803.3
    -5 -14 12 2876.41
    -5 -14 12 3124.37
    -5 -14 13 6045.27
    -5 -14 13 6178.28
    -5 -13 -7 1578.52
    -5 -13 -6 548.561
    -5 -13 -5 5734.18
    -5 -13 -4 409.427
    -5 -13 -3 1292.56
    -5 -13 -2 8870.65
    -5 -13 -1 1131.64
    -5 -13 0 7527.05
    -5 -13 1 1177.54
    -5 -13 1 1398.34
    -5 -13 2 1705.39
    -5 -13 3 4888.62
    -5 -13 4 202.8
    -5 -13 5 2459.8
    -5 -13 6 4193.99
    -5 -13 7 3912.32
    -5 -13 7 3385.97
    -5 -13 8 1347.8
    -5 -13 8 1452.04
    -5 -13 9 2954.85
    -5 -13 9 3076.77
    -5 -13 10 6884.16
    -5 -13 10 6599.45
    -5 -13 11 932.513
    -5 -13 11 617.115
    -5 -13 12 2169.69
    -5 -13 12 1892.09
    -5 -13 13 8680.27
    -5 -13 13 8600.27
    -5 -13 14 144.915
    -5 -13 14 393.98
    -5 -13 15 1736.45
    -5 -12 -7 1202.65
    -5 -12 -6 795.064
    -5 -12 -5 6803.6
    -5 -12 -4 1434.4
    -5 -12 -3 1619.2
    -5 -12 -2 2656.96
    -5 -12 -1 5501.05
    -5 -12 -1 5075.93
    -5 -12 0 2305.95
    -5 -12 1 53.6716
    -5 -12 2 6885.12
    -5 -12 3 1124.08
    -5 -12 4 -38.9976
    -5 -12 5 4855.33
    -5 -12 6 1447.72
    -5 -12 7 4398.67
    -5 -12 8 861.564
    -5 -12 8 1235.45
    -5 -12 9 -93.8478
    -5 -12 9 31.8665
    -5 -12 10 3621.68
    -5 -12 10 3679.05
    -5 -12 11 1381.23
    -5 -12 11 1200.4
    -5 -12 12 181.301
    -5 -12 12 -48.6362
    -5 -12 13 4551.95
    -5 -12 13 4379.7
    -5 -12 14 2751.99
    -5 -12 14 2194.21
    -5 -12 15 477.563
    -5 -12 15 434.719
    -5 -11 -7 6526.2
    -5 -11 -6 671.499
    -5 -11 -5 549.964
    -5 -11 -4 3777.85
    -5 -11 -3 217.574
    -5 -11 -2 355.118
    -5 -11 -2 284.353
    -5 -11 -1 14485.1
    -5 -11 0 1316.11
    -5 -11 1 3065.72
    -5 -11 2 7183.41
    -5 -11 3 2417.67
    -5 -11 4 -58.4188
    -5 -11 5 3393.36
    -5 -11 6 9794.4
    -5 -11 7 3820.88
    -5 -11 8 1233.45
    -5 -11 9 2656.24
    -5 -11 10 2550.06
    -5 -11 11 295.064
    -5 -11 11 386.722
    -5 -11 12 2989.74
    -5 -11 12 2855.08
    -5 -11 13 2973.93
    -5 -11 13 3255.71
    -5 -11 14 5451.68
    -5 -11 14 5484.86
    -5 -11 15 -133.387
    -5 -11 15 435.9
    -5 -11 16 1142.72
    -5 -10 -12 397.053
    -5 -10 -11 1671.1
    -5 -10 -11 1265.17
    -5 -10 -10 1609.91
    -5 -10 -10 1190.65
    -5 -10 -9 1726.83
    -5 -10 -9 2097.06
    -5 -10 -8 1166.93
    -5 -10 -8 1261.06
    -5 -10 -7 3204.66
    -5 -10 -7 3668.88
    -5 -10 -6 362.92
    -5 -10 -6 47.3271
    -5 -10 -5 3298.34
    -5 -10 -5 2723.76
    -5 -10 -4 4550.66
    -5 -10 -4 4364.35
    -5 -10 -3 1344.41
    -5 -10 -3 1311.75
    -5 -10 -2 3266.17
    -5 -10 -1 12221.6
    -5 -10 0 3604.52
    -5 -10 1 4324.03
    -5 -10 2 1656.38
    -5 -10 3 15551.1
    -5 -10 4 634.651
    -5 -10 5 7265.97
    -5 -10 6 16618.5
    -5 -10 7 1392
    -5 -10 8 3950.52
    -5 -10 9 17332.4
    -5 -10 10 4000.13
    -5 -10 11 2573.66
    -5 -10 12 2064.67
    -5 -10 12 1492.55
    -5 -10 13 6579.08
    -5 -10 13 6897.67
    -5 -10 14 662.269
    -5 -10 14 1120.89
    -5 -10 15 2534.14
    -5 -10 15 2448.27
    -5 -10 16 9023.41
    -5 -10 17 4248.3
    -5 -9 -13 1015.81
    -5 -9 -12 1503.9
    -5 -9 -12 1457.5
    -5 -9 -11 1108.45
    -5 -9 -11 1500.27
    -5 -9 -10 3373.6
    -5 -9 -10 2381.06
    -5 -9 -9 1817.76
    -5 -9 -9 2129.13
    -5 -9 -8 3557.74
    -5 -9 -8 2682.9
    -5 -9 -8 3836.09
    -5 -9 -7 3518.38
    -5 -9 -7 3454.49
    -5 -9 -7 3250.33
    -5 -9 -6 613.564
    -5 -9 -6 455.355
    -5 -9 -5 4865.67
    -5 -9 -5 5560.94
    -5 -9 -4 2207.29
    -5 -9 -4 1597.67
    -5 -9 -3 3638.47
    -5 -9 -3 3363.48
    -5 -9 -2 3372.5
    -5 -9 -2 3762.83
    -5 -9 -1 3184.24
    -5 -9 -1 3372.56
    -5 -9 0 10994.6
    -5 -9 1 939.11
    -5 -9 2 1016.11
    -5 -9 3 11216.7
    -5 -9 4 9521.64
    -5 -9 5 4596.67
    -5 -9 6 10811.7
    -5 -9 7 11621.7
    -5 -9 7 12345.5
    -5 -9 8 4037.66
    -5 -9 8 3780.96
    -5 -9 9 7127.87
    -5 -9 9 7190.11
    -5 -9 10 14067.6
    -5 -9 10 14074.4
    -5 -9 11 781.816
    -5 -9 11 1145.15
    -5 -9 12 1736.96
    -5 -9 12 1187.5
    -5 -9 13 7076.59
    -5 -9 13 6804.02
    -5 -9 14 3293.59
    -5 -9 14 3254.73
    -5 -9 14 3255.01
    -5 -9 15 2842.29
    -5 -9 15 1891.1
    -5 -9 15 2516.64
    -5 -9 16 3153.94
    -5 -9 16 4126.52
    -5 -9 17 1312.31
    -5 -9 17 2117.41
    -5 -9 18 4044.4
    -5 -8 -13 2512.87
    -5 -8 -13 1899.75
    -5 -8 -12 1106.23
    -5 -8 -12 1542.38
    -5 -8 -11 6617.28
    -5 -8 -11 7151.07
    -5 -8 -10 -75.6
    -5 -8 -10 337.853
    -5 -8 -9 258.327
    -5 -8 -9 201.543
    -5 -8 -8 13511.1
    -5 -8 -8 12233.5
    -5 -8 -7 358.12
    -5 -8 -7 628.547
    -5 -8 -6 2363.91
    -5 -8 -6 2590.41
    -5 -8 -5 3676.04
    -5 -8 -5 4696.57
    -5 -8 -4 2702.07
    -5 -8 -4 4003.1
    -5 -8 -3 6257.57
    -5 -8 -3 5405
    -5 -8 -2 2601.67
    -5 -8 -2 2992.97
    -5 -8 -1 2816.44
    -5 -8 -1 3170.97
    -5 -8 -1 2692.53
    -5 -8 0 5795.39
    -5 -8 0 5429.65
    -5 -8 0 5078.73
    -5 -8 1 2342.89
    -5 -8 1 2596.64
    -5 -8 2 3985.9
    -5 -8 3 6138.66
    -5 -8 4 10713.9
    -5 -8 4 9581.74
    -5 -8 5 2363.58
    -5 -8 5 1846.57
    -5 -8 6 11331.7
    -5 -8 6 11582.5
    -5 -8 7 13251.2
    -5 -8 7 13505.4
    -5 -8 8 5659.62
    -5 -8 8 5958.13
    -5 -8 9 -6.79011
    -5 -8 9 339.143
    -5 -8 10 20084.2
    -5 -8 10 21363
    -5 -8 11 3190.38
    -5 -8 11 3279.92
    -5 -8 12 739.355
    -5 -8 12 806.161
    -5 -8 13 11744.4
    -5 -8 13 11020.7
    -5 -8 14 4765.55
    -5 -8 14 5402.5
    -5 -8 15 1529.88
    -5 -8 15 1963.55
    -5 -8 15 1361.17
    -5 -8 16 6713.97
    -5 -8 16 5960.21
    -5 -8 17 9132.39
    -5 -8 17 10621.3
    -5 -8 18 4319.89
    -5 -8 18 4064.03
    -5 -8 19 245.436
    -5 -7 -14 2710.66
    -5 -7 -14 2500.12
    -5 -7 -13 201.52
    -5 -7 -13 65.8778
    -5 -7 -12 376.683
    -5 -7 -12 623.274
    -5 -7 -11 7040.71
    -5 -7 -11 7743.18
    -5 -7 -10 472.768
    -5 -7 -9 461.071
    -5 -7 -8 5744.09
    -5 -7 -8 5785.11
    -5 -7 -7 2613.74
    -5 -7 -7 2672.2
    -5 -7 -6 509.711
    -5 -7 -6 706.197
    -5 -7 -5 11404.1
    -5 -7 -5 11289.5
    -5 -7 -4 12272.8
    -5 -7 -4 11633.9
    -5 -7 -3 1696.73
    -5 -7 -3 2134.69
    -5 -7 -3 1731.15
    -5 -7 -2 1026.87
    -5 -7 -2 569.868
    -5 -7 -2 1224.03
    -5 -7 -1 3104.48
    -5 -7 -1 2635.93
    -5 -7 -1 2648.66
    -5 -7 0 1442.02
    -5 -7 0 1800.75
    -5 -7 0 1718.42
    -5 -7 1 635.622
    -5 -7 1 714.54
    -5 -7 1 659.957
    -5 -7 2 7981.22
    -5 -7 2 7362.28
    -5 -7 2 7870.38
    -5 -7 2 8067.06
    -5 -7 3 1186.69
    -5 -7 3 872.728
    -5 -7 3 1154.16
    -5 -7 4 6307.58
    -5 -7 4 6323.25
    -5 -7 5 215.364
    -5 -7 5 483.901
    -5 -7 6 282.19
    -5 -7 6 -112.435
    -5 -7 7 19383.1
    -5 -7 7 20191.8
    -5 -7 8 4677.12
    -5 -7 8 4629.05
    -5 -7 9 1432.8
    -5 -7 9 1305.09
    -5 -7 10 24185.6
    -5 -7 10 22610.5
    -5 -7 11 5159.98
    -5 -7 11 5645.77
    -5 -7 12 426.951
    -5 -7 12 436.949
    -5 -7 13 604.087
    -5 -7 13 256.85
    -5 -7 14 9413.49
    -5 -7 14 10735.7
    -5 -7 15 928.306
    -5 -7 15 1012.21
    -5 -7 15 1692.7
    -5 -7 16 779.329
    -5 -7 16 795.239
    -5 -7 17 15701.5
    -5 -7 17 17665.6
    -5 -7 18 640.721
    -5 -7 18 873.982
    -5 -7 19 463.086
    -5 -7 19 624.176
    -5 -6 -15 524.497
    -5 -6 -15 -182.14
    -5 -6 -14 2172.93
    -5 -6 -14 2513.73
    -5 -6 -13 470.493
    -5 -6 -13 374.63
    -5 -6 -12 847.601
    -5 -6 -12 802.999
    -5 -6 -11 3956.39
    -5 -6 -10 3256.2
    -5 -6 -9 313.916
    -5 -6 -8 1127.77
    -5 -6 -8 1338.17
    -5 -6 -7 6870.02
    -5 -6 -7 6608.62
    -5 -6 -6 505.431
    -5 -6 -6 538.187
    -5 -6 -5 2776.68
    -5 -6 -5 1841.24
    -5 -6 -5 1999.92
    -5 -6 -4 29325.5
    -5 -6 -4 30218.5
    -5 -6 -4 31344.6
    -5 -6 -3 702.914
    -5 -6 -3 1181.39
    -5 -6 -3 1133.69
    -5 -6 -2 3912.25
    -5 -6 -2 3505.07
    -5 -6 -2 3422.45
    -5 -6 -1 20693.3
    -5 -6 -1 20897.9
    -5 -6 -1 21489.5
    -5 -6 0 7978.45
    -5 -6 0 8291.73
    -5 -6 0 8265.67
    -5 -6 0 8057.56
    -5 -6 1 -42.064
    -5 -6 1 15.2936
    -5 -6 1 8.79313
    -5 -6 1 66.3615
    -5 -6 2 15226.5
    -5 -6 2 14602.9
    -5 -6 2 14339.4
    -5 -6 2 15499.9
    -5 -6 3 11953
    -5 -6 3 12108.5
    -5 -6 3 12024
    -5 -6 4 4273.67
    -5 -6 4 4150.01
    -5 -6 5 666.344
    -5 -6 5 1061.68
    -5 -6 6 20754.3
    -5 -6 6 22149.9
    -5 -6 7 5518.4
    -5 -6 7 6385.6
    -5 -6 8 1316.12
    -5 -6 8 1137.58
    -5 -6 9 4823.05
    -5 -6 9 5027.35
    -5 -6 10 1929.45
    -5 -6 10 2038.69
    -5 -6 11 3221.52
    -5 -6 11 3875.19
    -5 -6 12 1964.73
    -5 -6 12 1818.56
    -5 -6 13 1034.53
    -5 -6 13 1226.73
    -5 -6 14 6655.72
    -5 -6 14 5745.62
    -5 -6 15 440.205
    -5 -6 15 254.223
    -5 -6 16 1210.73
    -5 -6 16 1982.91
    -5 -6 17 15246.6
    -5 -6 17 16407.4
    -5 -6 18 1998.94
    -5 -6 18 2257.04
    -5 -6 19 430.856
    -5 -6 19 206.097
    -5 -6 20 2126.31
    -5 -5 -16 1706.46
    -5 -5 -15 1070.81
    -5 -5 -15 1690.27
    -5 -5 -14 523.272
    -5 -5 -14 675.49
    -5 -5 -13 127.418
    -5 -5 -12 2206.63
    -5 -5 -11 1905.97
    -5 -5 -10 4085.8
    -5 -5 -9 -195.755
    -5 -5 -8 4573.74
    -5 -5 -8 4513.61
    -5 -5 -7 6924.1
    -5 -5 -7 6751.4
    -5 -5 -6 1000.34
    -5 -5 -6 1093.26
    -5 -5 -6 730.74
    -5 -5 -5 4107.88
    -5 -5 -5 3273.33
    -5 -5 -5 3538.48
    -5 -5 -4 15215.6
    -5 -5 -4 15314.9
    -5 -5 -4 15007.7
    -5 -5 -3 11689.7
    -5 -5 -3 11782
    -5 -5 -3 11447.4
    -5 -5 -2 1211.91
    -5 -5 -2 1238.02
    -5 -5 -2 1459.82
    -5 -5 -1 4318.01
    -5 -5 -1 4028.66
    -5 -5 -1 4392.19
    -5 -5 -1 3853.85
    -5 -5 0 18142.9
    -5 -5 0 18603.7
    -5 -5 0 18050.2
    -5 -5 0 20691.9
    -5 -5 1 4092.53
    -5 -5 1 4707.25
    -5 -5 1 4380.67
    -5 -5 1 4387.2
    -5 -5 2 991.096
    -5 -5 2 1234.61
    -5 -5 2 605.895
    -5 -5 3 31971.9
    -5 -5 3 30090.5
    -5 -5 3 31135.2
    -5 -5 4 2904.9
    -5 -5 4 2890.39
    -5 -5 4 3092.63
    -5 -5 5 14285.3
    -5 -5 5 13954.2
    -5 -5 6 17519.3
    -5 -5 6 16760.2
    -5 -5 7 4234.26
    -5 -5 7 3814.78
    -5 -5 8 358.893
    -5 -5 8 334.52
    -5 -5 9 10427.5
    -5 -5 9 10469
    -5 -5 10 6605.72
    -5 -5 10 5643.8
    -5 -5 11 1903.04
    -5 -5 11 2478.12
    -5 -5 12 1359.17
    -5 -5 12 1211.88
    -5 -5 13 6326.71
    -5 -5 13 6071.82
    -5 -5 14 3931.18
    -5 -5 14 5003.7
    -5 -5 15 4444.51
    -5 -5 15 4769.15
    -5 -5 16 2754.53
    -5 -5 16 2540.78
    -5 -5 17 7929.42
    -5 -5 17 7854.91
    -5 -5 18 1873.83
    -5 -5 18 1331.18
    -5 -5 19 12.7497
    -5 -5 19 151.1
    -5 -5 20 -225.868
    -5 -5 20 -237.032
    -5 -4 -17 914.235
    -5 -4 -16 1158.93
    -5 -4 -16 1272.75
    -5 -4 -15 2365.02
    -5 -4 -15 3124.2
    -5 -4 -14 1562.18
    -5 -4 -13 2354.11
    -5 -4 -12 991.023
    -5 -4 -11 6609.73
    -5 -4 -10 2902.84
    -5 -4 -9 225.77
    -5 -4 -8 8690.39
    -5 -4 -8 7140.47
    -5 -4 -8 7661.01
    -5 -4 -7 1197.03
    -5 -4 -7 1302.37
    -5 -4 -7 1087.87
    -5 -4 -6 7283.73
    -5 -4 -6 6949.62
    -5 -4 -6 6998.5
    -5 -4 -5 7246.25
    -5 -4 -5 7084.02
    -5 -4 -5 7605.18
    -5 -4 -4 1645.63
    -5 -4 -4 1696.24
    -5 -4 -4 1760.82
    -5 -4 -3 29034.6
    -5 -4 -3 28476.7
    -5 -4 -3 29704.9
    -5 -4 -2 2718.22
    -5 -4 -2 2807.65
    -5 -4 -2 2486.6
    -5 -4 -2 2620.47
    -5 -4 -1 3181.57
    -5 -4 -1 2849.9
    -5 -4 -1 2641.37
    -5 -4 0 22201
    -5 -4 0 21320.1
    -5 -4 1 7536.11
    -5 -4 1 8509.18
    -5 -4 2 1965.57
    -5 -4 2 2161.21
    -5 -4 3 26961.8
    -5 -4 3 26688.7
    -5 -4 4 27212.8
    -5 -4 4 27001.9
    -5 -4 5 10366.3
    -5 -4 6 15732.1
    -5 -4 7 54505
    -5 -4 8 1592.13
    -5 -4 9 1180.29
    -5 -4 9 1819.47
    -5 -4 10 15945.6
    -5 -4 10 14413.4
    -5 -4 11 3490.37
    -5 -4 11 3159.6
    -5 -4 12 2377.2
    -5 -4 12 2076.93
    -5 -4 13 10922.7
    -5 -4 13 12074.2
    -5 -4 14 3440.04
    -5 -4 14 3194.06
    -5 -4 15 5069.31
    -5 -4 15 5916.02
    -5 -4 16 274.268
    -5 -4 16 756.59
    -5 -4 17 2424.67
    -5 -4 17 2202.38
    -5 -4 18 3757.61
    -5 -4 18 4045.36
    -5 -4 19 572.886
    -5 -4 19 399.219
    -5 -4 20 3083.02
    -5 -4 20 1833.78
    -5 -4 21 5032.9
    -5 -3 -18 4063.21
    -5 -3 -17 2245.36
    -5 -3 -17 1139.94
    -5 -3 -16 992.763
    -5 -3 -16 809.953
    -5 -3 -15 1513.66
    -5 -3 -14 5465.89
    -5 -3 -13 489.214
    -5 -3 -12 193.18
    -5 -3 -11 14490.7
    -5 -3 -10 1185.12
    -5 -3 -9 2799.3
    -5 -3 -9 2842.85
    -5 -3 -8 7307.1
    -5 -3 -8 6694.59
    -5 -3 -7 2677.99
    -5 -3 -7 2768.76
    -5 -3 -7 2829.11
    -5 -3 -6 10659.3
    -5 -3 -6 11006.8
    -5 -3 -6 9878.68
    -5 -3 -5 2659.94
    -5 -3 -5 2695.75
    -5 -3 -5 2385.08
    -5 -3 -4 8747.85
    -5 -3 -4 7531.55
    -5 -3 -4 8088.93
    -5 -3 -3 19732.8
    -5 -3 -3 18596.7
    -5 -3 -3 19431.4
    -5 -3 -2 14018.9
    -5 -3 -2 12737.7
    -5 -3 -2 13772.2
    -5 -3 -1 12751.4
    -5 -3 -1 13878.5
    -5 -3 0 17983.9
    -5 -3 0 16613
    -5 -3 1 8628.09
    -5 -3 1 8149.87
    -5 -3 2 2215.24
    -5 -3 2 2219.28
    -5 -3 3 5987.89
    -5 -3 3 5664.31
    -5 -3 4 69504.8
    -5 -3 4 69903.3
    -5 -3 5 8886.63
    -5 -3 5 9198.13
    -5 -3 6 909.061
    -5 -3 7 32653
    -5 -3 8 3892.13
    -5 -3 9 2478.18
    -5 -3 10 18105
    -5 -3 11 22978.7
    -5 -3 11 22693.4
    -5 -3 12 4262.86
    -5 -3 12 4192.65
    -5 -3 13 4288.19
    -5 -3 13 4422.11
    -5 -3 14 18006.4
    -5 -3 14 18747.9
    -5 -3 15 3174.68
    -5 -3 15 3574.84
    -5 -3 16 876.149
    -5 -3 16 753.433
    -5 -3 17 4788.42
    -5 -3 17 4704.57
    -5 -3 18 706.773
    -5 -3 18 555.266
    -5 -3 19 -97.2524
    -5 -3 19 -2.28773
    -5 -3 20 3311.47
    -5 -3 20 2859.84
    -5 -2 -18 356.36
    -5 -2 -17 3638.27
    -5 -2 -17 2826.71
    -5 -2 -16 402.054
    -5 -2 -16 729.64
    -5 -2 -15 813.647
    -5 -2 -14 6248.72
    -5 -2 -13 1767.07
    -5 -2 -12 136.183
    -5 -2 -11 11450.7
    -5 -2 -10 3896.41
    -5 -2 -10 3821.71
    -5 -2 -9 1167.99
    -5 -2 -9 827.191
    -5 -2 -8 2850.36
    -5 -2 -8 2580.25
    -5 -2 -7 17431.3
    -5 -2 -7 16864
    -5 -2 -7 16528.4
    -5 -2 -6 193.967
    -5 -2 -6 258.261
    -5 -2 -6 324.763
    -5 -2 -5 947.504
    -5 -2 -5 1125.28
    -5 -2 -5 937.252
    -5 -2 -4 28274.4
    -5 -2 -4 28242.5
    -5 -2 -4 26516.4
    -5 -2 -3 826.053
    -5 -2 -3 1195.9
    -5 -2 -3 1055.34
    -5 -2 -2 2639.41
    -5 -2 -2 2567.57
    -5 -2 -1 10973.3
    -5 -2 -1 11891.5
    -5 -2 0 5981.07
    -5 -2 0 4954.28
    -5 -2 1 7737.71
    -5 -2 1 7954.35
    -5 -2 2 596.693
    -5 -2 2 451.422
    -5 -2 3 1395.72
    -5 -2 3 1379.21
    -5 -2 4 22268.7
    -5 -2 4 22386.1
    -5 -2 5 11876.6
    -5 -2 5 12225.3
    -5 -2 6 10894.4
    -5 -2 7 31842.4
    -5 -2 7 34700
    -5 -2 8 10688.5
    -5 -2 8 10791.2
    -5 -2 9 134.559
    -5 -2 10 5064.37
    -5 -2 11 8807.6
    -5 -2 11 8807.65
    -5 -2 12 736.289
    -5 -2 12 935.874
    -5 -2 13 522.115
    -5 -2 13 651.711
    -5 -2 13 531.844
    -5 -2 14 30846.9
    -5 -2 14 31535.8
    -5 -2 15 349.475
    -5 -2 15 457.789
    -5 -2 16 1478.11
    -5 -2 16 1385.41
    -5 -2 17 10982.1
    -5 -2 17 10361.3
    -5 -2 18 6992.21
    -5 -2 18 7707.05
    -5 -2 19 831.142
    -5 -2 19 319.864
    -5 -2 20 608.1
    -5 -1 -18 514.484
    -5 -1 -18 414.622
    -5 -1 -17 2712.96
    -5 -1 -17 2428.41
    -5 -1 -16 792.737
    -5 -1 -15 2596.93
    -5 -1 -14 3603
    -5 -1 -13 2288.14
    -5 -1 -12 -36.2927
    -5 -1 -11 1362.86
    -5 -1 -11 998.856
    -5 -1 -10 7928.94
    -5 -1 -10 7609.02
    -5 -1 -9 2170.12
    -5 -1 -9 2049.37
    -5 -1 -8 3160.03
    -5 -1 -8 2861.65
    -5 -1 -7 37907.6
    -5 -1 -7 35423.3
    -5 -1 -7 36989.4
    -5 -1 -6 1233.1
    -5 -1 -6 1228.82
    -5 -1 -6 1170.56
    -5 -1 -5 1772.32
    -5 -1 -5 1533.73
    -5 -1 -5 1682.08
    -5 -1 -4 22828.2
    -5 -1 -4 22033.9
    -5 -1 -4 20941.8
    -5 -1 -3 5589.47
    -5 -1 -3 5453.97
    -5 -1 -2 380.816
    -5 -1 -2 693.183
    -5 -1 -1 17215.9
    -5 -1 -1 17786.6
    -5 -1 0 26399.5
    -5 -1 0 26503
    -5 -1 1 2539.31
    -5 -1 1 2436.59
    -5 -1 2 16148.1
    -5 -1 2 16369.3
    -5 -1 3 16812.2
    -5 -1 3 16438.7
    -5 -1 4 15730.9
    -5 -1 4 15751.8
    -5 -1 4 14676.9
    -5 -1 5 1296.14
    -5 -1 5 991.983
    -5 -1 5 970.189
    -5 -1 6 11951.5
    -5 -1 6 13604.1
    -5 -1 6 12214.5
    -5 -1 7 10576
    -5 -1 7 11508.4
    -5 -1 7 11022.9
    -5 -1 8 11583.4
    -5 -1 8 12200.1
    -5 -1 8 10959.2
    -5 -1 9 510.448
    -5 -1 9 174.784
    -5 -1 9 200.921
    -5 -1 10 8237.85
    -5 -1 10 8012.6
    -5 -1 10 7965.35
    -5 -1 11 10040.8
    -5 -1 11 9554.05
    -5 -1 11 9740.87
    -5 -1 12 6562.32
    -5 -1 12 5946.86
    -5 -1 13 6568.43
    -5 -1 13 7052.6
    -5 -1 14 29081.5
    -5 -1 14 28165
    -5 -1 14 30862.3
    -5 -1 15 5463.28
    -5 -1 15 5930.7
    -5 -1 15 6496.92
    -5 -1 16 1327.5
    -5 -1 16 1179.57
    -5 -1 16 930.415
    -5 -1 17 1627.38
    -5 -1 17 2017.79
    -5 -1 17 2308.09
    -5 -1 18 6318.02
    -5 -1 18 5225.87
    -5 -1 18 5750.5
    -5 -1 19 1535.44
    -5 -1 20 396.758
    -5 -1 21 7223.41
    -5 0 -18 1580.87
    -5 0 -18 1418.26
    -5 0 -17 802.52
    -5 0 -16 2806.35
    -5 0 -15 1786.28
    -5 0 -14 538.801
    -5 0 -13 4754.14
    -5 0 -12 824.191
    -5 0 -11 674.969
    -5 0 -11 881.227
    -5 0 -10 8921.89
    -5 0 -10 9416.98
    -5 0 -9 2890.62
    -5 0 -9 2771.96
    -5 0 -8 3635.28
    -5 0 -8 4107.54
    -5 0 -7 29418.7
    -5 0 -7 27365.5
    -5 0 -7 30116.4
    -5 0 -6 18186.8
    -5 0 -6 18993.4
    -5 0 -6 18300
    -5 0 -5 7057.82
    -5 0 -5 7013.53
    -5 0 -5 6626.99
    -5 0 -4 5414.05
    -5 0 -4 5471.12
    -5 0 -3 35940.2
    -5 0 -3 34691.4
    -5 0 -2 3749.02
    -5 0 -2 3943.14
    -5 0 -1 14381.4
    -5 0 -1 14815.6
    -5 0 0 25817.1
    -5 0 0 24737.3
    -5 0 1 20806.9
    -5 0 1 20426.7
    -5 0 2 12451.1
    -5 0 2 11674.9
    -5 0 2 13025.5
    -5 0 3 33896.7
    -5 0 3 34496.4
    -5 0 3 34758.5
    -5 0 3 33632
    -5 0 4 30005.6
    -5 0 4 29603.1
    -5 0 4 28879.6
    -5 0 4 28702.7
    -5 0 5 14584.4
    -5 0 5 15202.9
    -5 0 5 14618
    -5 0 5 15478.3
    -5 0 6 10549.9
    -5 0 6 10173.2
    -5 0 6 9637.7
    -5 0 7 5357.52
    -5 0 7 5216.2
    -5 0 7 5230.47
    -5 0 8 2791.26
    -5 0 8 2933.22
    -5 0 8 2479.63
    -5 0 9 701.818
    -5 0 9 876.953
    -5 0 9 935.547
    -5 0 10 2909.82
    -5 0 10 3058.27
    -5 0 10 2650.25
    -5 0 11 3607.08
    -5 0 11 3231.86
    -5 0 11 3604.1
    -5 0 12 1901.36
    -5 0 12 1653.72
    -5 0 12 2451.59
    -5 0 13 1887.08
    -5 0 13 1986.63
    -5 0 14 2865.76
    -5 0 14 3667.59
    -5 0 15 5456.38
    -5 0 15 5450.34
    -5 0 16 1533.13
    -5 0 16 1667.09
    -5 0 16 1366.08
    -5 0 17 221.337
    -5 0 17 94.1776
    -5 0 18 6635.91
    -5 0 18 5825.31
    -5 0 19 869.083
    -5 0 19 871.953
    -5 0 20 655.408
    -5 0 20 623.649
    -5 1 -19 1426.38
    -5 1 -18 2742.66
    -5 1 -18 3698.32
    -5 1 -17 1007.48
    -5 1 -16 329.319
    -5 1 -15 1954.19
    -5 1 -14 10896.4
    -5 1 -13 4573.1
    -5 1 -12 151.955
    -5 1 -12 -72.5873
    -5 1 -11 6861.56
    -5 1 -11 7073.76
    -5 1 -10 6277.39
    -5 1 -10 6318.88
    -5 1 -9 10591.4
    -5 1 -9 11287.6
    -5 1 -8 14945.3
    -5 1 -8 15287
    -5 1 -7 765.351
    -5 1 -7 1093.63
    -5 1 -7 1050.17
    -5 1 -6 50408.3
    -5 1 -6 54069.6
    -5 1 -6 51625.3
    -5 1 -5 7128.44
    -5 1 -5 7029.78
    -5 1 -5 7281.08
    -5 1 -4 10188.6
    -5 1 -4 10222.3
    -5 1 -3 25978.9
    -5 1 -3 26132.6
    -5 1 -2 20660.9
    -5 1 -2 20231.9
    -5 1 -1 23120.2
    -5 1 -1 23713.8
    -5 1 0 30996
    -5 1 0 32324.8
    -5 1 0 31452.3
    -5 1 1 50546.1
    -5 1 1 51032
    -5 1 1 49727.3
    -5 1 1 47128.3
    -5 1 2 18784.5
    -5 1 2 17648.6
    -5 1 2 18371.9
    -5 1 2 17730.7
    -5 1 3 4919.41
    -5 1 3 4781.73
    -5 1 3 4462.39
    -5 1 3 4192.91
    -5 1 4 42682.1
    -5 1 4 42056.1
    -5 1 4 41879.7
    -5 1 4 42773.7
    -5 1 5 396.339
    -5 1 5 234.805
    -5 1 5 299.839
    -5 1 5 254.946
    -5 1 6 4861.13
    -5 1 6 4473.34
    -5 1 6 4490.13
    -5 1 6 4636.49
    -5 1 7 24214.7
    -5 1 7 24135.3
    -5 1 7 24337.5
    -5 1 8 4905.27
    -5 1 8 4687.85
    -5 1 8 5252.39
    -5 1 9 2187.96
    -5 1 9 2172.87
    -5 1 9 1967.95
    -5 1 10 6700.91
    -5 1 10 5855.36
    -5 1 10 6083.64
    -5 1 11 1803.99
    -5 1 11 1955.99
    -5 1 11 2309.54
    -5 1 12 13054.8
    -5 1 12 12138.6
    -5 1 12 12432.3
    -5 1 13 8867.36
    -5 1 13 9481.58
    -5 1 13 8763.72
    -5 1 14 717.922
    -5 1 14 405.205
    -5 1 14 498.555
    -5 1 15 3139.94
    -5 1 16 256.252
    -5 1 16 700.585
    -5 1 17 2197.12
    -5 1 17 2245.11
    -5 1 18 5009.2
    -5 1 18 4995.9
    -5 1 18 4804.27
    -5 1 19 3873.32
    -5 1 19 3631.25
    -5 1 20 965.252
    -5 1 21 1447.58
    -5 2 -19 810.163
    -5 2 -18 1038.95
    -5 2 -18 1208.37
    -5 2 -17 7881.02
    -5 2 -16 959.617
    -5 2 -15 170.103
    -5 2 -14 9159.01
    -5 2 -13 1661.17
    -5 2 -13 1427.56
    -5 2 -12 455.484
    -5 2 -12 589.727
    -5 2 -11 11812.8
    -5 2 -11 12107.9
    -5 2 -10 6692.27
    -5 2 -10 6304.82
    -5 2 -9 6970.64
    -5 2 -9 6503.61
    -5 2 -8 1083.83
    -5 2 -8 1287.42
    -5 2 -7 20288.6
    -5 2 -7 19052.8
    -5 2 -7 19420.1
    -5 2 -6 13567.4
    -5 2 -6 13763.5
    -5 2 -6 13814.2
    -5 2 -5 3715.37
    -5 2 -5 3975.63
    -5 2 -4 5218.64
    -5 2 -4 4910.55
    -5 2 -3 7496.68
    -5 2 -3 7162.37
    -5 2 -2 483.17
    -5 2 -2 297.437
    -5 2 -1 2776.29
    -5 2 -1 2434.38
    -5 2 -1 2408.87
    -5 2 0 13656.1
    -5 2 0 14495
    -5 2 0 13687.5
    -5 2 1 77800.3
    -5 2 1 76530.3
    -5 2 1 76624.5
    -5 2 2 46765
    -5 2 2 44208.6
    -5 2 3 9281.46
    -5 2 3 8726.19
    -5 2 4 75363.3
    -5 2 4 78679.1
    -5 2 5 6675.16
    -5 2 6 75.0076
    -5 2 7 46656.6
    -5 2 8 15168
    -5 2 9 2631.51
    -5 2 9 3538.03
    -5 2 10 6053.11
    -5 2 10 5222.25
    -5 2 11 31613.7
    -5 2 11 35193.1
    -5 2 11 33758.8
    -5 2 12 2557.99
    -5 2 12 1741.29
    -5 2 12 2552.08
    -5 2 13 38.8674
    -5 2 13 1.59723
    -5 2 13 75.7459
    -5 2 14 18156
    -5 2 14 17830.2
    -5 2 14 18535
    -5 2 15 819.501
    -5 2 15 898.554
    -5 2 16 836.577
    -5 2 16 1320.59
    -5 2 17 1556.81
    -5 2 17 1405.93
    -5 2 17 1161.5
    -5 2 18 3920.29
    -5 2 18 3361.63
    -5 2 19 4510.12
    -5 2 19 3889.87
    -5 3 -19 -29.5058
    -5 3 -18 552.328
    -5 3 -17 5174.91
    -5 3 -16 -2.08953
    -5 3 -15 795.783
    -5 3 -14 7230.04
    -5 3 -13 4843.22
    -5 3 -13 3541.78
    -5 3 -12 1.15267
    -5 3 -12 147.786
    -5 3 -11 3319.71
    -5 3 -11 3296.6
    -5 3 -10 23392.5
    -5 3 -10 21009
    -5 3 -9 -14.0335
    -5 3 -9 -50.2738
    -5 3 -8 180.218
    -5 3 -8 178.23
    -5 3 -8 375.734
    -5 3 -7 22194.2
    -5 3 -7 23124.6
    -5 3 -7 22162.7
    -5 3 -6 4335.5
    -5 3 -6 4469.94
    -5 3 -5 4243.53
    -5 3 -4 20210.5
    -5 3 -3 8311.44
    -5 3 -3 8625.74
    -5 3 -3 7861.89
    -5 3 -2 2254.77
    -5 3 -2 2453.78
    -5 3 -1 636.484
    -5 3 -1 510.061
    -5 3 0 5205.96
    -5 3 1 53550.1
    -5 3 2 1681.27
    -5 3 3 12959.9
    -5 3 4 26929.4
    -5 3 5 16879.6
    -5 3 6 2236.58
    -5 3 7 5262.59
    -5 3 8 22134.1
    -5 3 9 2764.82
    -5 3 10 7426.52
    -5 3 11 56044.1
    -5 3 12 6666.81
    -5 3 13 4692.4
    -5 3 13 4366.32
    -5 3 13 3862.63
    -5 3 14 7164.13
    -5 3 14 6443.82
    -5 3 14 6561.22
    -5 3 14 6047.95
    -5 3 15 4099.83
    -5 3 15 3931.43
    -5 3 15 3961.09
    -5 3 16 863.116
    -5 3 16 543.248
    -5 3 17 437.362
    -5 3 17 227.104
    -5 3 18 7339.89
    -5 3 18 6969.68
    -5 3 19 1643.55
    -5 4 -20 2808.72
    -5 4 -19 15.438
    -5 4 -18 1058.05
    -5 4 -17 2185.1
    -5 4 -16 6987.61
    -5 4 -15 230.452
    -5 4 -14 3086.87
    -5 4 -13 6054.73
    -5 4 -13 6500.5
    -5 4 -12 337.763
    -5 4 -12 91.3243
    -5 4 -11 730.687
    -5 4 -11 524.061
    -5 4 -10 21588.4
    -5 4 -10 23741.8
    -5 4 -9 7862.58
    -5 4 -9 7646.18
    -5 4 -9 6941.24
    -5 4 -8 262.113
    -5 4 -8 180.673
    -5 4 -8 165.796
    -5 4 -7 19344.1
    -5 4 -7 17619.2
    -5 4 -7 17698.9
    -5 4 -6 9432.27
    -5 4 -6 10900.8
    -5 4 -5 515.9
    -5 4 -5 251.259
    -5 4 -4 10340.1
    -5 4 -4 9825.97
    -5 4 -4 9869.14
    -5 4 -3 27262.8
    -5 4 -3 27280.5
    -5 4 -2 1925.22
    -5 4 -1 8130.94
    -5 4 0 23111.6
    -5 4 1 1057.36
    -5 4 2 10725.3
    -5 4 3 12102.4
    -5 4 4 3763.16
    -5 4 5 14391.1
    -5 4 6 1130.58
    -5 4 7 5035.04
    -5 4 8 11394
    -5 4 8 12133.1
    -5 4 9 8517.24
    -5 4 9 9026.9
    -5 4 10 9292.95
    -5 4 10 9854.78
    -5 4 11 20082.2
    -5 4 11 20130.9
    -5 4 12 2721.23
    -5 4 12 3232.29
    -5 4 13 4827.24
    -5 4 14 2698.49
    -5 4 15 7142.81
    -5 4 16 1995.9
    -5 4 16 2393.03
    -5 4 17 1405.66
    -5 4 17 931.868
    -5 4 17 926.76
    -5 4 18 10752.7
    -5 4 19 278.167
    -5 5 -20 57.4984
    -5 5 -19 504.889
    -5 5 -18 461.263
    -5 5 -17 629.834
    -5 5 -16 3638.02
    -5 5 -15 914.511
    -5 5 -14 744.694
    -5 5 -13 5669.84
    -5 5 -13 5182.77
    -5 5 -13 4645.52
    -5 5 -12 7511.89
    -5 5 -12 7530.85
    -5 5 -12 7531.99
    -5 5 -11 2302.76
    -5 5 -11 2648.69
    -5 5 -11 1916.43
    -5 5 -10 8147.85
    -5 5 -10 8518.22
    -5 5 -10 8060.72
    -5 5 -9 15222.7
    -5 5 -9 15442.2
    -5 5 -9 16829.5
    -5 5 -8 2341.18
    -5 5 -8 2395.93
    -5 5 -8 2473.22
    -5 5 -7 1435.36
    -5 5 -7 1309.88
    -5 5 -7 1435.53
    -5 5 -6 16318.6
    -5 5 -5 6498.27
    -5 5 -5 6442.1
    -5 5 -5 7223.86
    -5 5 -4 159.412
    -5 5 -4 390.692
    -5 5 -3 31964.2
    -5 5 -3 30393.1
    -5 5 -2 10487.5
    -5 5 -2 11242.5
    -5 5 -1 6402.1
    -5 5 -1 5717.6
    -5 5 0 7163.89
    -5 5 0 8219.96
    -5 5 1 4624.19
    -5 5 2 1280.53
    -5 5 3 7059.84
    -5 5 4 2552.58
    -5 5 5 4670.45
    -5 5 5 4640.63
    -5 5 6 669.528
    -5 5 6 312.328
    -5 5 7 3875.45
    -5 5 7 3910.98
    -5 5 8 3867.32
    -5 5 8 4363.41
    -5 5 9 2985.91
    -5 5 9 3096.69
    -5 5 10 7070.74
    -5 5 11 1248.13
    -5 5 12 7666.13
    -5 5 13 3956.89
    -5 5 14 1100.83
    -5 5 15 6482.45
    -5 5 16 2551.45
    -5 5 17 3409.79
    -5 5 17 2475.19
    -5 5 18 5852.67
    -5 5 18 5584.45
    -5 5 19 2135.89
    -5 6 -19 647.011
    -5 6 -18 748.501
    -5 6 -17 6401.02
    -5 6 -16 2582.62
    -5 6 -15 12.0296
    -5 6 -15 -30.475
    -5 6 -14 6022.81
    -5 6 -14 6069.53
    -5 6 -14 5396.29
    -5 6 -13 1749.33
    -5 6 -13 1140.82
    -5 6 -13 1955.49
    -5 6 -12 6671.37
    -5 6 -12 6175.9
    -5 6 -12 7159.61
    -5 6 -11 4513.12
    -5 6 -11 4701.58
    -5 6 -11 4122.66
    -5 6 -10 2033.78
    -5 6 -10 2055.48
    -5 6 -10 1337.2
    -5 6 -9 22220.9
    -5 6 -9 22380
    -5 6 -9 21100.1
    -5 6 -8 1414.86
    -5 6 -8 1299.47
    -5 6 -8 1561.54
    -5 6 -7 410.226
    -5 6 -6 30236.9
    -5 6 -6 31105.5
    -5 6 -5 1428.87
    -5 6 -5 1020.43
    -5 6 -4 3170.49
    -5 6 -4 3034.64
    -5 6 -3 11360.5
    -5 6 -3 13217.4
    -5 6 -2 52523
    -5 6 -2 53563.1
    -5 6 -1 12694.3
    -5 6 -1 11628
    -5 6 0 5273.59
    -5 6 0 5205.42
    -5 6 1 58256.5
    -5 6 1 58028
    -5 6 2 599.441
    -5 6 3 2547.78
    -5 6 4 19680.1
    -5 6 5 6907.2
    -5 6 6 1279.22
    -5 6 7 3241.92
    -5 6 8 9848.67
    -5 6 9 1778.31
    -5 6 10 6496.75
    -5 6 11 1428.88
    -5 6 12 8081.91
    -5 6 13 1821.52
    -5 6 14 1366.44
    -5 6 15 1986.37
    -5 6 16 3362.69
    -5 6 17 1318.17
    -5 6 18 942.757
    -5 7 -18 720.574
    -5 7 -17 10929.1
    -5 7 -17 11294.8
    -5 7 -16 1110.81
    -5 7 -16 1390.05
    -5 7 -15 693.197
    -5 7 -15 1167.27
    -5 7 -14 5078.28
    -5 7 -14 4012.11
    -5 7 -14 3944.35
    -5 7 -13 2822.22
    -5 7 -13 3464.85
    -5 7 -13 3002.63
    -5 7 -12 825.34
    -5 7 -12 891.041
    -5 7 -12 749.82
    -5 7 -11 3231.62
    -5 7 -11 2428.42
    -5 7 -11 3100.35
    -5 7 -10 13558.9
    -5 7 -10 13686.5
    -5 7 -10 14680.3
    -5 7 -9 14680.4
    -5 7 -9 13638.4
    -5 7 -8 3567.46
    -5 7 -8 3588.37
    -5 7 -7 8515.13
    -5 7 -7 8513.7
    -5 7 -6 2752.91
    -5 7 -6 3120.42
    -5 7 -5 10086.5
    -5 7 -5 7742.08
    -5 7 -4 10542.3
    -5 7 -4 9773.33
    -5 7 -3 1781.19
    -5 7 -3 1703.8
    -5 7 -2 25505.4
    -5 7 -2 26283.1
    -5 7 -1 1297.11
    -5 7 -1 1543.05
    -5 7 0 9097.38
    -5 7 0 9043.86
    -5 7 1 57879.6
    -5 7 1 51116.2
    -5 7 2 3673.13
    -5 7 2 3537.07
    -5 7 3 2576.97
    -5 7 3 2892.03
    -5 7 4 26667.3
    -5 7 5 9145.18
    -5 7 6 941.901
    -5 7 7 1282.22
    -5 7 8 15389
    -5 7 9 2309.02
    -5 7 10 894.206
    -5 7 11 8858.36
    -5 7 12 -199.716
    -5 7 13 933.997
    -5 7 14 2423.78
    -5 7 15 4805.53
    -5 7 16 5775.5
    -5 7 17 -60.1103
    -5 7 18 2925.57
    -5 8 -18 421.998
    -5 8 -17 3452.89
    -5 8 -17 2918.26
    -5 8 -16 5080.47
    -5 8 -16 4610.61
    -5 8 -15 1097.55
    -5 8 -15 696.094
    -5 8 -14 788.957
    -5 8 -14 1006.56
    -5 8 -14 948.915
    -5 8 -13 11880.3
    -5 8 -13 11816.2
    -5 8 -13 11709.2
    -5 8 -12 213.434
    -5 8 -12 22.7652
    -5 8 -12 297.54
    -5 8 -11 419.272
    -5 8 -11 443.287
    -5 8 -11 317.446
    -5 8 -10 16706.5
    -5 8 -10 16078.4
    -5 8 -9 1273.72
    -5 8 -9 1506.73
    -5 8 -8 1402.86
    -5 8 -8 1210.44
    -5 8 -8 1379.56
    -5 8 -7 7903.01
    -5 8 -7 8054.07
    -5 8 -6 6056.13
    -5 8 -6 5928.81
    -5 8 -5 1392.86
    -5 8 -5 1568.87
    -5 8 -4 5412
    -5 8 -4 5140.26
    -5 8 -3 8896.05
    -5 8 -3 9544.07
    -5 8 -2 18702.2
    -5 8 -2 19415.2
    -5 8 -1 1343.68
    -5 8 -1 1264.8
    -5 8 0 20020.3
    -5 8 0 18857
    -5 8 1 26375.3
    -5 8 1 25261.2
    -5 8 2 14364.6
    -5 8 2 14672.8
    -5 8 3 1395.61
    -5 8 4 2372.94
    -5 8 5 13858.3
    -5 8 6 3701.06
    -5 8 7 12026.1
    -5 8 8 44910.6
    -5 8 9 2863.31
    -5 8 10 4245.5
    -5 8 11 14219.5
    -5 8 12 4204.97
    -5 8 13 1278.93
    -5 8 14 895.616
    -5 8 15 5754.17
    -5 8 16 619.465
    -5 8 17 566.38
    -5 9 -18 341.216
    -5 9 -17 102.152
    -5 9 -17 474.816
    -5 9 -16 6616.25
    -5 9 -16 6901.39
    -5 9 -15 938.39
    -5 9 -15 964.925
    -5 9 -14 -310.189
    -5 9 -14 202.377
    -5 9 -13 11334.2
    -5 9 -13 10620.1
    -5 9 -12 864.443
    -5 9 -12 1059.95
    -5 9 -11 1720.98
    -5 9 -11 1323.92
    -5 9 -10 8717.81
    -5 9 -10 9236.03
    -5 9 -9 5520.42
    -5 9 -9 5333.63
    -5 9 -8 1372.1
    -5 9 -8 1407.18
    -5 9 -8 899.845
    -5 9 -7 8774.22
    -5 9 -7 8504.29
    -5 9 -6 9839.2
    -5 9 -6 9101.81
    -5 9 -5 557.347
    -5 9 -5 612.495
    -5 9 -4 144.519
    -5 9 -4 36.3395
    -5 9 -3 15893.1
    -5 9 -3 16422.5
    -5 9 -2 2711.27
    -5 9 -2 2355.37
    -5 9 -1 3481.77
    -5 9 -1 3860.34
    -5 9 0 18005.8
    -5 9 0 20031.6
    -5 9 1 8371.21
    -5 9 1 9031.52
    -5 9 2 11356.1
    -5 9 3 5544.17
    -5 9 4 8358.87
    -5 9 5 22805.1
    -5 9 6 707.93
    -5 9 7 10553.8
    -5 9 8 11254
    -5 9 9 11830.2
    -5 9 10 6697.66
    -5 9 11 1146.32
    -5 9 12 8340.53
    -5 9 13 980.19
    -5 9 14 840.614
    -5 9 15 5905.51
    -5 9 16 -98.4635
    -5 10 -18 433.556
    -5 10 -17 -230.009
    -5 10 -17 65.5613
    -5 10 -16 3370.71
    -5 10 -16 3522.67
    -5 10 -15 868.955
    -5 10 -15 1282.72
    -5 10 -14 1419.72
    -5 10 -14 1765.98
    -5 10 -13 2885.74
    -5 10 -13 2077.48
    -5 10 -12 19565.6
    -5 10 -11 1602.32
    -5 10 -10 2790.45
    -5 10 -9 16192.4
    -5 10 -9 15799.4
    -5 10 -8 57.2105
    -5 10 -8 90.9129
    -5 10 -8 239.744
    -5 10 -7 2603
    -5 10 -7 2265.23
    -5 10 -6 14441.3
    -5 10 -6 13918.8
    -5 10 -5 10093.9
    -5 10 -5 11006.1
    -5 10 -4 3022.91
    -5 10 -4 3146.22
    -5 10 -3 7272.64
    -5 10 -3 7171.12
    -5 10 -2 12427.9
    -5 10 -2 12721
    -5 10 -1 5357.14
    -5 10 -1 4858.99
    -5 10 0 4005.08
    -5 10 0 4801.23
    -5 10 1 2976.87
    -5 10 1 3083.04
    -5 10 2 2665.01
    -5 10 3 232.781
    -5 10 4 438.321
    -5 10 5 2146.4
    -5 10 6 4305.62
    -5 10 7 10727
    -5 10 8 1855.6
    -5 10 9 7992.02
    -5 10 10 3904.69
    -5 10 11 -30.0319
    -5 10 12 3859.48
    -5 10 13 5551.91
    -5 10 14 1739.25
    -5 11 -17 2430.16
    -5 11 -17 2652.79
    -5 11 -16 797.153
    -5 11 -16 1026.32
    -5 11 -15 2222.35
    -5 11 -15 1707.62
    -5 11 -14 5891.16
    -5 11 -14 4852.04
    -5 11 -13 1569.53
    -5 11 -12 16213
    -5 11 -11 76.3618
    -5 11 -10 447.789
    -5 11 -9 9535.06
    -5 11 -9 8782.86
    -5 11 -8 5006.1
    -5 11 -8 5368.07
    -5 11 -7 5954.25
    -5 11 -7 5414.9
    -5 11 -6 12198.8
    -5 11 -6 11123
    -5 11 -5 17397
    -5 11 -5 17547.3
    -5 11 -4 1961.31
    -5 11 -4 1282.74
    -5 11 -3 218.13
    -5 11 -3 201.754
    -5 11 -2 13914.5
    -5 11 -2 13910.6
    -5 11 -1 1172.62
    -5 11 -1 1576.56
    -5 11 0 2129.81
    -5 11 0 3049.45
    -5 11 1 13352.8
    -5 11 2 868.21
    -5 11 3 392.298
    -5 11 4 594.546
    -5 11 5 5232.28
    -5 11 6 2531.63
    -5 11 7 3496.65
    -5 11 8 4414.55
    -5 11 9 3478.47
    -5 11 10 2236.91
    -5 11 11 3279.25
    -5 11 12 756.361
    -5 11 13 5911.69
    -5 12 -17 2435.34
    -5 12 -16 1866.47
    -5 12 -16 1599.51
    -5 12 -15 681.617
    -5 12 -15 272.908
    -5 12 -14 919.186
    -5 12 -14 1266.74
    -5 12 -13 2754.13
    -5 12 -12 1716.94
    -5 12 -11 -141.578
    -5 12 -10 3649.87
    -5 12 -10 4752.25
    -5 12 -9 2622.42
    -5 12 -9 2661.22
    -5 12 -8 4054.36
    -5 12 -8 4014.33
    -5 12 -7 3492.27
    -5 12 -7 3295.04
    -5 12 -6 4158.84
    -5 12 -6 4611.79
    -5 12 -5 23448.3
    -5 12 -5 21542.4
    -5 12 -4 5689.61
    -5 12 -4 4832.42
    -5 12 -3 2356.24
    -5 12 -3 1982.92
    -5 12 -2 23104
    -5 12 -2 22790.8
    -5 12 -1 3491.09
    -5 12 -1 2808.43
    -5 12 0 -388.219
    -5 12 1 9087.58
    -5 12 2 5668.87
    -5 12 3 894.024
    -5 12 4 327.005
    -5 12 5 14437.1
    -5 12 6 550.483
    -5 12 7 486.818
    -5 12 8 7204.64
    -5 12 9 -31.7711
    -5 12 10 636.997
    -5 12 11 2891.13
    -5 12 12 1089.7
    -5 13 -16 4928.51
    -5 13 -16 5102.7
    -5 13 -15 506.789
    -5 13 -15 1108.8
    -5 13 -14 2757.82
    -5 13 -13 8476.76
    -5 13 -12 2036.4
    -5 13 -11 1034.81
    -5 13 -10 8185.21
    -5 13 -10 8750.01
    -5 13 -9 2422.2
    -5 13 -9 2536.31
    -5 13 -8 1304.24
    -5 13 -8 943.434
    -5 13 -7 3413.1
    -5 13 -7 3138.62
    -5 13 -6 11892.8
    -5 13 -6 11589.3
    -5 13 -5 8077.35
    -5 13 -5 8765.38
    -5 13 -4 1959.88
    -5 13 -4 2222.9
    -5 13 -3 12879.2
    -5 13 -3 12846
    -5 13 -2 10210.1
    -5 13 -2 12985.5
    -5 13 -1 8301.9
    -5 13 0 8422.79
    -5 13 1 1650.96
    -5 13 2 13553.5
    -5 13 3 1327.94
    -5 13 4 6880.34
    -5 13 5 17038.9
    -5 13 6 1913.42
    -5 13 7 1815.68
    -5 13 8 3910.68
    -5 13 9 1647.52
    -5 13 10 3022.56
    -5 14 -16 3654.46
    -5 14 -15 4046.5
    -5 14 -14 -199.379
    -5 14 -13 5828.27
    -5 14 -12 4593.04
    -5 14 -11 2998.68
    -5 14 -10 2162.65
    -5 14 -10 1532.12
    -5 14 -9 5067.39
    -5 14 -9 4897.37
    -5 14 -8 1882.57
    -5 14 -8 1666.08
    -5 14 -7 -0.90181
    -5 14 -7 327.39
    -5 14 -6 6612.9
    -5 14 -6 7654.95
    -5 14 -5 695.793
    -5 14 -5 636.069
    -5 14 -4 2284.73
    -5 14 -4 2133.72
    -5 14 -3 9051.37
    -5 14 -3 10601.3
    -5 14 -2 1523.39
    -5 14 -1 5744.86
    -5 14 0 4604.78
    -5 14 1 1700.32
    -5 14 2 4048.12
    -5 14 3 799.238
    -5 14 4 7592.08
    -5 14 5 12956.4
    -5 14 6 5493.84
    -5 14 7 6005.42
    -5 14 8 3122.68
    -5 14 9 5491.67
    -5 15 -13 70.333
    -5 15 -12 8634.27
    -5 15 -11 49.5603
    -5 15 -11 291.805
    -5 15 -10 701.854
    -5 15 -10 856.32
    -5 15 -9 2835.63
    -5 15 -9 2539.84
    -5 15 -8 5324.96
    -5 15 -8 4580.05
    -5 15 -7 331.096
    -5 15 -7 483.37
    -5 15 -6 1380.81
    -5 15 -6 1484.04
    -5 15 -5 2355.04
    -5 15 -5 2119.96
    -5 15 -4 2987.42
    -5 15 -3 2776.6
    -5 15 -2 8983.56
    -5 15 -1 1594.97
    -5 15 0 304.765
    -5 15 1 2040.58
    -5 15 2 -64.7557
    -5 15 3 1405.27
    -5 15 4 4540.21
    -5 15 5 2225.56
    -5 15 6 8367.94
    -5 15 7 10750
    -5 16 -12 5407.58
    -5 16 -11 2369.68
    -5 16 -11 3118.22
    -5 16 -10 1565.83
    -5 16 -10 2313.38
    -5 16 -9 2490.38
    -5 16 -9 1599.03
    -5 16 -8 5186.35
    -5 16 -8 5590.03
    -5 16 -7 464.614
    -5 16 -7 707.401
    -5 16 -6 461.644
    -5 16 -6 180.348
    -5 16 -5 11883.5
    -5 16 -4 888.915
    -5 16 -3 658.456
    -5 16 -2 6846.75
    -5 16 -1 1754.58
    -5 16 0 -130.561
    -5 16 1 1091.69
    -5 16 2 1265.85
    -5 16 3 1196.88
    -5 16 4 3371.43
    -5 16 5 3921.13
    -5 17 -10 1788.57
    -5 17 -10 1334.01
    -5 17 -9 1320.36
    -5 17 -9 863.53
    -5 17 -8 8391.1
    -5 17 -8 8218.54
    -5 17 -7 983.446
    -5 17 -7 1286.32
    -5 17 -6 2658.12
    -5 17 -5 8442.2
    -5 17 -4 2521.66
    -5 17 -3 1027.94
    -5 17 -2 3545
    -5 17 -1 2110.31
    -5 17 0 9.83091
    -5 17 1 1841.63
    -5 17 2 2737.26
    -5 18 -8 4848.17
    -5 18 -7 2548.52
    -5 18 -6 6890.13
    -5 18 -5 3794.96
    -5 18 -4 5290.09
    -5 18 -3 4984.5
    -5 18 -2 20.281
    -4 -15 -2 209.605
    -4 -15 -1 1899.04
    -4 -15 0 6277.17
    -4 -15 1 762.037
    -4 -15 2 5705.79
    -4 -15 3 4419.17
    -4 -15 4 1848.85
    -4 -15 5 3373.8
    -4 -15 6 2014.02
    -4 -15 7 5815.11
    -4 -15 7 6566.29
    -4 -15 8 5098.34
    -4 -15 8 4634.31
    -4 -15 9 4796.03
    -4 -15 9 5271.47
    -4 -15 10 5653.61
    -4 -15 10 4399.31
    -4 -15 10 4376.51
    -4 -15 11 638.4
    -4 -15 11 510.073
    -4 -15 11 751.141
    -4 -15 12 2064.72
    -4 -15 12 1914.28
    -4 -15 12 3220.42
    -4 -14 -6 4898.79
    -4 -14 -5 12.7911
    -4 -14 -4 704.327
    -4 -14 -3 2084.95
    -4 -14 -2 492.832
    -4 -14 -1 427.748
    -4 -14 0 3709.48
    -4 -14 1 2995.75
    -4 -14 2 2381.09
    -4 -14 3 920.295
    -4 -14 4 4189.61
    -4 -14 4 5017.98
    -4 -14 5 1526.09
    -4 -14 5 1528.19
    -4 -14 6 851.214
    -4 -14 7 4185.35
    -4 -14 8 195.778
    -4 -14 8 156.097
    -4 -14 9 5300.73
    -4 -14 9 5852.47
    -4 -14 10 5570.84
    -4 -14 10 6540.66
    -4 -14 11 1669.87
    -4 -14 11 1896.58
    -4 -14 12 4315.64
    -4 -14 12 4519.62
    -4 -14 13 3379
    -4 -14 13 3528.04
    -4 -14 14 3861.7
    -4 -14 14 3601.16
    -4 -13 -8 2298.9
    -4 -13 -7 3101.9
    -4 -13 -6 4173.27
    -4 -13 -5 712.744
    -4 -13 -4 2381.51
    -4 -13 -3 869.182
    -4 -13 -2 2241.33
    -4 -13 -1 6004.26
    -4 -13 0 1099.45
    -4 -13 1 8962.52
    -4 -13 2 247.91
    -4 -13 2 377.736
    -4 -13 3 791.194
    -4 -13 4 5877.73
    -4 -13 5 -27.4915
    -4 -13 6 156.627
    -4 -13 6 335.983
    -4 -13 7 4297.88
    -4 -13 7 4557.67
    -4 -13 8 4062.7
    -4 -13 8 5134.98
    -4 -13 9 2285.4
    -4 -13 9 2161.02
    -4 -13 10 207.717
    -4 -13 10 910.91
    -4 -13 11 11968.7
    -4 -13 11 12599.5
    -4 -13 12 1441.66
    -4 -13 12 1640.73
    -4 -13 13 2921.7
    -4 -13 13 2334.71
    -4 -13 14 4208.67
    -4 -13 14 4216.64
    -4 -13 15 266.13
    -4 -13 15 1040.25
    -4 -12 -8 348.712
    -4 -12 -7 5038.97
    -4 -12 -6 876.386
    -4 -12 -5 2404.95
    -4 -12 -4 5506.62
    -4 -12 -3 800.95
    -4 -12 -2 4972.82
    -4 -12 -1 5318.42
    -4 -12 0 3057.12
    -4 -12 0 3777.64
    -4 -12 1 4290.8
    -4 -12 2 623.472
    -4 -12 3 2527.9
    -4 -12 4 1470.96
    -4 -12 5 3282.08
    -4 -12 5 3355.1
    -4 -12 6 2363.49
    -4 -12 6 3363.13
    -4 -12 7 403.568
    -4 -12 7 750.199
    -4 -12 8 7481.4
    -4 -12 8 7689.81
    -4 -12 9 1258.8
    -4 -12 9 1177.45
    -4 -12 10 452.428
    -4 -12 10 547.919
    -4 -12 11 4712.58
    -4 -12 11 3863.23
    -4 -12 12 582.463
    -4 -12 12 629.514
    -4 -12 13 56.8178
    -4 -12 13 456.195
    -4 -12 14 4843.65
    -4 -12 14 5864.69
    -4 -12 15 2794.22
    -4 -12 15 2635.55
    -4 -12 16 1230.27
    -4 -11 -8 399.402
    -4 -11 -7 7009.56
    -4 -11 -6 3392.67
    -4 -11 -5 2828.62
    -4 -11 -4 450.306
    -4 -11 -3 7898.41
    -4 -11 -2 1035.12
    -4 -11 -1 7353.83
    -4 -11 -1 7307.54
    -4 -11 0 7950.05
    -4 -11 1 675.398
    -4 -11 2 4020.09
    -4 -11 3 9390.25
    -4 -11 4 2010.3
    -4 -11 5 5241.17
    -4 -11 6 3520.81
    -4 -11 7 5167.6
    -4 -11 8 4126.22
    -4 -11 8 4535.14
    -4 -11 9 2626.91
    -4 -11 9 1893.59
    -4 -11 10 5431.16
    -4 -11 10 5221.74
    -4 -11 11 7341.41
    -4 -11 11 6613.19
    -4 -11 12 2488.98
    -4 -11 12 2615.3
    -4 -11 13 476.17
    -4 -11 13 243.815
    -4 -11 14 1861
    -4 -11 14 2305.57
    -4 -11 15 3027.57
    -4 -11 15 2458.14
    -4 -11 16 242.551
    -4 -11 17 524.986
    -4 -10 -12 312.594
    -4 -10 -12 507.964
    -4 -10 -11 484.05
    -4 -10 -11 895.423
    -4 -10 -10 2560.3
    -4 -10 -10 2468.54
    -4 -10 -9 5543.91
    -4 -10 -9 5568.96
    -4 -10 -8 594.387
    -4 -10 -8 621.893
    -4 -10 -8 278.979
    -4 -10 -7 2922.75
    -4 -10 -7 2873.11
    -4 -10 -7 3211.42
    -4 -10 -6 3879.96
    -4 -10 -6 3920.25
    -4 -10 -6 4012
    -4 -10 -5 1214.87
    -4 -10 -5 2212.06
    -4 -10 -4 1436.42
    -4 -10 -3 5191.74
    -4 -10 -2 761.201
    -4 -10 -1 12063.1
    -4 -10 0 16122.2
    -4 -10 1 4637.23
    -4 -10 2 8919.21
    -4 -10 3 2294.63
    -4 -10 4 25516.5
    -4 -10 5 2202.33
    -4 -10 6 15951.3
    -4 -10 7 9470.3
    -4 -10 8 1342.69
    -4 -10 9 8169.43
    -4 -10 10 15331.2
    -4 -10 10 13708.8
    -4 -10 11 4212.78
    -4 -10 11 3670.73
    -4 -10 12 11785.5
    -4 -10 12 12020.6
    -4 -10 13 675.733
    -4 -10 13 350.398
    -4 -10 14 3385.21
    -4 -10 14 3174.45
    -4 -10 15 1904.64
    -4 -10 15 2304.84
    -4 -10 16 2681.09
    -4 -10 17 2396.57
    -4 -10 18 4291.89
    -4 -9 -13 56.7135
    -4 -9 -13 197.486
    -4 -9 -12 2239.45
    -4 -9 -12 2797.62
    -4 -9 -11 3455.19
    -4 -9 -11 2654.68
    -4 -9 -10 717.546
    -4 -9 -10 438.934
    -4 -9 -9 5684.06
    -4 -9 -9 6524.81
    -4 -9 -9 6325.79
    -4 -9 -8 89.4354
    -4 -9 -8 168.896
    -4 -9 -8 -135.609
    -4 -9 -7 2185.59
    -4 -9 -7 1641
    -4 -9 -7 2493.72
    -4 -9 -6 4368.53
    -4 -9 -6 3556.82
    -4 -9 -6 3745.68
    -4 -9 -5 20.7125
    -4 -9 -5 -80.5898
    -4 -9 -5 370.819
    -4 -9 -4 3651.47
    -4 -9 -4 4051.02
    -4 -9 -4 3423.62
    -4 -9 -3 6686.94
    -4 -9 -3 6569.87
    -4 -9 -2 12111.5
    -4 -9 -2 11402.8
    -4 -9 -1 2607.56
    -4 -9 0 3496.54
    -4 -9 1 11915.9
    -4 -9 2 3573.44
    -4 -9 3 290.364
    -4 -9 4 13598.1
    -4 -9 5 5517.02
    -4 -9 6 4427.97
    -4 -9 7 4205.27
    -4 -9 8 14951.6
    -4 -9 9 5769.92
    -4 -9 10 5844.57
    -4 -9 10 5199.68
    -4 -9 11 8240.41
    -4 -9 11 7621.32
    -4 -9 12 3796.63
    -4 -9 12 4162.92
    -4 -9 12 3474.7
    -4 -9 13 1066.53
    -4 -9 13 1033.75
    -4 -9 13 1743.94
    -4 -9 14 5404.18
    -4 -9 14 5887.15
    -4 -9 15 2661
    -4 -9 15 3301.64
    -4 -9 16 3277.26
    -4 -9 17 3669.74
    -4 -9 18 648.017
    -4 -8 -14 4020.21
    -4 -8 -14 3833.32
    -4 -8 -13 1429.44
    -4 -8 -13 1478.2
    -4 -8 -12 6196.92
    -4 -8 -12 8036.3
    -4 -8 -11 2508.28
    -4 -8 -11 1722.5
    -4 -8 -10 6881.14
    -4 -8 -10 7093.06
    -4 -8 -9 3994.35
    -4 -8 -9 4506.04
    -4 -8 -9 4520.36
    -4 -8 -8 2416.25
    -4 -8 -8 2109.64
    -4 -8 -8 2705.26
    -4 -8 -7 9990.2
    -4 -8 -7 10116.5
    -4 -8 -7 9554.61
    -4 -8 -6 476.469
    -4 -8 -6 385.687
    -4 -8 -5 4408.43
    -4 -8 -5 4225.74
    -4 -8 -4 6092.61
    -4 -8 -4 6636.01
    -4 -8 -3 5440.65
    -4 -8 -3 5961.46
    -4 -8 -2 14418.3
    -4 -8 -2 15634.4
    -4 -8 -1 949.886
    -4 -8 -1 1305.68
    -4 -8 0 2094.15
    -4 -8 0 2055.69
    -4 -8 1 6551.75
    -4 -8 2 55.2027
    -4 -8 3 377.499
    -4 -8 4 6832.91
    -4 -8 5 7099.18
    -4 -8 6 1688
    -4 -8 6 1396.45
    -4 -8 7 3607.32
    -4 -8 7 2995.28
    -4 -8 8 10133.2
    -4 -8 8 10094.5
    -4 -8 9 8387.43
    -4 -8 9 7659.04
    -4 -8 10 3413.22
    -4 -8 10 3284.32
    -4 -8 11 20976.8
    -4 -8 11 21667.4
    -4 -8 12 5159
    -4 -8 12 5968.09
    -4 -8 13 6979.13
    -4 -8 13 6504.87
    -4 -8 13 6051.71
    -4 -8 14 8340.09
    -4 -8 14 9384.3
    -4 -8 14 9581.87
    -4 -8 15 6910.95
    -4 -8 15 8054.33
    -4 -8 15 7191.64
    -4 -8 16 3989.74
    -4 -8 16 4340.65
    -4 -8 17 9514.83
    -4 -8 17 9006.73
    -4 -8 18 5293.52
    -4 -8 19 6076.67
    -4 -7 -15 1187.48
    -4 -7 -15 1565.27
    -4 -7 -14 215.75
    -4 -7 -14 430.08
    -4 -7 -13 1518.87
    -4 -7 -13 968.929
    -4 -7 -12 -157.478
    -4 -7 -12 291.787
    -4 -7 -11 1474.96
    -4 -7 -11 867.809
    -4 -7 -10 5908.49
    -4 -7 -10 5932.09
    -4 -7 -9 2254.42
    -4 -7 -9 2289.95
    -4 -7 -8 3659.9
    -4 -7 -8 2788.6
    -4 -7 -7 3717.03
    -4 -7 -7 3658.37
    -4 -7 -6 1046.37
    -4 -7 -6 839.969
    -4 -7 -5 166.947
    -4 -7 -5 56.3822
    -4 -7 -4 17092
    -4 -7 -4 17915.9
    -4 -7 -3 11977.3
    -4 -7 -3 11859.9
    -4 -7 -2 4752.86
    -4 -7 -2 4612.02
    -4 -7 -1 6254.89
    -4 -7 -1 5605.26
    -4 -7 -1 5810.6
    -4 -7 0 5750.05
    -4 -7 0 5402.04
    -4 -7 0 5876.37
    -4 -7 1 3035.78
    -4 -7 1 2736.68
    -4 -7 1 2887.82
    -4 -7 2 2238.61
    -4 -7 2 2172.59
    -4 -7 3 1965.31
    -4 -7 3 2043.4
    -4 -7 3 2244.67
    -4 -7 4 2342.03
    -4 -7 4 2247.95
    -4 -7 4 1721.33
    -4 -7 5 13932.4
    -4 -7 5 12809.5
    -4 -7 6 6001.82
    -4 -7 6 6260.8
    -4 -7 7 1410.77
    -4 -7 7 1419.08
    -4 -7 8 28427.4
    -4 -7 8 27935.2
    -4 -7 9 239.918
    -4 -7 9 335.554
    -4 -7 10 4168.44
    -4 -7 10 3779.29
    -4 -7 11 19379.3
    -4 -7 11 19202.8
    -4 -7 12 656.097
    -4 -7 12 982.155
    -4 -7 13 1384.96
    -4 -7 13 1087.14
    -4 -7 14 3380.38
    -4 -7 14 3076.58
    -4 -7 14 2873.54
    -4 -7 15 13239.9
    -4 -7 15 15589.7
    -4 -7 15 15362.1
    -4 -7 16 678.232
    -4 -7 16 373.174
    -4 -7 17 1310.4
    -4 -7 17 1752.91
    -4 -7 18 10317
    -4 -7 18 9851.39
    -4 -7 19 134.314
    -4 -7 19 518.101
    -4 -7 20 230.647
    -4 -6 -17 -38.285
    -4 -6 -16 1644.47
    -4 -6 -15 362.553
    -4 -6 -15 75.7091
    -4 -6 -14 290.758
    -4 -6 -14 216.745
    -4 -6 -13 3562.49
    -4 -6 -13 3375.45
    -4 -6 -12 179.194
    -4 -6 -12 468.78
    -4 -6 -11 77.9776
    -4 -6 -11 626.783
    -4 -6 -10 5520.9
    -4 -6 -9 6576.38
    -4 -6 -9 6984.91
    -4 -6 -8 2471.08
    -4 -6 -8 3012.77
    -4 -6 -7 7356.18
    -4 -6 -7 7707.56
    -4 -6 -6 9238.04
    -4 -6 -6 9325.35
    -4 -6 -5 604.787
    -4 -6 -5 667.576
    -4 -6 -4 12038.2
    -4 -6 -4 11804.7
    -4 -6 -4 11629.4
    -4 -6 -3 24886
    -4 -6 -3 25644.6
    -4 -6 -3 24492.8
    -4 -6 -2 1029.05
    -4 -6 -2 1102.13
    -4 -6 -2 768.174
    -4 -6 -1 13730.3
    -4 -6 -1 13278.4
    -4 -6 -1 12663.7
    -4 -6 0 33821
    -4 -6 0 32124.1
    -4 -6 0 32707.7
    -4 -6 1 15712.7
    -4 -6 1 16371.6
    -4 -6 1 15088.7
    -4 -6 1 16559.7
    -4 -6 2 9616.25
    -4 -6 2 9311.27
    -4 -6 2 9356.51
    -4 -6 2 9762.4
    -4 -6 3 17419.5
    -4 -6 3 17567.9
    -4 -6 3 19294.4
    -4 -6 4 11713.4
    -4 -6 4 11895.5
    -4 -6 5 8338.69
    -4 -6 5 8422.96
    -4 -6 6 2667.92
    -4 -6 6 2512.22
    -4 -6 7 6946.96
    -4 -6 7 7097.72
    -4 -6 8 9824.82
    -4 -6 8 9063.29
    -4 -6 9 5313.81
    -4 -6 9 6713.34
    -4 -6 10 1877.1
    -4 -6 10 2128.82
    -4 -6 11 4757.14
    -4 -6 11 4516.57
    -4 -6 12 5127.6
    -4 -6 12 5563.56
    -4 -6 13 769.709
    -4 -6 13 680.691
    -4 -6 14 -177.675
    -4 -6 14 -179.727
    -4 -6 14 -261.131
    -4 -6 15 5026.61
    -4 -6 15 5489.94
    -4 -6 15 4614.32
    -4 -6 16 152.71
    -4 -6 16 430.261
    -4 -6 17 148.92
    -4 -6 17 628.744
    -4 -6 18 9542.23
    -4 -6 18 10206
    -4 -6 19 1363.2
    -4 -6 19 985.567
    -4 -6 20 942.733
    -4 -6 20 1422.52
    -4 -5 -17 3052.62
    -4 -5 -16 2913.02
    -4 -5 -16 2446.42
    -4 -5 -15 2205.2
    -4 -5 -15 2063.72
    -4 -5 -14 870.895
    -4 -5 -14 673.346
    -4 -5 -13 1473.12
    -4 -5 -13 979.594
    -4 -5 -12 2741.13
    -4 -5 -12 3013.97
    -4 -5 -11 557.497
    -4 -5 -10 3726.99
    -4 -5 -9 8675.28
    -4 -5 -9 9070.34
    -4 -5 -8 2690.19
    -4 -5 -8 2527.11
    -4 -5 -7 268.104
    -4 -5 -7 398.578
    -4 -5 -6 13492.4
    -4 -5 -6 12670.8
    -4 -5 -5 709.871
    -4 -5 -5 676.835
    -4 -5 -5 842.694
    -4 -5 -4 7297.98
    -4 -5 -4 6810.16
    -4 -5 -4 6402.39
    -4 -5 -3 23190.8
    -4 -5 -3 22972.9
    -4 -5 -3 22457.6
    -4 -5 -2 13946.4
    -4 -5 -2 14125.4
    -4 -5 -2 13761.4
    -4 -5 -1 7141.88
    -4 -5 -1 6803.21
    -4 -5 -1 7485.95
    -4 -5 0 5474.76
    -4 -5 0 6068.01
    -4 -5 0 5715.92
    -4 -5 0 5147.84
    -4 -5 1 28499.4
    -4 -5 1 27717.5
    -4 -5 1 29057.4
    -4 -5 1 27345.4
    -4 -5 2 3633.89
    -4 -5 2 3605.82
    -4 -5 2 3904.33
    -4 -5 3 14540.7
    -4 -5 3 15480.9
    -4 -5 3 14474.4
    -4 -5 4 30138.9
    -4 -5 4 31986.8
    -4 -5 5 2152.07
    -4 -5 5 2430.78
    -4 -5 6 15281.8
    -4 -5 6 14564.8
    -4 -5 7 22420.7
    -4 -5 7 23576
    -4 -5 8 3101.51
    -4 -5 8 3429.8
    -4 -5 9 19183.2
    -4 -5 9 18852.4
    -4 -5 10 3299.75
    -4 -5 10 3663.76
    -4 -5 11 177.248
    -4 -5 11 178.636
    -4 -5 12 1058.35
    -4 -5 12 1152.42
    -4 -5 13 561.979
    -4 -5 13 744.494
    -4 -5 14 4335.12
    -4 -5 14 5727.91
    -4 -5 15 10014.7
    -4 -5 15 11967.8
    -4 -5 16 6525.35
    -4 -5 16 8613.58
    -4 -5 17 708.558
    -4 -5 17 832.065
    -4 -5 18 4966.1
    -4 -5 18 5351.92
    -4 -5 19 927.635
    -4 -5 19 1113.84
    -4 -5 20 368.837
    -4 -5 20 673.666
    -4 -5 21 120.742
    -4 -4 -17 3248.99
    -4 -4 -17 3110.77
    -4 -4 -16 1071.73
    -4 -4 -16 792.783
    -4 -4 -15 1894.96
    -4 -4 -15 1776.93
    -4 -4 -14 2593.82
    -4 -4 -14 2324.08
    -4 -4 -13 4311.94
    -4 -4 -12 4535.6
    -4 -4 -11 1399.23
    -4 -4 -10 3605.69
    -4 -4 -9 8287.47
    -4 -4 -9 7636.33
    -4 -4 -8 3986.78
    -4 -4 -8 3597
    -4 -4 -7 8540.24
    -4 -4 -7 7772.6
    -4 -4 -7 8374.53
    -4 -4 -6 6958.15
    -4 -4 -6 7883.35
    -4 -4 -6 7908.42
    -4 -4 -5 12674.9
    -4 -4 -5 12432.9
    -4 -4 -5 12146.5
    -4 -4 -4 6434.84
    -4 -4 -4 6108.91
    -4 -4 -4 6328.5
    -4 -4 -3 4337.68
    -4 -4 -3 4920.34
    -4 -4 -3 4370.85
    -4 -4 -2 20133.3
    -4 -4 -2 21916.8
    -4 -4 -2 20296.1
    -4 -4 -1 4099.14
    -4 -4 -1 4472.47
    -4 -4 -1 4719.25
    -4 -4 -1 4620.5
    -4 -4 0 2246.05
    -4 -4 0 2402.7
    -4 -4 0 2494.04
    -4 -4 0 2299.14
    -4 -4 1 37648
    -4 -4 1 37916.6
    -4 -4 1 37476.8
    -4 -4 2 9413.91
    -4 -4 2 8915.54
    -4 -4 3 14313.4
    -4 -4 3 14757.1
    -4 -4 4 7407.91
    -4 -4 5 26040.4
    -4 -4 5 26774.2
    -4 -4 6 11019.4
    -4 -4 6 11611
    -4 -4 7 16858.7
    -4 -4 7 17277.5
    -4 -4 8 38708.2
    -4 -4 8 39257.3
    -4 -4 9 10682.9
    -4 -4 9 9642.35
    -4 -4 10 4526.69
    -4 -4 10 4055.57
    -4 -4 11 16722
    -4 -4 11 17089.8
    -4 -4 12 4672.11
    -4 -4 12 4240.33
    -4 -4 13 5173.26
    -4 -4 13 5740.59
    -4 -4 14 6373.15
    -4 -4 14 6785.61
    -4 -4 15 5349.81
    -4 -4 15 6209.52
    -4 -4 16 8719.68
    -4 -4 16 7954.7
    -4 -4 17 824.888
    -4 -4 17 755.933
    -4 -4 18 1214.57
    -4 -4 18 733.95
    -4 -4 19 4872.16
    -4 -4 19 5412.6
    -4 -4 20 1118.34
    -4 -4 20 1404.91
    -4 -4 21 504.178
    -4 -3 -17 2629.85
    -4 -3 -17 1963.46
    -4 -3 -16 628.936
    -4 -3 -16 1078.38
    -4 -3 -15 1546.61
    -4 -3 -15 1294.68
    -4 -3 -14 4410.64
    -4 -3 -13 6166.85
    -4 -3 -12 4719.59
    -4 -3 -11 1168.45
    -4 -3 -10 12070.3
    -4 -3 -9 2760.45
    -4 -3 -9 3008.38
    -4 -3 -8 5319.01
    -4 -3 -8 5089.66
    -4 -3 -8 5279.58
    -4 -3 -7 14350.8
    -4 -3 -7 15078.5
    -4 -3 -6 6397.37
    -4 -3 -6 5896.52
    -4 -3 -6 6240.24
    -4 -3 -5 27910.4
    -4 -3 -5 27038.4
    -4 -3 -5 28119.1
    -4 -3 -4 1431.64
    -4 -3 -4 1737.01
    -4 -3 -4 1738.22
    -4 -3 -3 382.678
    -4 -3 -3 301.255
    -4 -3 -3 401.898
    -4 -3 -2 23081.1
    -4 -3 -2 22504.2
    -4 -3 -2 23326.9
    -4 -3 -1 3588.87
    -4 -3 -1 3444.54
    -4 -3 -1 3195.04
    -4 -3 0 7708.61
    -4 -3 0 8085.73
    -4 -3 1 12733.6
    -4 -3 1 11960.9
    -4 -3 2 46190
    -4 -3 2 44734.1
    -4 -3 3 3344.88
    -4 -3 3 3510.5
    -4 -3 4 3788.15
    -4 -3 4 3486.17
    -4 -3 5 42856
    -4 -3 6 4269.05
    -4 -3 7 917.749
    -4 -3 8 38353
    -4 -3 8 40051.7
    -4 -3 9 1902.51
    -4 -3 9 2040.2
    -4 -3 10 2572.34
    -4 -3 10 2756.67
    -4 -3 11 16936.1
    -4 -3 11 16040.6
    -4 -3 12 24427.7
    -4 -3 12 24283.9
    -4 -3 13 4404.26
    -4 -3 13 4761.5
    -4 -3 14 6524.67
    -4 -3 14 6921.08
    -4 -3 15 16347.9
    -4 -3 15 16338.1
    -4 -3 16 8942.45
    -4 -3 16 8914.46
    -4 -3 17 1316.37
    -4 -3 17 515.707
    -4 -3 18 4517.72
    -4 -3 18 4948.12
    -4 -3 19 2048.01
    -4 -3 19 1765.74
    -4 -3 20 2223.6
    -4 -3 20 2099.64
    -4 -3 21 105.18
    -4 -2 -18 424.775
    -4 -2 -17 2432.8
    -4 -2 -17 2517.98
    -4 -2 -16 4031.72
    -4 -2 -16 3457.78
    -4 -2 -15 793.258
    -4 -2 -15 757.187
    -4 -2 -14 730.585
    -4 -2 -13 8444.28
    -4 -2 -12 2337.89
    -4 -2 -11 2780.73
    -4 -2 -10 9569.08
    -4 -2 -9 3647.52
    -4 -2 -9 3729.33
    -4 -2 -9 3344.26
    -4 -2 -8 1244.18
    -4 -2 -8 993.966
    -4 -2 -8 1351.89
    -4 -2 -7 10112.6
    -4 -2 -7 10056.2
    -4 -2 -7 10030.3
    -4 -2 -6 18071.5
    -4 -2 -6 18212.2
    -4 -2 -6 17989.6
    -4 -2 -5 6505.96
    -4 -2 -5 6148.48
    -4 -2 -5 5808
    -4 -2 -4 7993.69
    -4 -2 -4 8008.92
    -4 -2 -4 8977.88
    -4 -2 -3 10781.6
    -4 -2 -3 10452.6
    -4 -2 -3 11399.6
    -4 -2 -2 3987.65
    -4 -2 -2 3387.71
    -4 -2 -2 3239.23
    -4 -2 -1 1784.81
    -4 -2 -1 1788.01
    -4 -2 0 6165.85
    -4 -2 0 5852.08
    -4 -2 1 201.626
    -4 -2 1 383.186
    -4 -2 2 4463.67
    -4 -2 2 3961.54
    -4 -2 3 166.29
    -4 -2 3 18.7673
    -4 -2 4 1413.88
    -4 -2 4 1715.23
    -4 -2 5 15171.1
    -4 -2 6 2417.97
    -4 -2 6 1913.9
    -4 -2 7 4738.15
    -4 -2 7 5080.57
    -4 -2 8 48731.5
    -4 -2 8 49179.2
    -4 -2 8 48847.5
    -4 -2 9 3317.44
    -4 -2 9 3737.34
    -4 -2 9 4239.76
    -4 -2 10 2929.19
    -4 -2 10 2847.47
    -4 -2 11 2480.16
    -4 -2 11 2614.25
    -4 -2 12 11417.9
    -4 -2 12 12641.9
    -4 -2 12 12448.4
    -4 -2 13 583.58
    -4 -2 13 297.04
    -4 -2 13 565.624
    -4 -2 14 709
    -4 -2 14 749.914
    -4 -2 14 862.143
    -4 -2 15 21386.7
    -4 -2 15 22863.1
    -4 -2 15 22329.3
    -4 -2 16 150.085
    -4 -2 16 175.959
    -4 -2 16 243.252
    -4 -2 17 2857.31
    -4 -2 17 2375.95
    -4 -2 18 13637
    -4 -2 18 14151.2
    -4 -2 19 3457.05
    -4 -2 19 3692.38
    -4 -2 20 1966.51
    -4 -2 21 1212.6
    -4 -1 -18 140.922
    -4 -1 -17 304.578
    -4 -1 -17 211.743
    -4 -1 -16 3739.26
    -4 -1 -16 4559.44
    -4 -1 -15 573.322
    -4 -1 -14 199.935
    -4 -1 -13 7539.73
    -4 -1 -12 6486.41
    -4 -1 -11 1498.88
    -4 -1 -10 939.305
    -4 -1 -10 1457.37
    -4 -1 -9 5593.16
    -4 -1 -9 6346.75
    -4 -1 -8 2155
    -4 -1 -8 2577.25
    -4 -1 -8 2052.34
    -4 -1 -7 29495.3
    -4 -1 -7 30719.6
    -4 -1 -7 29571.1
    -4 -1 -6 37172.3
    -4 -1 -6 36797.2
    -4 -1 -6 35496.6
    -4 -1 -5 4.94792
    -4 -1 -5 233.401
    -4 -1 -5 301.752
    -4 -1 -4 18466.8
    -4 -1 -4 17777.9
    -4 -1 -4 17048.7
    -4 -1 -3 28302.3
    -4 -1 -3 28176.7
    -4 -1 -3 27296.6
    -4 -1 -2 16973.5
    -4 -1 -2 18248.1
    -4 -1 -1 4901.92
    -4 -1 -1 4791.68
    -4 -1 0 26629.7
    -4 -1 0 24223.9
    -4 -1 1 21402
    -4 -1 1 22817.6
    -4 -1 2 18873.2
    -4 -1 2 18264.9
    -4 -1 3 1403.48
    -4 -1 3 1427.79
    -4 -1 3 1363.93
    -4 -1 4 40196
    -4 -1 4 40237.2
    -4 -1 5 23359.8
    -4 -1 5 23100.3
    -4 -1 5 22509.1
    -4 -1 6 14815.6
    -4 -1 6 15228.8
    -4 -1 6 13565.3
    -4 -1 7 1605.37
    -4 -1 7 2047.54
    -4 -1 7 1830.36
    -4 -1 8 13802.8
    -4 -1 8 12941.2
    -4 -1 8 14107.9
    -4 -1 9 3705.69
    -4 -1 9 5086.35
    -4 -1 9 3597.39
    -4 -1 10 1274.47
    -4 -1 10 1069.26
    -4 -1 10 1316.12
    -4 -1 11 7031.69
    -4 -1 11 6869.15
    -4 -1 11 6805.22
    -4 -1 12 19479.2
    -4 -1 12 18487.8
    -4 -1 13 1886.97
    -4 -1 13 2397.14
    -4 -1 13 1832.46
    -4 -1 14 279.382
    -4 -1 14 167.452
    -4 -1 14 488.835
    -4 -1 15 19956.8
    -4 -1 15 20146.1
    -4 -1 15 18903.6
    -4 -1 16 2410.58
    -4 -1 16 2217.07
    -4 -1 16 2455.24
    -4 -1 17 1619.56
    -4 -1 17 1457.72
    -4 -1 17 1275.6
    -4 -1 18 6924.88
    -4 -1 18 6060
    -4 -1 19 7265.84
    -4 -1 20 -136.137
    -4 -1 21 363.32
    -4 -1 21 498.112
    -4 0 -19 1024.99
    -4 0 -18 423.569
    -4 0 -17 3253.54
    -4 0 -17 3633.75
    -4 0 -16 1017.87
    -4 0 -15 2093.78
    -4 0 -14 958.505
    -4 0 -13 1725.91
    -4 0 -12 6137.91
    -4 0 -11 4112.38
    -4 0 -10 5416.63
    -4 0 -10 5755.38
    -4 0 -9 7752.36
    -4 0 -9 6654.75
    -4 0 -8 507.476
    -4 0 -8 297.239
    -4 0 -8 327.828
    -4 0 -7 981.706
    -4 0 -7 1235.58
    -4 0 -7 963.462
    -4 0 -6 40907.8
    -4 0 -6 39838
    -4 0 -6 38013.1
    -4 0 -5 32229
    -4 0 -5 31423.6
    -4 0 -5 33103.8
    -4 0 -4 28254.5
    -4 0 -4 26312.5
    -4 0 -4 28483.4
    -4 0 -3 58217.7
    -4 0 -3 56057.6
    -4 0 -2 64412.6
    -4 0 -2 62784.4
    -4 0 -1 3204.99
    -4 0 -1 3324.45
    -4 0 0 20055.4
    -4 0 0 19213.8
    -4 0 1 26801
    -4 0 1 27069.9
    -4 0 1 27298.1
    -4 0 2 6093.88
    -4 0 2 6063.49
    -4 0 2 6350.83
    -4 0 2 6025.22
    -4 0 3 7838.24
    -4 0 3 7489.72
    -4 0 3 8195.16
    -4 0 3 7589.82
    -4 0 4 55784.9
    -4 0 4 55682.5
    -4 0 4 52384.5
    -4 0 4 55848.7
    -4 0 5 18359.2
    -4 0 5 17594.8
    -4 0 5 17119.4
    -4 0 6 15772.4
    -4 0 6 15415.7
    -4 0 6 15223.2
    -4 0 7 4781.82
    -4 0 7 5451.04
    -4 0 7 5306.16
    -4 0 8 1488.95
    -4 0 8 1393.32
    -4 0 8 1451.85
    -4 0 9 978.937
    -4 0 9 969.456
    -4 0 9 867.733
    -4 0 10 2811.54
    -4 0 10 2302.93
    -4 0 10 2386.56
    -4 0 11 -52.6827
    -4 0 11 78.7475
    -4 0 11 -21.0901
    -4 0 12 2174.8
    -4 0 12 1865.51
    -4 0 12 1507.73
    -4 0 13 8106.98
    -4 0 13 6745.17
    -4 0 13 7391.51
    -4 0 14 618.908
    -4 0 14 966.201
    -4 0 14 319.535
    -4 0 14 522.046
    -4 0 15 5668.54
    -4 0 15 5370.89
    -4 0 15 4679.56
    -4 0 15 4337.7
    -4 0 16 3774.27
    -4 0 16 4690.52
    -4 0 16 3675.32
    -4 0 17 439.946
    -4 0 17 788.105
    -4 0 18 626.181
    -4 0 18 573.646
    -4 0 19 6831.66
    -4 0 19 6070.35
    -4 0 20 580.06
    -4 0 20 768.125
    -4 0 21 163.525
    -4 0 21 147.584
    -4 1 -19 414.346
    -4 1 -18 3164.4
    -4 1 -17 3235.1
    -4 1 -17 3222.21
    -4 1 -16 2076.56
    -4 1 -15 5863.15
    -4 1 -14 352.325
    -4 1 -13 6317.49
    -4 1 -12 2363.12
    -4 1 -11 1650.51
    -4 1 -11 1869.72
    -4 1 -10 8034.06
    -4 1 -10 7223.01
    -4 1 -9 14198.8
    -4 1 -9 14562
    -4 1 -8 13343.4
    -4 1 -8 15920.6
    -4 1 -8 15462.3
    -4 1 -7 4854.28
    -4 1 -7 5785.03
    -4 1 -7 4220.53
    -4 1 -6 2081.7
    -4 1 -6 2060.4
    -4 1 -6 2177.15
    -4 1 -5 54239.5
    -4 1 -5 54934.6
    -4 1 -5 54850.4
    -4 1 -4 12235.1
    -4 1 -4 12900.1
    -4 1 -3 2465.58
    -4 1 -3 2561.36
    -4 1 -2 37097.6
    -4 1 -2 37794.4
    -4 1 -1 92824.5
    -4 1 -1 89553.4
    -4 1 -1 88333.9
    -4 1 0 13098.4
    -4 1 0 12586.5
    -4 1 0 12709.5
    -4 1 1 32161.5
    -4 1 1 34308.6
    -4 1 1 32068.3
    -4 1 2 57883.2
    -4 1 2 57893.4
    -4 1 2 58172.4
    -4 1 3 21804.4
    -4 1 3 21291.4
    -4 1 3 21043.3
    -4 1 4 10283.4
    -4 1 4 10588
    -4 1 5 35443.7
    -4 1 5 35398.2
    -4 1 6 2692.26
    -4 1 6 2828.4
    -4 1 7 5467.23
    -4 1 7 5952.4
    -4 1 8 14286.2
    -4 1 8 14584.7
    -4 1 9 3761.56
    -4 1 9 4513.58
    -4 1 9 3927.41
    -4 1 10 1210.23
    -4 1 10 1139.58
    -4 1 10 1095
    -4 1 11 6299.02
    -4 1 11 6406.84
    -4 1 11 7284
    -4 1 12 5480.29
    -4 1 12 5927.84
    -4 1 12 5727.5
    -4 1 13 21857.1
    -4 1 13 23507.2
    -4 1 13 23078.5
    -4 1 14 1209.81
    -4 1 14 1682
    -4 1 14 1296.68
    -4 1 14 1958.61
    -4 1 15 153.02
    -4 1 15 7.79289
    -4 1 15 -48.6653
    -4 1 15 -131.133
    -4 1 16 8883.23
    -4 1 16 8801.5
    -4 1 16 8610.87
    -4 1 17 343.889
    -4 1 17 202.946
    -4 1 17 196.205
    -4 1 18 911.583
    -4 1 18 957.997
    -4 1 18 1516.03
    -4 1 19 5890.41
    -4 1 19 5491.1
    -4 1 20 4908.62
    -4 1 20 4361.44
    -4 2 -20 5430.62
    -4 2 -19 1455.19
    -4 2 -18 1104.99
    -4 2 -17 651.5
    -4 2 -17 597.963
    -4 2 -16 8610.55
    -4 2 -15 1077.67
    -4 2 -14 938.826
    -4 2 -13 9749.89
    -4 2 -12 10928.5
    -4 2 -11 3693.88
    -4 2 -11 3638.24
    -4 2 -10 3286.19
    -4 2 -10 3910.74
    -4 2 -9 10126.1
    -4 2 -9 9722.44
    -4 2 -8 10479.7
    -4 2 -8 9690.82
    -4 2 -7 4311.97
    -4 2 -7 4552.82
    -4 2 -6 5539.71
    -4 2 -6 5700.23
    -4 2 -6 5372.32
    -4 2 -5 24915.8
    -4 2 -5 23698.8
    -4 2 -4 4434.55
    -4 2 -3 10644
    -4 2 -2 13660.8
    -4 2 -2 13184.8
    -4 2 -2 12978.9
    -4 2 -1 15435.7
    -4 2 -1 14918.4
    -4 2 -1 15671.4
    -4 2 0 13175.7
    -4 2 0 12665.6
    -4 2 1 4403.98
    -4 2 2 62441.3
    -4 2 3 11086.7
    -4 2 4 844.5
    -4 2 5 186800
    -4 2 6 1657.5
    -4 2 7 5459.96
    -4 2 8 29153.9
    -4 2 9 7982.45
    -4 2 10 5357.02
    -4 2 11 10812.7
    -4 2 12 31161.4
    -4 2 12 30989.5
    -4 2 13 7970.49
    -4 2 13 9947.56
    -4 2 13 9910.44
    -4 2 14 1148.81
    -4 2 14 1515.63
    -4 2 14 1324.33
    -4 2 15 10491.8
    -4 2 15 9361.8
    -4 2 15 10460.7
    -4 2 16 880.261
    -4 2 16 759.467
    -4 2 16 729.546
    -4 2 16 811.397
    -4 2 17 3394.34
    -4 2 17 3311.47
    -4 2 17 3452.98
    -4 2 17 3074.87
    -4 2 18 908.797
    -4 2 18 1198.36
    -4 2 18 1879.94
    -4 2 19 2426.68
    -4 3 -20 1027.1
    -4 3 -19 4618.15
    -4 3 -18 53.9885
    -4 3 -17 870.226
    -4 3 -16 9570.59
    -4 3 -15 2512.43
    -4 3 -14 1300.99
    -4 3 -13 6015.86
    -4 3 -12 4644.87
    -4 3 -12 4748.38
    -4 3 -11 1195.85
    -4 3 -11 953.802
    -4 3 -10 13061.7
    -4 3 -10 12255.6
    -4 3 -10 12453.7
    -4 3 -9 10051
    -4 3 -9 9832.91
    -4 3 -9 9223.44
    -4 3 -8 4290.29
    -4 3 -8 4015.45
    -4 3 -8 3921.16
    -4 3 -7 1931.43
    -4 3 -7 2496.7
    -4 3 -7 2229.39
    -4 3 -7 2304.85
    -4 3 -6 20109
    -4 3 -6 20650.7
    -4 3 -6 20398
    -4 3 -5 2290.54
    -4 3 -5 2388.02
    -4 3 -4 2959.13
    -4 3 -4 2921.76
    -4 3 -3 35589.4
    -4 3 -3 34290.9
    -4 3 -3 34516.5
    -4 3 -2 8225.12
    -4 3 -1 12896.2
    -4 3 0 3373.36
    -4 3 1 13164.3
    -4 3 2 45531.1
    -4 3 3 2743.86
    -4 3 4 20390.1
    -4 3 5 59347.5
    -4 3 6 16719.7
    -4 3 7 525.187
    -4 3 8 1941.72
    -4 3 9 21752.5
    -4 3 10 1071.32
    -4 3 11 398.197
    -4 3 11 300.417
    -4 3 12 36358.9
    -4 3 12 36013.8
    -4 3 13 57.7486
    -4 3 13 171.081
    -4 3 14 1602
    -4 3 14 1919.51
    -4 3 15 13657.3
    -4 3 15 12202.5
    -4 3 16 6400.87
    -4 3 16 6680.5
    -4 3 16 5997.14
    -4 3 16 5988.92
    -4 3 17 847.778
    -4 3 17 1023.06
    -4 3 17 1128.42
    -4 3 17 780.645
    -4 3 18 401.848
    -4 3 18 435.963
    -4 4 -20 897.753
    -4 4 -19 3096.27
    -4 4 -18 1176.79
    -4 4 -17 1499.56
    -4 4 -16 5131.71
    -4 4 -15 4080.48
    -4 4 -14 1067.81
    -4 4 -13 5024.97
    -4 4 -13 4932.47
    -4 4 -12 12240.9
    -4 4 -12 11706.1
    -4 4 -12 12877
    -4 4 -11 2350.61
    -4 4 -11 2742.98
    -4 4 -11 2818.41
    -4 4 -10 5714.39
    -4 4 -10 6164.93
    -4 4 -10 6865.05
    -4 4 -9 33939.3
    -4 4 -9 35027.9
    -4 4 -9 36453.7
    -4 4 -8 4515.41
    -4 4 -8 4457.34
    -4 4 -8 4416.41
    -4 4 -7 7872.09
    -4 4 -7 7982.99
    -4 4 -7 7531.36
    -4 4 -6 26534
    -4 4 -6 26565.9
    -4 4 -6 26463
    -4 4 -5 9333.76
    -4 4 -4 4091.71
    -4 4 -4 4169.91
    -4 4 -3 12322.9
    -4 4 -3 12273.8
    -4 4 -2 15623.9
    -4 4 -2 15589.8
    -4 4 -1 1104.25
    -4 4 -1 1151.98
    -4 4 0 3504.2
    -4 4 0 3227.52
    -4 4 1 38045.2
    -4 4 2 2191.88
    -4 4 3 14389.8
    -4 4 4 13461.4
    -4 4 4 13399.1
    -4 4 5 9305.93
    -4 4 5 8582.58
    -4 4 6 5663.62
    -4 4 6 6290.37
    -4 4 7 145.564
    -4 4 7 10.6994
    -4 4 8 182.038
    -4 4 8 115.327
    -4 4 9 13177.6
    -4 4 9 12654.6
    -4 4 10 6596.79
    -4 4 10 6084.69
    -4 4 11 2402.81
    -4 4 11 1979.95
    -4 4 12 32952.7
    -4 4 12 30896.3
    -4 4 13 6704.65
    -4 4 13 7544.98
    -4 4 14 731.065
    -4 4 14 451.612
    -4 4 15 5955.28
    -4 4 15 5465.62
    -4 4 16 5138.4
    -4 4 16 4393.64
    -4 4 17 638.674
    -4 4 17 375.98
    -4 4 18 408.778
    -4 4 18 227.918
    -4 4 19 7265.36
    -4 5 -20 1586.6
    -4 5 -19 -103.275
    -4 5 -18 2130.28
    -4 5 -17 1296.21
    -4 5 -16 953.866
    -4 5 -15 3646.23
    -4 5 -15 3401.51
    -4 5 -14 599.145
    -4 5 -14 375.715
    -4 5 -13 1099.76
    -4 5 -13 1040.2
    -4 5 -12 3702.71
    -4 5 -12 4057.94
    -4 5 -12 3918.14
    -4 5 -11 7327.57
    -4 5 -11 6468.12
    -4 5 -11 6156.6
    -4 5 -10 179.21
    -4 5 -10 130.53
    -4 5 -10 165.417
    -4 5 -9 19084.2
    -4 5 -9 18643.5
    -4 5 -9 17700.3
    -4 5 -8 21114.8
    -4 5 -8 20985.6
    -4 5 -8 19587.1
    -4 5 -7 8332.11
    -4 5 -7 8501.24
    -4 5 -6 9590.66
    -4 5 -5 22263
    -4 5 -5 21998.6
    -4 5 -4 148.541
    -4 5 -4 -18.5461
    -4 5 -3 8754.95
    -4 5 -3 7909.9
    -4 5 -2 23711.5
    -4 5 -2 22622.5
    -4 5 -1 5300.71
    -4 5 -1 4764.49
    -4 5 0 8853.28
    -4 5 0 7010.63
    -4 5 1 18628.9
    -4 5 1 20273.9
    -4 5 2 1300.32
    -4 5 2 1183.46
    -4 5 3 11981.5
    -4 5 4 3102.94
    -4 5 4 3093.74
    -4 5 5 1038.4
    -4 5 5 1097.77
    -4 5 6 947.866
    -4 5 6 988.876
    -4 5 7 898.886
    -4 5 7 693.068
    -4 5 8 2885.35
    -4 5 8 3107.82
    -4 5 9 4670.57
    -4 5 9 5099.92
    -4 5 10 7056.9
    -4 5 10 7848.34
    -4 5 11 954.325
    -4 5 11 1131.04
    -4 5 12 5285.78
    -4 5 12 6755.43
    -4 5 13 5986.07
    -4 5 13 6049.15
    -4 5 14 3682.38
    -4 5 15 334.002
    -4 5 16 14863.2
    -4 5 17 1215.77
    -4 5 18 428.792
    -4 5 19 2716.6
    -4 6 -19 869.113
    -4 6 -18 1604.23
    -4 6 -17 176.09
    -4 6 -17 -165.318
    -4 6 -16 5439.62
    -4 6 -16 5725.96
    -4 6 -15 4252.46
    -4 6 -15 4603.15
    -4 6 -14 374.774
    -4 6 -14 762.765
    -4 6 -13 5137.66
    -4 6 -13 5634.52
    -4 6 -12 1820
    -4 6 -12 1579.58
    -4 6 -12 1646.61
    -4 6 -11 7191.98
    -4 6 -11 6975.3
    -4 6 -11 6445.36
    -4 6 -10 8014.91
    -4 6 -10 7629.59
    -4 6 -10 7859.11
    -4 6 -9 153.581
    -4 6 -9 94.9367
    -4 6 -9 158.626
    -4 6 -8 53828
    -4 6 -8 53467.8
    -4 6 -7 5551.17
    -4 6 -7 5450.68
    -4 6 -6 917.858
    -4 6 -6 691.589
    -4 6 -5 45333.5
    -4 6 -5 43566.5
    -4 6 -4 14567.3
    -4 6 -4 12734.1
    -4 6 -3 348.231
    -4 6 -3 273.599
    -4 6 -2 32636.8
    -4 6 -2 32496.6
    -4 6 -1 43570.2
    -4 6 -1 43521.4
    -4 6 0 15867.2
    -4 6 0 16233.4
    -4 6 1 6752.24
    -4 6 1 5922.35
    -4 6 2 69190.8
    -4 6 2 69283.5
    -4 6 3 2683.71
    -4 6 3 2570.48
    -4 6 3 2824.7
    -4 6 4 3069.73
    -4 6 4 3644.11
    -4 6 5 18180.3
    -4 6 5 18504.8
    -4 6 6 1663.46
    -4 6 6 1764.78
    -4 6 7 3587.99
    -4 6 7 3038.57
    -4 6 8 878.009
    -4 6 8 992.732
    -4 6 9 8592.3
    -4 6 9 8393.23
    -4 6 10 8913.39
    -4 6 10 9622.77
    -4 6 11 1679.4
    -4 6 12 2830.64
    -4 6 13 6065.59
    -4 6 14 1312.83
    -4 6 15 109.988
    -4 6 16 5025.93
    -4 6 17 2089.22
    -4 6 18 939.493
    -4 7 -19 6144.71
    -4 7 -18 797.486
    -4 7 -17 333.245
    -4 7 -17 328.988
    -4 7 -16 7734.02
    -4 7 -16 9218.04
    -4 7 -15 1186.74
    -4 7 -15 1769.76
    -4 7 -14 877.214
    -4 7 -14 829.174
    -4 7 -13 4062.27
    -4 7 -13 4672.84
    -4 7 -12 5421.28
    -4 7 -12 4807.97
    -4 7 -12 5309.35
    -4 7 -11 1960.93
    -4 7 -11 2102.58
    -4 7 -11 1962.36
    -4 7 -10 1644.21
    -4 7 -10 1863.23
    -4 7 -9 7269.5
    -4 7 -9 6945.09
    -4 7 -8 18284.7
    -4 7 -8 17388.6
    -4 7 -7 2597.2
    -4 7 -7 2729.92
    -4 7 -7 2591.02
    -4 7 -6 19821.3
    -4 7 -6 20351.9
    -4 7 -5 26926.1
    -4 7 -5 25195
    -4 7 -4 20844.5
    -4 7 -4 20476.3
    -4 7 -3 1477.29
    -4 7 -3 1673.06
    -4 7 -2 2347.41
    -4 7 -2 2461.06
    -4 7 -1 46320.8
    -4 7 -1 46241.5
    -4 7 0 1974.2
    -4 7 0 1890.17
    -4 7 1 2192.12
    -4 7 1 1912.4
    -4 7 2 89559.6
    -4 7 2 90734.4
    -4 7 3 7336.83
    -4 7 3 7125.58
    -4 7 3 7918.15
    -4 7 4 1844.86
    -4 7 4 2242.43
    -4 7 4 1794.75
    -4 7 5 32118
    -4 7 5 32269.7
    -4 7 6 3245.63
    -4 7 6 3512.64
    -4 7 7 756.795
    -4 7 8 1264.87
    -4 7 9 13179.4
    -4 7 10 5008.8
    -4 7 11 148.099
    -4 7 12 7566.59
    -4 7 13 1066.21
    -4 7 14 1896.9
    -4 7 15 2697.68
    -4 7 16 2560.45
    -4 7 17 5788.22
    -4 8 -20 284.446
    -4 8 -19 10588.1
    -4 8 -18 1352.15
    -4 8 -17 543.466
    -4 8 -17 216.154
    -4 8 -16 5942.39
    -4 8 -16 5694.3
    -4 8 -15 2919.46
    -4 8 -15 4054.54
    -4 8 -14 345.856
    -4 8 -14 907.557
    -4 8 -13 725.71
    -4 8 -13 463.391
    -4 8 -12 17985.9
    -4 8 -12 18137
    -4 8 -12 18549.8
    -4 8 -11 383.62
    -4 8 -11 -3.91757
    -4 8 -10 573.494
    -4 8 -10 761.795
    -4 8 -9 8136.73
    -4 8 -9 8588.51
    -4 8 -8 2556.02
    -4 8 -8 3214.2
    -4 8 -8 2577.12
    -4 8 -7 2060.84
    -4 8 -7 2201.38
    -4 8 -7 1731.2
    -4 8 -6 6222.63
    -4 8 -6 5796.8
    -4 8 -5 3143.47
    -4 8 -5 3335.84
    -4 8 -4 2208.72
    -4 8 -4 1868.63
    -4 8 -3 541.978
    -4 8 -3 433.716
    -4 8 -2 5361.88
    -4 8 -2 5281.58
    -4 8 -1 45973.6
    -4 8 -1 45212.5
    -4 8 0 2646.06
    -4 8 0 2268.49
    -4 8 1 17173.3
    -4 8 1 15573
    -4 8 2 66500.4
    -4 8 2 65388.3
    -4 8 3 15987.9
    -4 8 3 16127.6
    -4 8 3 16056.7
    -4 8 4 392.746
    -4 8 5 2235.34
    -4 8 6 9769.2
    -4 8 7 876.956
    -4 8 8 447.114
    -4 8 9 45181.4
    -4 8 10 900.943
    -4 8 11 5245.56
    -4 8 12 8501.39
    -4 8 13 2709.64
    -4 8 14 1170.92
    -4 8 15 14.9171
    -4 8 16 3359.77
    -4 8 17 768.133
    -4 9 -19 2889.6
    -4 9 -18 4072.28
    -4 9 -17 373.781
    -4 9 -16 1995.88
    -4 9 -16 1754.22
    -4 9 -15 2970.54
    -4 9 -15 3178.76
    -4 9 -14 28.6307
    -4 9 -14 313.06
    -4 9 -13 1481.6
    -4 9 -13 1903.88
    -4 9 -12 12932.9
    -4 9 -11 309.984
    -4 9 -10 3221.78
    -4 9 -10 3265.38
    -4 9 -9 12892.4
    -4 9 -9 13906.1
    -4 9 -9 13754.7
    -4 9 -8 6309.82
    -4 9 -8 6427.84
    -4 9 -8 6316.22
    -4 9 -7 3326.37
    -4 9 -7 3931.52
    -4 9 -7 4231.71
    -4 9 -6 8462.94
    -4 9 -6 7641.55
    -4 9 -5 6880.01
    -4 9 -5 7811.16
    -4 9 -4 2333.32
    -4 9 -4 2296.81
    -4 9 -3 3381.1
    -4 9 -3 3323.95
    -4 9 -2 10058.7
    -4 9 -2 9957.07
    -4 9 -1 1914.98
    -4 9 -1 2024.45
    -4 9 0 9817.97
    -4 9 0 10318.3
    -4 9 1 17273
    -4 9 1 17371.4
    -4 9 2 4255.34
    -4 9 2 4080.74
    -4 9 3 15461.2
    -4 9 4 2574.66
    -4 9 5 4290.15
    -4 9 6 9745.46
    -4 9 7 2789.08
    -4 9 8 1931.06
    -4 9 9 16213.6
    -4 9 10 5767.33
    -4 9 11 4691.69
    -4 9 12 238.572
    -4 9 13 11468.9
    -4 9 14 588.812
    -4 9 15 153.043
    -4 9 16 7120.28
    -4 10 -18 4814.68
    -4 10 -17 -341.891
    -4 10 -16 661.038
    -4 10 -16 -263.664
    -4 10 -15 5235.67
    -4 10 -15 6341.6
    -4 10 -14 581.219
    -4 10 -14 431.05
    -4 10 -13 1904.31
    -4 10 -12 9085.02
    -4 10 -11 19953.7
    -4 10 -10 4192.6
    -4 10 -9 4171.37
    -4 10 -9 4972.09
    -4 10 -8 14792
    -4 10 -8 16078.8
    -4 10 -7 1337.4
    -4 10 -7 1522.84
    -4 10 -6 2689.68
    -4 10 -6 2711.21
    -4 10 -5 13056.3
    -4 10 -5 15097
    -4 10 -4 5222.89
    -4 10 -4 4132.32
    -4 10 -3 3480.18
    -4 10 -3 4089.29
    -4 10 -2 5376.53
    -4 10 -2 5788.62
    -4 10 -1 15169.7
    -4 10 -1 13949.5
    -4 10 0 3894.62
    -4 10 0 3707.68
    -4 10 1 1772.12
    -4 10 1 1613.29
    -4 10 2 1743.09
    -4 10 3 186.971
    -4 10 4 400.017
    -4 10 5 854.323
    -4 10 6 81.1904
    -4 10 7 5298.44
    -4 10 8 3522.92
    -4 10 9 1074.54
    -4 10 10 10753.1
    -4 10 11 1359.9
    -4 10 12 612.348
    -4 10 13 5782.49
    -4 10 14 641.078
    -4 11 -18 3769.94
    -4 11 -17 472.745
    -4 11 -16 1944.57
    -4 11 -16 2035.25
    -4 11 -15 1846.86
    -4 11 -15 2030.73
    -4 11 -14 6960.83
    -4 11 -14 6303.96
    -4 11 -13 1509.58
    -4 11 -12 -27.8394
    -4 11 -11 16103.8
    -4 11 -10 609.508
    -4 11 -10 371.843
    -4 11 -9 1785.27
    -4 11 -9 1970.13
    -4 11 -8 28620.4
    -4 11 -8 26678.8
    -4 11 -7 3822.94
    -4 11 -7 3724.05
    -4 11 -6 562.281
    -4 11 -6 619.505
    -4 11 -5 12720.6
    -4 11 -5 11651.6
    -4 11 -4 15928.9
    -4 11 -4 15654.8
    -4 11 -3 808.559
    -4 11 -3 538.365
    -4 11 -2 354.702
    -4 11 -2 185.03
    -4 11 -1 26346.6
    -4 11 -1 25576.7
    -4 11 0 555.915
    -4 11 0 683.309
    -4 11 1 386.846
    -4 11 2 12280.4
    -4 11 3 558.191
    -4 11 4 1048.68
    -4 11 5 6052.02
    -4 11 6 1456.49
    -4 11 7 4104.76
    -4 11 8 1617.32
    -4 11 9 1838.6
    -4 11 10 5398.34
    -4 11 11 1933.53
    -4 11 12 1364.64
    -4 11 13 4228.64
    -4 12 -17 763.209
    -4 12 -16 2894.64
    -4 12 -16 2730.42
    -4 12 -15 1900.14
    -4 12 -15 2074.57
    -4 12 -14 1142.67
    -4 12 -13 450.582
    -4 12 -12 2386.42
    -4 12 -11 9725
    -4 12 -10 1509.72
    -4 12 -10 1084.67
    -4 12 -9 1897.67
    -4 12 -9 1809.55
    -4 12 -8 10226.1
    -4 12 -8 12147
    -4 12 -7 1044.79
    -4 12 -7 1221.91
    -4 12 -6 2263.78
    -4 12 -6 2220.32
    -4 12 -5 3825.92
    -4 12 -5 3592.36
    -4 12 -4 35615.1
    -4 12 -4 33116.7
    -4 12 -3 1962.76
    -4 12 -3 2208.53
    -4 12 -2 454.821
    -4 12 -2 524.309
    -4 12 -1 53491.8
    -4 12 -1 50785
    -4 12 0 2076.94
    -4 12 0 2653.41
    -4 12 1 622.94
    -4 12 2 9250.06
    -4 12 3 2024.16
    -4 12 4 1516.55
    -4 12 5 208.905
    -4 12 6 18663.6
    -4 12 7 412.57
    -4 12 8 506.596
    -4 12 9 5506.47
    -4 12 10 198.724
    -4 12 11 536.549
    -4 12 12 525.998
    -4 13 -16 1801.59
    -4 13 -15 6090.43
    -4 13 -14 109.436
    -4 13 -13 570.177
    -4 13 -12 7042.92
    -4 13 -11 1667.81
    -4 13 -10 1921.03
    -4 13 -10 2016.72
    -4 13 -9 12034.2
    -4 13 -9 12719.2
    -4 13 -8 9815.89
    -4 13 -8 9191.78
    -4 13 -7 7571.87
    -4 13 -7 7189.99
    -4 13 -6 909.184
    -4 13 -6 1489.32
    -4 13 -5 2949.75
    -4 13 -5 3860.68
    -4 13 -4 10257.6
    -4 13 -4 8210.76
    -4 13 -3 1599.03
    -4 13 -3 1897.66
    -4 13 -2 11570
    -4 13 -2 12191.2
    -4 13 -1 17730.4
    -4 13 -1 15526.4
    -4 13 0 10353.7
    -4 13 1 2541.82
    -4 13 2 3098.95
    -4 13 3 10779.6
    -4 13 4 915.66
    -4 13 5 2659.62
    -4 13 6 14189.2
    -4 13 7 1879.24
    -4 13 8 1935.35
    -4 13 9 6840.06
    -4 13 10 1036.55
    -4 14 -15 9116.54
    -4 14 -14 2574.69
    -4 14 -13 -141.87
    -4 14 -12 3322.32
    -4 14 -11 3672.24
    -4 14 -11 3682.26
    -4 14 -10 1196.53
    -4 14 -10 1178.11
    -4 14 -9 2714.86
    -4 14 -9 2395.4
    -4 14 -8 8448.32
    -4 14 -8 9408.22
    -4 14 -7 602.51
    -4 14 -7 393.236
    -4 14 -6 53.815
    -4 14 -6 -75.3562
    -4 14 -5 5504.17
    -4 14 -5 6945.75
    -4 14 -4 85.2035
    -4 14 -4 340.639
    -4 14 -3 2603.11
    -4 14 -3 2968.07
    -4 14 -2 11040.2
    -4 14 -1 3333.78
    -4 14 0 9627.58
    -4 14 1 822.906
    -4 14 2 765.406
    -4 14 3 5534.61
    -4 14 4 1487.06
    -4 14 5 4916.56
    -4 14 6 11203.7
    -4 14 7 5361.84
    -4 14 8 2523.82
    -4 14 9 2564.01
    -4 15 -14 5980.38
    -4 15 -13 1105.27
    -4 15 -12 787.816
    -4 15 -11 12159.6
    -4 15 -11 10042
    -4 15 -10 -108
    -4 15 -10 72.2876
    -4 15 -9 182.7
    -4 15 -9 10.6877
    -4 15 -8 5700.82
    -4 15 -8 4973.12
    -4 15 -7 1722.64
    -4 15 -7 2091.23
    -4 15 -6 -207.11
    -4 15 -6 303.801
    -4 15 -5 1134.95
    -4 15 -5 52.0315
    -4 15 -4 3854.05
    -4 15 -4 4153.76
    -4 15 -3 215.656
    -4 15 -2 2278.28
    -4 15 -1 4208.67
    -4 15 0 1769.76
    -4 15 1 650.985
    -4 15 2 1265.77
    -4 15 3 1022.03
    -4 15 4 2180.72
    -4 15 5 3939.54
    -4 15 6 602.276
    -4 15 7 8380.95
    -4 16 -12 902.706
    -4 16 -11 9877.97
    -4 16 -10 2486.04
    -4 16 -10 1640.85
    -4 16 -9 648.508
    -4 16 -9 267.904
    -4 16 -8 3418.33
    -4 16 -8 4551.4
    -4 16 -7 7500.03
    -4 16 -7 6561.27
    -4 16 -6 -159.746
    -4 16 -6 -105.066
    -4 16 -5 77.3196
    -4 16 -5 434.68
    -4 16 -4 13283.9
    -4 16 -3 321.106
    -4 16 -2 336.821
    -4 16 -1 10652
    -4 16 0 1581.59
    -4 16 1 345.636
    -4 16 2 244.565
    -4 16 3 4305.29
    -4 16 4 1641.15
    -4 16 5 1772.69
    -4 17 -11 3000.1
    -4 17 -10 3111.28
    -4 17 -9 155.623
    -4 17 -8 1239.69
    -4 17 -8 1668.63
    -4 17 -7 7207.45
    -4 17 -7 6223.77
    -4 17 -6 494.112
    -4 17 -6 -123.093
    -4 17 -5 1836.22
    -4 17 -4 18852.4
    -4 17 -3 2098.93
    -4 17 -2 271.62
    -4 17 -1 3990.52
    -4 17 0 960.647
    -4 17 1 452.711
    -4 17 2 -152.288
    -4 18 -8 1433.24
    -4 18 -6 1150.79
    -4 18 -5 2680.02
    -4 18 -4 7089.47
    -4 18 -3 9213.41
    -4 18 -2 841.16
    -4 18 -1 870.416
    -3 -16 1 1734.73
    -3 -16 2 7441.99
    -3 -16 3 2903.09
    -3 -16 4 4008.82
    -3 -16 5 1240.5
    -3 -16 6 4078.21
    -3 -16 7 2371.02
    -3 -16 8 748.583
    -3 -16 9 8394.82
    -3 -16 10 3180.28
    -3 -16 11 2227.82
    -3 -16 12 3163.79
    -3 -16 12 3137.94
    -3 -15 -4 842.385
    -3 -15 -3 193.369
    -3 -15 -2 3450.27
    -3 -15 -1 1393.23
    -3 -15 0 404.509
    -3 -15 1 3725.32
    -3 -15 2 1099.06
    -3 -15 3 8575.02
    -3 -15 4 4354.59
    -3 -15 5 617.088
    -3 -15 6 4878.44
    -3 -15 7 1290.62
    -3 -15 8 3079.77
    -3 -15 9 3321.19
    -3 -15 10 3554.08
    -3 -15 10 3865.64
    -3 -15 10 4185.5
    -3 -15 11 6231.81
    -3 -15 11 6513.3
    -3 -15 11 5054.1
    -3 -15 12 2925
    -3 -15 12 3199.3
    -3 -15 12 3545.12
    -3 -15 13 9478.01
    -3 -15 13 9315.55
    -3 -14 -7 1244.91
    -3 -14 -6 1467.9
    -3 -14 -5 4623.86
    -3 -14 -4 523.641
    -3 -14 -3 221.719
    -3 -14 -2 1928.67
    -3 -14 -1 148.768
    -3 -14 0 330.922
    -3 -14 1 6897.19
    -3 -14 2 1329.46
    -3 -14 3 6856.57
    -3 -14 4 1824.96
    -3 -14 5 3077.01
    -3 -14 6 3409.06
    -3 -14 6 2972.09
    -3 -14 7 1273.92
    -3 -14 7 1363.67
    -3 -14 8 4038.49
    -3 -14 8 4254.07
    -3 -14 8 4101.76
    -3 -14 9 3366.96
    -3 -14 9 3726.82
    -3 -14 9 3322.58
    -3 -14 10 5280.44
    -3 -14 10 4993.18
    -3 -14 10 6141.57
    -3 -14 11 5611.04
    -3 -14 11 5239.31
    -3 -14 11 6013.03
    -3 -14 12 -9.67577
    -3 -14 12 173.234
    -3 -14 12 196.18
    -3 -14 13 7270.97
    -3 -14 13 6885.72
    -3 -14 14 2047.98
    -3 -14 14 2596.13
    -3 -13 -8 4018.88
    -3 -13 -7 3165.91
    -3 -13 -6 1709.06
    -3 -13 -5 5359.66
    -3 -13 -4 1673.17
    -3 -13 -3 947.436
    -3 -13 -2 1872.89
    -3 -13 -1 8315.66
    -3 -13 0 1886.64
    -3 -13 1 277.164
    -3 -13 2 10355.5
    -3 -13 3 522.549
    -3 -13 4 1309.33
    -3 -13 4 1020.88
    -3 -13 5 7104.91
    -3 -13 6 490.34
    -3 -13 6 650.034
    -3 -13 7 1382.51
    -3 -13 7 1533.92
    -3 -13 8 1898.1
    -3 -13 8 1356.21
    -3 -13 9 1716.52
    -3 -13 9 2408.43
    -3 -13 10 5579.17
    -3 -13 10 5568.48
    -3 -13 11 2555.31
    -3 -13 11 2334.45
    -3 -13 12 9614.59
    -3 -13 12 9198.62
    -3 -13 13 8450.01
    -3 -13 13 7983.04
    -3 -13 14 2883.55
    -3 -13 14 2452.2
    -3 -13 15 3377.41
    -3 -12 -9 2057.38
    -3 -12 -8 2639.76
    -3 -12 -7 1535.74
    -3 -12 -6 1638.32
    -3 -12 -5 1299.7
    -3 -12 -4 2300.07
    -3 -12 -3 4326.9
    -3 -12 -2 968.289
    -3 -12 -1 13480.7
    -3 -12 0 7929.51
    -3 -12 1 735.239
    -3 -12 2 11529.5
    -3 -12 2 9784.13
    -3 -12 3 914.005
    -3 -12 4 5732.92
    -3 -12 4 6961.59
    -3 -12 5 3838.25
    -3 -12 5 3729.57
    -3 -12 6 6199.04
    -3 -12 6 5558.39
    -3 -12 7 965.841
    -3 -12 7 764.046
    -3 -12 8 871.764
    -3 -12 8 510.793
    -3 -12 9 7758.56
    -3 -12 9 8095.55
    -3 -12 10 1099.98
    -3 -12 10 1400.25
    -3 -12 11 691.378
    -3 -12 11 384.294
    -3 -12 12 3843.82
    -3 -12 12 4303.04
    -3 -12 13 4375.02
    -3 -12 13 3832.16
    -3 -12 14 2676.16
    -3 -12 14 2572.38
    -3 -12 15 2141.77
    -3 -12 16 58.5393
    -3 -11 -12 6552.55
    -3 -11 -11 323.137
    -3 -11 -10 653.056
    -3 -11 -9 2862.26
    -3 -11 -8 1486.81
    -3 -11 -7 1660.62
    -3 -11 -6 1783.8
    -3 -11 -5 1509.19
    -3 -11 -4 2745.72
    -3 -11 -3 403.955
    -3 -11 -2 8164.91
    -3 -11 -1 4052.89
    -3 -11 0 10696.9
    -3 -11 0 10647.5
    -3 -11 1 4220.03
    -3 -11 2 2072.59
    -3 -11 3 9653.83
    -3 -11 3 9771.9
    -3 -11 4 4583.19
    -3 -11 4 4334.23
    -3 -11 5 866.828
    -3 -11 5 982.485
    -3 -11 6 9189.7
    -3 -11 6 9077.34
    -3 -11 7 2389.08
    -3 -11 7 2440.54
    -3 -11 8 3244.88
    -3 -11 8 3308.31
    -3 -11 9 7357.48
    -3 -11 9 8106.78
    -3 -11 10 5653.63
    -3 -11 10 5184.48
    -3 -11 11 2561.21
    -3 -11 11 3617.35
    -3 -11 12 12364.2
    -3 -11 12 11704.8
    -3 -11 13 5322.66
    -3 -11 13 4295.91
    -3 -11 14 2009.33
    -3 -11 14 2813.79
    -3 -11 15 2742.1
    -3 -11 16 1489.21
    -3 -11 17 630.761
    -3 -10 -13 1414.98
    -3 -10 -12 2322.11
    -3 -10 -11 494.68
    -3 -10 -10 479.843
    -3 -10 -9 7960.34
    -3 -10 -9 6495.96
    -3 -10 -8 4466.52
    -3 -10 -8 4080.33
    -3 -10 -7 2421.77
    -3 -10 -7 2061.28
    -3 -10 -6 1147.87
    -3 -10 -6 906.889
    -3 -10 -5 3338.67
    -3 -10 -5 3993.62
    -3 -10 -4 2013.94
    -3 -10 -4 1731.83
    -3 -10 -3 1590.84
    -3 -10 -2 7216.67
    -3 -10 -1 2349.24
    -3 -10 -1 2137.57
    -3 -10 0 13281.4
    -3 -10 1 6192.88
    -3 -10 2 4000.48
    -3 -10 3 16969.5
    -3 -10 4 3773.51
    -3 -10 5 22979
    -3 -10 6 15824.8
    -3 -10 7 19834.8
    -3 -10 7 20685.9
    -3 -10 8 12362
    -3 -10 8 12401.1
    -3 -10 9 1904.11
    -3 -10 9 1535.38
    -3 -10 10 14459.5
    -3 -10 10 14751
    -3 -10 11 10936.1
    -3 -10 11 9726.09
    -3 -10 12 2558.17
    -3 -10 12 2533.86
    -3 -10 13 17309
    -3 -10 13 17518.5
    -3 -10 14 521.352
    -3 -10 14 453.332
    -3 -10 15 2174.95
    -3 -10 16 3899.64
    -3 -10 17 2635.28
    -3 -10 18 664.463
    -3 -9 -14 1133.45
    -3 -9 -14 1173
    -3 -9 -13 2424.02
    -3 -9 -13 2854.77
    -3 -9 -12 801.295
    -3 -9 -12 984.805
    -3 -9 -11 3222.68
    -3 -9 -11 3440.36
    -3 -9 -10 2471.04
    -3 -9 -10 2923.77
    -3 -9 -9 1199.87
    -3 -9 -9 485.86
    -3 -9 -9 1478.52
    -3 -9 -8 10746.6
    -3 -9 -8 10250.5
    -3 -9 -8 9228.54
    -3 -9 -7 273.201
    -3 -9 -7 346.93
    -3 -9 -7 74.3275
    -3 -9 -6 948.608
    -3 -9 -6 1014.84
    -3 -9 -6 1146.36
    -3 -9 -5 3255.21
    -3 -9 -5 3449.44
    -3 -9 -5 3084.31
    -3 -9 -4 1772.51
    -3 -9 -4 2171.62
    -3 -9 -4 2091.66
    -3 -9 -3 658.067
    -3 -9 -3 625.135
    -3 -9 -2 8931.91
    -3 -9 -2 8339.07
    -3 -9 -2 9216.85
    -3 -9 -1 13067.1
    -3 -9 -1 12831.8
    -3 -9 0 13865.5
    -3 -9 1 3135.26
    -3 -9 2 14815.3
    -3 -9 3 7818.96
    -3 -9 4 5524.16
    -3 -9 5 3776.95
    -3 -9 6 2521.78
    -3 -9 7 12339.8
    -3 -9 8 12851.8
    -3 -9 9 10503.8
    -3 -9 9 10437.7
    -3 -9 10 16596
    -3 -9 10 15625.5
    -3 -9 11 5318.33
    -3 -9 11 5358.91
    -3 -9 12 5686.89
    -3 -9 12 5446.27
    -3 -9 13 4363.82
    -3 -9 13 3942.88
    -3 -9 14 617.327
    -3 -9 14 513.76
    -3 -9 15 4375.74
    -3 -9 16 1635.2
    -3 -9 17 4317.58
    -3 -9 18 -109.441
    -3 -9 19 189.632
    -3 -8 -15 150.658
    -3 -8 -15 66.214
    -3 -8 -14 2827.59
    -3 -8 -14 2524.53
    -3 -8 -13 3209.03
    -3 -8 -13 4360.13
    -3 -8 -12 520.233
    -3 -8 -12 450.227
    -3 -8 -11 7550.24
    -3 -8 -11 6744.89
    -3 -8 -10 3403.72
    -3 -8 -10 3911.13
    -3 -8 -9 6205.34
    -3 -8 -9 5735.65
    -3 -8 -9 6651.99
    -3 -8 -8 10070.8
    -3 -8 -8 8601.38
    -3 -8 -8 9936.19
    -3 -8 -7 5421.14
    -3 -8 -7 5442.61
    -3 -8 -7 5242.65
    -3 -8 -6 4528.55
    -3 -8 -6 4641.35
    -3 -8 -6 4905.5
    -3 -8 -5 2687.77
    -3 -8 -5 2303.76
    -3 -8 -5 3109.15
    -3 -8 -4 12548.9
    -3 -8 -4 11475
    -3 -8 -4 12247.4
    -3 -8 -3 3599.39
    -3 -8 -3 3512.47
    -3 -8 -3 3834.98
    -3 -8 -2 3194.36
    -3 -8 -2 3429.11
    -3 -8 -1 22175.9
    -3 -8 0 2100.16
    -3 -8 0 1997.53
    -3 -8 1 1649.28
    -3 -8 2 17394.7
    -3 -8 3 2021.63
    -3 -8 4 2598.58
    -3 -8 5 3438.19
    -3 -8 6 1362.63
    -3 -8 7 7174.72
    -3 -8 8 2824.13
    -3 -8 8 2351.65
    -3 -8 9 7713.92
    -3 -8 9 7344.09
    -3 -8 10 13104.6
    -3 -8 10 12069.5
    -3 -8 11 2713.28
    -3 -8 11 2896.81
    -3 -8 11 2604.66
    -3 -8 12 13957.1
    -3 -8 12 13588
    -3 -8 12 13640
    -3 -8 13 1694.18
    -3 -8 13 2107.4
    -3 -8 13 1536.04
    -3 -8 14 2692.97
    -3 -8 14 2589.69
    -3 -8 14 2544.56
    -3 -8 15 6743.85
    -3 -8 15 6561.8
    -3 -8 16 6678.01
    -3 -8 17 13922.3
    -3 -8 18 3281.57
    -3 -8 19 3777.85
    -3 -8 20 7955.53
    -3 -7 -16 1261.13
    -3 -7 -15 2127.47
    -3 -7 -15 1910.1
    -3 -7 -14 2287.83
    -3 -7 -14 1713.83
    -3 -7 -13 1925.04
    -3 -7 -13 1825.22
    -3 -7 -12 3861.89
    -3 -7 -12 3651.51
    -3 -7 -11 1540.21
    -3 -7 -11 991.447
    -3 -7 -10 3955.52
    -3 -7 -10 4366.3
    -3 -7 -9 3325.09
    -3 -7 -9 3089.74
    -3 -7 -9 3289.12
    -3 -7 -8 1474.64
    -3 -7 -8 1713.17
    -3 -7 -8 1349.61
    -3 -7 -7 4464.66
    -3 -7 -7 4668.27
    -3 -7 -7 5011.18
    -3 -7 -6 105.621
    -3 -7 -6 6.08117
    -3 -7 -5 4801.45
    -3 -7 -5 6043.55
    -3 -7 -4 10997.1
    -3 -7 -4 11551.3
    -3 -7 -3 15527.4
    -3 -7 -3 14195.8
    -3 -7 -2 556.165
    -3 -7 -2 379.847
    -3 -7 -1 21351.3
    -3 -7 -1 20422.2
    -3 -7 0 1981.04
    -3 -7 0 2317.71
    -3 -7 1 5575.33
    -3 -7 1 5463.28
    -3 -7 2 9085.78
    -3 -7 2 11570.3
    -3 -7 3 2200.09
    -3 -7 3 3037.93
    -3 -7 4 2227.18
    -3 -7 4 1864.26
    -3 -7 4 1274.32
    -3 -7 5 8687.79
    -3 -7 5 8044.48
    -3 -7 6 7275.98
    -3 -7 6 7332.52
    -3 -7 7 3369.97
    -3 -7 7 3769.37
    -3 -7 8 2546.29
    -3 -7 8 2525.31
    -3 -7 9 23255.3
    -3 -7 9 23241
    -3 -7 10 2957.4
    -3 -7 10 3254.7
    -3 -7 11 2817.68
    -3 -7 11 2358.8
    -3 -7 12 11453.7
    -3 -7 12 12355.5
    -3 -7 12 11965.8
    -3 -7 13 3010.67
    -3 -7 13 2622.76
    -3 -7 13 3191.18
    -3 -7 14 2329.2
    -3 -7 14 1882.94
    -3 -7 14 3001.39
    -3 -7 15 4702.57
    -3 -7 15 3955.13
    -3 -7 16 6671.54
    -3 -7 16 6015.85
    -3 -7 17 4560.81
    -3 -7 17 4876.34
    -3 -7 18 1871.24
    -3 -7 19 9061.78
    -3 -7 20 542.286
    -3 -6 -17 -22.8918
    -3 -6 -16 491.886
    -3 -6 -16 823.807
    -3 -6 -15 4632.72
    -3 -6 -15 4530.38
    -3 -6 -14 756.178
    -3 -6 -14 958.821
    -3 -6 -13 2595.58
    -3 -6 -13 2708.03
    -3 -6 -12 3193.04
    -3 -6 -12 3561.16
    -3 -6 -11 3044.46
    -3 -6 -11 2088.73
    -3 -6 -10 2575.34
    -3 -6 -10 2160.44
    -3 -6 -9 9151.59
    -3 -6 -9 8858.74
    -3 -6 -9 9933.81
    -3 -6 -8 2031.84
    -3 -6 -8 1544.42
    -3 -6 -7 1698.38
    -3 -6 -7 1743.95
    -3 -6 -6 6509
    -3 -6 -6 6551.97
    -3 -6 -5 14552.7
    -3 -6 -5 16219.3
    -3 -6 -4 9626.5
    -3 -6 -4 9935.41
    -3 -6 -3 28634
    -3 -6 -3 28192.7
    -3 -6 -2 15745.4
    -3 -6 -2 15197.6
    -3 -6 -1 2397.96
    -3 -6 -1 2795.56
    -3 -6 -1 2902.32
    -3 -6 0 18648.1
    -3 -6 0 17257.7
    -3 -6 0 17171.4
    -3 -6 1 16728.4
    -3 -6 1 16650.2
    -3 -6 1 16255.3
    -3 -6 2 10979.1
    -3 -6 2 11226.7
    -3 -6 3 33212.9
    -3 -6 3 34823.7
    -3 -6 3 33724.1
    -3 -6 4 8186.37
    -3 -6 4 8120.34
    -3 -6 4 9302.19
    -3 -6 5 4265.17
    -3 -6 5 3949.78
    -3 -6 6 10608.8
    -3 -6 6 11010
    -3 -6 7 3820.02
    -3 -6 7 3872.57
    -3 -6 8 12284.6
    -3 -6 8 12044.8
    -3 -6 9 6418.82
    -3 -6 9 6729.06
    -3 -6 10 9955.28
    -3 -6 10 10640.6
    -3 -6 11 4553.96
    -3 -6 11 4886.02
    -3 -6 12 1305.45
    -3 -6 12 1649.81
    -3 -6 12 1570.5
    -3 -6 13 2916.58
    -3 -6 13 2579.62
    -3 -6 13 3343.05
    -3 -6 14 -47.1347
    -3 -6 14 264.494
    -3 -6 14 158.743
    -3 -6 15 914.834
    -3 -6 15 748.743
    -3 -6 16 7606.74
    -3 -6 16 7760.17
    -3 -6 17 961.566
    -3 -6 17 834.393
    -3 -6 18 2577.77
    -3 -6 18 2522.09
    -3 -6 19 6683.41
    -3 -6 19 4384.16
    -3 -6 20 1489.23
    -3 -6 21 2828.31
    -3 -5 -17 224.768
    -3 -5 -17 -215.972
    -3 -5 -16 2956.45
    -3 -5 -16 2843.59
    -3 -5 -15 5446.8
    -3 -5 -15 5383.4
    -3 -5 -14 1654.53
    -3 -5 -14 2290.76
    -3 -5 -13 2605.74
    -3 -5 -13 2911.3
    -3 -5 -12 2360.81
    -3 -5 -12 2327.35
    -3 -5 -11 6494.98
    -3 -5 -11 7469.54
    -3 -5 -10 2562.85
    -3 -5 -9 3034.51
    -3 -5 -9 2799.17
    -3 -5 -8 7293.89
    -3 -5 -8 7503
    -3 -5 -7 3832.62
    -3 -5 -7 3470.77
    -3 -5 -6 784.493
    -3 -5 -6 809.474
    -3 -5 -5 20342.6
    -3 -5 -5 22009.1
    -3 -5 -4 7136.52
    -3 -5 -4 8066.83
    -3 -5 -3 26388.8
    -3 -5 -3 26118.8
    -3 -5 -3 25606.4
    -3 -5 -2 13819.3
    -3 -5 -2 12865.6
    -3 -5 -2 12775.6
    -3 -5 -1 12044.4
    -3 -5 -1 11771.5
    -3 -5 -1 10397.7
    -3 -5 0 48543.2
    -3 -5 0 48806.6
    -3 -5 0 48649.1
    -3 -5 1 11327.6
    -3 -5 1 11279.2
    -3 -5 1 11369.2
    -3 -5 1 11172.6
    -3 -5 2 40206.3
    -3 -5 2 41358.4
    -3 -5 2 41319.9
    -3 -5 2 40652.1
    -3 -5 3 7334.36
    -3 -5 3 7593.83
    -3 -5 4 22471.2
    -3 -5 4 22825.1
    -3 -5 5 32691.9
    -3 -5 5 29996.4
    -3 -5 6 6966.1
    -3 -5 6 7266.07
    -3 -5 7 34454
    -3 -5 7 36295.1
    -3 -5 8 14897.1
    -3 -5 8 14477.8
    -3 -5 9 3451.6
    -3 -5 9 3538.53
    -3 -5 10 17563.1
    -3 -5 10 16004.6
    -3 -5 11 932.157
    -3 -5 11 1035.85
    -3 -5 12 852.133
    -3 -5 12 629.545
    -3 -5 13 4585.63
    -3 -5 13 5151.78
    -3 -5 13 5000.57
    -3 -5 14 3666.93
    -3 -5 14 4704.74
    -3 -5 14 4081.7
    -3 -5 15 218.07
    -3 -5 15 96.9842
    -3 -5 16 8369.16
    -3 -5 16 8049.63
    -3 -5 17 5022.31
    -3 -5 17 5262.22
    -3 -5 18 2874.71
    -3 -5 18 3286.69
    -3 -5 19 3518.69
    -3 -5 19 3483.47
    -3 -5 20 2404.43
    -3 -5 20 2806.23
    -3 -5 21 789.65
    -3 -4 -17 4974.19
    -3 -4 -17 3544.75
    -3 -4 -16 2096.21
    -3 -4 -16 2001.31
    -3 -4 -15 993.56
    -3 -4 -15 637.926
    -3 -4 -14 5537.01
    -3 -4 -14 4931.87
    -3 -4 -13 2379.41
    -3 -4 -13 2129.23
    -3 -4 -12 1873.8
    -3 -4 -12 2115.25
    -3 -4 -11 11080.2
    -3 -4 -10 285.065
    -3 -4 -9 3507.8
    -3 -4 -9 3365.16
    -3 -4 -8 4545.7
    -3 -4 -8 4066.33
    -3 -4 -7 711.145
    -3 -4 -7 618.296
    -3 -4 -6 354.371
    -3 -4 -6 389.605
    -3 -4 -5 8532.15
    -3 -4 -5 8711.98
    -3 -4 -5 9302.67
    -3 -4 -4 18860.1
    -3 -4 -4 18803.3
    -3 -4 -4 19393
    -3 -4 -3 13028.3
    -3 -4 -3 12180.7
    -3 -4 -3 12531.9
    -3 -4 -2 4286.47
    -3 -4 -2 4618.97
    -3 -4 -2 4405.3
    -3 -4 -1 40775.4
    -3 -4 -1 40228
    -3 -4 -1 39765.5
    -3 -4 -1 39622.1
    -3 -4 0 34816.2
    -3 -4 0 35397.6
    -3 -4 0 34476.9
    -3 -4 0 35117.2
    -3 -4 1 9598.51
    -3 -4 1 9094.39
    -3 -4 1 9331.13
    -3 -4 2 33322.3
    -3 -4 2 35254.8
    -3 -4 2 35931.1
    -3 -4 3 9868.27
    -3 -4 3 10708.7
    -3 -4 4 22883.6
    -3 -4 4 22917
    -3 -4 5 13055.7
    -3 -4 5 12467.5
    -3 -4 6 51607.3
    -3 -4 6 54588.6
    -3 -4 7 43500.1
    -3 -4 7 43942.8
    -3 -4 8 10778.2
    -3 -4 8 11250.7
    -3 -4 9 19218.6
    -3 -4 9 19871
    -3 -4 10 18429.4
    -3 -4 10 18898.9
    -3 -4 11 7022.9
    -3 -4 11 6914.62
    -3 -4 12 9679.25
    -3 -4 12 10653.2
    -3 -4 13 200.815
    -3 -4 13 574.525
    -3 -4 13 661.576
    -3 -4 14 8646.99
    -3 -4 14 10347.6
    -3 -4 14 10812.2
    -3 -4 15 2108.07
    -3 -4 15 2640.75
    -3 -4 16 2204.35
    -3 -4 16 1691.95
    -3 -4 17 6370.07
    -3 -4 17 5784.06
    -3 -4 18 169.697
    -3 -4 18 586.898
    -3 -4 19 126.642
    -3 -4 19 48.4623
    -3 -4 20 10095
    -3 -4 20 10041.2
    -3 -4 21 641.197
    -3 -4 21 1370.1
    -3 -3 -18 497.605
    -3 -3 -17 4360.78
    -3 -3 -17 4952.92
    -3 -3 -16 5918.56
    -3 -3 -16 5573.39
    -3 -3 -15 598.46
    -3 -3 -15 669.283
    -3 -3 -14 6036.26
    -3 -3 -14 6048.28
    -3 -3 -13 5609.26
    -3 -3 -13 5126.27
    -3 -3 -12 2797.87
    -3 -3 -11 12501.7
    -3 -3 -10 2413.97
    -3 -3 -9 5416.57
    -3 -3 -9 5526.13
    -3 -3 -8 7979.37
    -3 -3 -8 8301.6
    -3 -3 -7 11776.5
    -3 -3 -7 11402.2
    -3 -3 -6 9077.76
    -3 -3 -6 8835.74
    -3 -3 -5 1646.55
    -3 -3 -5 1682.16
    -3 -3 -5 1801.61
    -3 -3 -4 24651.6
    -3 -3 -4 23666.1
    -3 -3 -4 25970.2
    -3 -3 -3 5187.01
    -3 -3 -3 5409.36
    -3 -3 -3 5596.03
    -3 -3 -2 203.367
    -3 -3 -2 346.24
    -3 -3 -2 199.818
    -3 -3 -1 30113.6
    -3 -3 -1 29820.8
    -3 -3 -1 29711.7
    -3 -3 0 9546.17
    -3 -3 0 9666.82
    -3 -3 1 7581.7
    -3 -3 1 7439.03
    -3 -3 2 16081.3
    -3 -3 2 16637
    -3 -3 3 35546.7
    -3 -3 3 37473.3
    -3 -3 4 2137.3
    -3 -3 5 3700.66
    -3 -3 6 43672.9
    -3 -3 7 19758
    -3 -3 7 20282.2
    -3 -3 8 11627
    -3 -3 8 11336.8
    -3 -3 9 41117.1
    -3 -3 9 41404.8
    -3 -3 10 1328.67
    -3 -3 10 1656.29
    -3 -3 11 2960.86
    -3 -3 11 3343.8
    -3 -3 12 15930.6
    -3 -3 12 17085.7
    -3 -3 13 10117.1
    -3 -3 13 9587.24
    -3 -3 13 10190.5
    -3 -3 14 12699.1
    -3 -3 14 14048.1
    -3 -3 14 14735.1
    -3 -3 15 1716.95
    -3 -3 15 1654.15
    -3 -3 16 9121.26
    -3 -3 16 6963.92
    -3 -3 17 8912.92
    -3 -3 17 8184.37
    -3 -3 18 -124.484
    -3 -3 18 283.219
    -3 -3 19 4607.7
    -3 -3 19 4087.38
    -3 -3 20 3042.41
    -3 -3 20 2729.79
    -3 -3 21 1538.47
    -3 -2 -18 2458
    -3 -2 -17 1034.16
    -3 -2 -17 711.24
    -3 -2 -16 3750.65
    -3 -2 -16 4508.18
    -3 -2 -15 3173.43
    -3 -2 -15 3120.93
    -3 -2 -14 668.689
    -3 -2 -14 839.908
    -3 -2 -13 3810.78
    -3 -2 -12 12887.5
    -3 -2 -11 1983.27
    -3 -2 -10 9755.41
    -3 -2 -9 3469.87
    -3 -2 -9 3249.74
    -3 -2 -8 4068.22
    -3 -2 -8 4317.34
    -3 -2 -7 3625.89
    -3 -2 -7 3896.71
    -3 -2 -7 3912.08
    -3 -2 -6 12321.7
    -3 -2 -6 12109.9
    -3 -2 -5 11932.3
    -3 -2 -5 11496.2
    -3 -2 -5 11092.3
    -3 -2 -4 13901.4
    -3 -2 -4 13317.2
    -3 -2 -4 13816.1
    -3 -2 -3 2848.3
    -3 -2 -3 2887.96
    -3 -2 -3 2793.54
    -3 -2 -2 13234.3
    -3 -2 -2 13753.8
    -3 -2 -2 13078.3
    -3 -2 -1 5546.01
    -3 -2 -1 5197.39
    -3 -2 0 3003.74
    -3 -2 0 3216.42
    -3 -2 1 237.988
    -3 -2 1 358.562
    -3 -2 2 11773.5
    -3 -2 2 11474.3
    -3 -2 3 227.548
    -3 -2 3 315.591
    -3 -2 4 6209.39
    -3 -2 5 1870.26
    -3 -2 5 2386.54
    -3 -2 6 9133.05
    -3 -2 7 2294.07
    -3 -2 7 2545.98
    -3 -2 8 4013.36
    -3 -2 8 4172.59
    -3 -2 9 52186
    -3 -2 9 50366.8
    -3 -2 10 3264.44
    -3 -2 10 3194.38
    -3 -2 10 3586.81
    -3 -2 11 7501.88
    -3 -2 11 6909.05
    -3 -2 11 6992.9
    -3 -2 12 6250.31
    -3 -2 12 6303.95
    -3 -2 12 6464.86
    -3 -2 13 18164.2
    -3 -2 13 17938.9
    -3 -2 13 17244.8
    -3 -2 13 17927.7
    -3 -2 14 160.889
    -3 -2 14 253.456
    -3 -2 15 2221.96
    -3 -2 15 2240.53
    -3 -2 15 2338.96
    -3 -2 16 14001.5
    -3 -2 16 13264.6
    -3 -2 16 14574.6
    -3 -2 17 754.512
    -3 -2 17 1023.43
    -3 -2 17 839.837
    -3 -2 18 3403.4
    -3 -2 18 2736.92
    -3 -2 19 7985.59
    -3 -2 20 1631.89
    -3 -2 21 6410.9
    -3 -2 21 6175.53
    -3 -1 -19 430.644
    -3 -1 -18 3965.08
    -3 -1 -17 151.984
    -3 -1 -17 -60.7289
    -3 -1 -16 181.547
    -3 -1 -16 127.07
    -3 -1 -15 6724.14
    -3 -1 -15 6215.9
    -3 -1 -14 3583.36
    -3 -1 -13 2708.06
    -3 -1 -12 9755.58
    -3 -1 -11 8965.32
    -3 -1 -10 6667.12
    -3 -1 -9 2347.76
    -3 -1 -9 2126.83
    -3 -1 -8 15003.9
    -3 -1 -8 15363.4
    -3 -1 -8 14788
    -3 -1 -7 1731.53
    -3 -1 -7 1591.03
    -3 -1 -7 1736.82
    -3 -1 -6 42056.5
    -3 -1 -6 41122.5
    -3 -1 -6 38699.5
    -3 -1 -5 2787.26
    -3 -1 -5 2821.44
    -3 -1 -5 2633.65
    -3 -1 -4 8187.07
    -3 -1 -4 9193.81
    -3 -1 -4 8683.79
    -3 -1 -3 30786
    -3 -1 -3 33940.1
    -3 -1 -3 32545.9
    -3 -1 -2 28179.7
    -3 -1 -2 25486.5
    -3 -1 -1 16147
    -3 -1 -1 15430.4
    -3 -1 0 20239.4
    -3 -1 0 19732.9
    -3 -1 1 28727.3
    -3 -1 1 27275.4
    -3 -1 2 6445.06
    -3 -1 2 6406.91
    -3 -1 3 6791.61
    -3 -1 3 7208.5
    -3 -1 3 7352.09
    -3 -1 4 2255.23
    -3 -1 4 2294.47
    -3 -1 4 2328.05
    -3 -1 5 20440.1
    -3 -1 5 20742.1
    -3 -1 5 20884.6
    -3 -1 6 55128.4
    -3 -1 6 54346.7
    -3 -1 7 16174.2
    -3 -1 7 16592.2
    -3 -1 8 4350.21
    -3 -1 8 4738.33
    -3 -1 9 4192.36
    -3 -1 9 3348.94
    -3 -1 10 13530.7
    -3 -1 10 13952.3
    -3 -1 11 374.062
    -3 -1 11 539.297
    -3 -1 12 1419.88
    -3 -1 12 1470.27
    -3 -1 12 959.636
    -3 -1 13 26836.3
    -3 -1 13 26189.8
    -3 -1 13 26930.7
    -3 -1 13 27724.1
    -3 -1 14 2162.72
    -3 -1 14 2215.14
    -3 -1 14 1782.26
    -3 -1 15 3440.43
    -3 -1 15 2976.21
    -3 -1 15 2498.96
    -3 -1 16 12343.4
    -3 -1 16 11424.4
    -3 -1 16 11036
    -3 -1 17 2005.19
    -3 -1 17 1754.16
    -3 -1 17 1379.44
    -3 -1 18 509.983
    -3 -1 19 5774.14
    -3 -1 20 3848.49
    -3 -1 20 3560.88
    -3 -1 21 887.01
    -3 -1 21 962.236
    -3 0 -19 1130.6
    -3 0 -18 3027.44
    -3 0 -17 111.412
    -3 0 -17 333.65
    -3 0 -16 3832.4
    -3 0 -16 3291
    -3 0 -15 1516.94
    -3 0 -15 1583.17
    -3 0 -14 7396.87
    -3 0 -13 2023.29
    -3 0 -12 544.931
    -3 0 -11 2836.29
    -3 0 -10 1395.74
    -3 0 -9 1160.47
    -3 0 -9 1322.21
    -3 0 -8 17108.7
    -3 0 -8 19626.3
    -3 0 -8 19575.4
    -3 0 -7 2598.2
    -3 0 -7 3125.19
    -3 0 -7 2772.3
    -3 0 -6 43594.4
    -3 0 -6 42446.8
    -3 0 -6 37893.1
    -3 0 -5 21383.7
    -3 0 -5 20597.4
    -3 0 -5 19694.1
    -3 0 -4 39344.2
    -3 0 -4 37650.2
    -3 0 -4 39825.4
    -3 0 -3 61167.9
    -3 0 -3 59914.9
    -3 0 -2 56393.7
    -3 0 -2 54853.6
    -3 0 -1 115247
    -3 0 -1 125575
    -3 0 0 111945
    -3 0 0 112567
    -3 0 1 145953
    -3 0 1 148775
    -3 0 1 149312
    -3 0 1 144638
    -3 0 2 34858
    -3 0 2 35598.2
    -3 0 2 34608.5
    -3 0 2 34904.1
    -3 0 3 1219.16
    -3 0 3 1263.66
    -3 0 3 1156.13
    -3 0 3 1141.36
    -3 0 4 51267.9
    -3 0 4 51869.9
    -3 0 4 51968.6
    -3 0 5 36382.7
    -3 0 5 37074.4
    -3 0 5 34877.4
    -3 0 6 15542.6
    -3 0 6 15630.3
    -3 0 6 16327.5
    -3 0 7 44997.1
    -3 0 7 43809.4
    -3 0 8 1171.04
    -3 0 8 1466.9
    -3 0 9 688.653
    -3 0 9 755.198
    -3 0 10 2265.06
    -3 0 10 1828.31
    -3 0 11 1329.8
    -3 0 11 1364.2
    -3 0 12 181.993
    -3 0 12 234.403
    -3 0 13 2089.27
    -3 0 13 1785.55
    -3 0 13 2039.23
    -3 0 13 2385.06
    -3 0 14 5088.27
    -3 0 14 5218.39
    -3 0 14 5360.02
    -3 0 15 2079.78
    -3 0 15 1086.19
    -3 0 15 1192.19
    -3 0 16 2048.02
    -3 0 16 2955.55
    -3 0 16 2212.18
    -3 0 17 4706.44
    -3 0 17 4287.2
    -3 0 18 75.5629
    -3 0 18 312.308
    -3 0 19 4870.44
    -3 0 19 4955.62
    -3 0 20 3656.25
    -3 0 20 4529.95
    -3 0 21 673.156
    -3 1 -20 1943.2
    -3 1 -19 3080.35
    -3 1 -18 690.738
    -3 1 -17 5566.53
    -3 1 -17 4870.89
    -3 1 -16 3861.61
    -3 1 -16 3970.34
    -3 1 -15 1368.78
    -3 1 -14 6827.34
    -3 1 -13 334.005
    -3 1 -12 8025.61
    -3 1 -11 11217.5
    -3 1 -10 3729.17
    -3 1 -10 3141.83
    -3 1 -9 9297.8
    -3 1 -9 8325.09
    -3 1 -8 5415.26
    -3 1 -8 5635.85
    -3 1 -7 24325
    -3 1 -7 22479.3
    -3 1 -6 6339.85
    -3 1 -6 6879.76
    -3 1 -5 6075.63
    -3 1 -5 6316.61
    -3 1 -5 5677.01
    -3 1 -4 58953.6
    -3 1 -4 59364.9
    -3 1 -4 60488.7
    -3 1 -3 26948.4
    -3 1 -3 26504.3
    -3 1 -2 3667.29
    -3 1 -1 118496
    -3 1 -1 112265
    -3 1 -1 121002
    -3 1 0 73994.2
    -3 1 0 74383.8
    -3 1 0 75086.1
    -3 1 1 17365.2
    -3 1 1 17370.5
    -3 1 2 58057.7
    -3 1 2 59965.1
    -3 1 3 41474.8
    -3 1 4 46699.5
    -3 1 5 18469.4
    -3 1 6 20086.6
    -3 1 7 13455.6
    -3 1 10 3305.09
    -3 1 11 10702.1
    -3 1 12 1887.98
    -3 1 12 1601.78
    -3 1 13 2586.02
    -3 1 13 2824.14
    -3 1 13 2382.2
    -3 1 14 13422.8
    -3 1 14 15214.2
    -3 1 14 13886.4
    -3 1 15 2016.61
    -3 1 15 2174.7
    -3 1 16 159.255
    -3 1 16 43.4936
    -3 1 16 173.755
    -3 1 17 6690.14
    -3 1 17 6620.92
    -3 1 17 7193.92
    -3 1 18 119.872
    -3 1 18 150.653
    -3 1 18 20.046
    -3 1 19 164.907
    -3 1 19 380.842
    -3 1 20 4773.46
    -3 1 21 3542.23
    -3 2 -20 3057.29
    -3 2 -19 4076.73
    -3 2 -18 1777.04
    -3 2 -17 5547.88
    -3 2 -17 5509.76
    -3 2 -16 5372.82
    -3 2 -16 5495.95
    -3 2 -15 9649.77
    -3 2 -14 8554.94
    -3 2 -13 5316.64
    -3 2 -12 1577.04
    -3 2 -11 2172.63
    -3 2 -10 182.763
    -3 2 -10 63.2794
    -3 2 -10 -53.6528
    -3 2 -9 12349.2
    -3 2 -9 11481.6
    -3 2 -9 11257.2
    -3 2 -8 18173.1
    -3 2 -8 17773.3
    -3 2 -8 17614.2
    -3 2 -7 26714.7
    -3 2 -7 25869.3
    -3 2 -7 26401
    -3 2 -6 7773.42
    -3 2 -6 7273.5
    -3 2 -6 6746.34
    -3 2 -5 11295.2
    -3 2 -5 11922.3
    -3 2 -5 11580.2
    -3 2 -4 25533.2
    -3 2 -4 24358.1
    -3 2 -3 340.178
    -3 2 -3 655.163
    -3 2 -2 2511.44
    -3 2 -2 2120.42
    -3 2 -2 2082.33
    -3 2 -1 48110.5
    -3 2 0 72346.9
    -3 2 1 1604.01
    -3 2 2 16456.5
    -3 2 3 76974
    -3 2 4 21406.5
    -3 2 5 10909.4
    -3 2 6 115967
    -3 2 7 3468.68
    -3 2 8 17597.2
    -3 2 9 27021.2
    -3 2 10 10614.4
    -3 2 12 2986.42
    -3 2 13 11382
    -3 2 13 11684.4
    -3 2 13 10844.2
    -3 2 14 11162.8
    -3 2 14 11300.4
    -3 2 15 1149.79
    -3 2 15 919.639
    -3 2 15 954.027
    -3 2 15 991.492
    -3 2 16 11324
    -3 2 16 12331.7
    -3 2 16 12517.2
    -3 2 16 11895.2
    -3 2 17 4322.39
    -3 2 17 4852.69
    -3 2 17 5196.31
    -3 2 17 3963.46
    -3 2 18 7202.9
    -3 2 18 6397.87
    -3 2 19 581.421
    -3 2 19 648.681
    -3 2 20 236.71
    -3 3 -21 2187.16
    -3 3 -20 176.09
    -3 3 -19 1878.87
    -3 3 -18 2634.29
    -3 3 -17 -17.5165
    -3 3 -16 3422.28
    -3 3 -16 3044.26
    -3 3 -15 6983.8
    -3 3 -14 791.639
    -3 3 -13 3360.86
    -3 3 -13 3310.16
    -3 3 -12 7438.97
    -3 3 -12 6953.15
    -3 3 -11 11262.1
    -3 3 -11 11141.9
    -3 3 -10 2013.24
    -3 3 -10 1428.44
    -3 3 -10 1623.05
    -3 3 -9 18982.2
    -3 3 -9 20532.7
    -3 3 -9 20133.1
    -3 3 -8 1071.74
    -3 3 -8 1218.92
    -3 3 -8 1313.5
    -3 3 -7 10099.1
    -3 3 -7 9898.49
    -3 3 -7 10453.4
    -3 3 -6 3838.54
    -3 3 -6 3395.99
    -3 3 -6 3348.85
    -3 3 -5 5338.29
    -3 3 -5 4906.5
    -3 3 -5 5173.6
    -3 3 -4 2243.3
    -3 3 -4 2462.08
    -3 3 -3 5208.51
    -3 3 -3 5718.78
    -3 3 -2 7434.42
    -3 3 -2 6735.19
    -3 3 -1 8980.46
    -3 3 -1 9869.02
    -3 3 0 38558
    -3 3 0 39478.9
    -3 3 1 712.312
    -3 3 1 461.009
    -3 3 2 1068
    -3 3 3 43306
    -3 3 3 45076.6
    -3 3 4 1298.15
    -3 3 5 6239.43
    -3 3 6 59358.1
    -3 3 7 14142.7
    -3 3 7 13830.2
    -3 3 8 3657.06
    -3 3 8 3023.21
    -3 3 9 5937.92
    -3 3 9 6846.22
    -3 3 10 31728.6
    -3 3 10 31996.4
    -3 3 11 1259.67
    -3 3 11 1182.4
    -3 3 12 2480.6
    -3 3 12 2569.71
    -3 3 13 13690.1
    -3 3 13 13766.1
    -3 3 14 190.948
    -3 3 14 36.6409
    -3 3 15 1746.57
    -3 3 15 1668.16
    -3 3 15 2189.91
    -3 3 16 8222.54
    -3 3 16 8139.4
    -3 3 16 8062.99
    -3 3 17 343.055
    -3 3 17 271.816
    -3 3 17 122.612
    -3 3 18 3569.76
    -3 3 18 3561.57
    -3 3 19 -132.399
    -3 3 19 -85.4448
    -3 4 -21 3044.74
    -3 4 -20 237.626
    -3 4 -19 691.929
    -3 4 -18 3281.72
    -3 4 -17 2027.08
    -3 4 -16 816.693
    -3 4 -16 912.968
    -3 4 -16 1486.65
    -3 4 -15 6292.9
    -3 4 -15 6405.19
    -3 4 -14 8394.22
    -3 4 -14 9138
    -3 4 -13 8908.12
    -3 4 -13 7634.25
    -3 4 -12 5138.25
    -3 4 -12 4881.02
    -3 4 -11 8676.42
    -3 4 -11 8996
    -3 4 -11 8844.03
    -3 4 -10 682.761
    -3 4 -10 818.924
    -3 4 -10 601.916
    -3 4 -9 14695.3
    -3 4 -9 13782.8
    -3 4 -9 14576.1
    -3 4 -8 34179.7
    -3 4 -8 33858.7
    -3 4 -8 33896.6
    -3 4 -7 4568.21
    -3 4 -7 4486.97
    -3 4 -7 4358.45
    -3 4 -6 50488.7
    -3 4 -6 48366.2
    -3 4 -5 20885.7
    -3 4 -5 21224
    -3 4 -4 11299.3
    -3 4 -4 11284.7
    -3 4 -3 17025
    -3 4 -3 16887.6
    -3 4 -2 15102.5
    -3 4 -2 15930.4
    -3 4 -1 2118.35
    -3 4 -1 2097.32
    -3 4 0 10344.2
    -3 4 0 10352.3
    -3 4 1 4135.7
    -3 4 1 3910.14
    -3 4 2 22103.2
    -3 4 2 22222.6
    -3 4 3 8305.5
    -3 4 3 8533.32
    -3 4 4 36634.8
    -3 4 4 35493.5
    -3 4 5 7213.73
    -3 4 5 7903.2
    -3 4 6 16610.2
    -3 4 6 16203.5
    -3 4 7 1312.1
    -3 4 7 1165.77
    -3 4 8 468.887
    -3 4 8 347.367
    -3 4 9 22.4074
    -3 4 9 -110.666
    -3 4 10 11652.3
    -3 4 10 11889.8
    -3 4 11 2486.62
    -3 4 11 2260.51
    -3 4 12 1142.37
    -3 4 12 1037.93
    -3 4 13 20896.1
    -3 4 13 20431.1
    -3 4 14 3785.32
    -3 4 14 2972.73
    -3 4 15 944.979
    -3 4 15 1077.43
    -3 4 15 1530.9
    -3 4 16 6263.5
    -3 4 16 4994.95
    -3 4 17 6861.68
    -3 4 17 5592.72
    -3 4 18 1199.46
    -3 4 18 1280.47
    -3 4 19 2039.46
    -3 4 20 3544.11
    -3 5 -20 1079.61
    -3 5 -19 1494.19
    -3 5 -18 616.857
    -3 5 -17 3742.4
    -3 5 -17 3729.14
    -3 5 -16 342.967
    -3 5 -16 827.607
    -3 5 -16 587.447
    -3 5 -15 189.916
    -3 5 -15 459.34
    -3 5 -14 10803.2
    -3 5 -14 10925.8
    -3 5 -13 5956.97
    -3 5 -13 5407.5
    -3 5 -12 1326.87
    -3 5 -12 1072.47
    -3 5 -11 13997.6
    -3 5 -11 14584.8
    -3 5 -11 14358.1
    -3 5 -10 4924.86
    -3 5 -10 4891.21
    -3 5 -10 4852.26
    -3 5 -9 2483.5
    -3 5 -9 2886.29
    -3 5 -9 2873.58
    -3 5 -8 15825.2
    -3 5 -8 15642.4
    -3 5 -7 12763.2
    -3 5 -7 14336.8
    -3 5 -6 35945.9
    -3 5 -6 36920.6
    -3 5 -6 35310
    -3 5 -5 20378
    -3 5 -5 21694.5
    -3 5 -4 20411.9
    -3 5 -4 20332.4
    -3 5 -3 14123.8
    -3 5 -3 13699
    -3 5 -2 17898.1
    -3 5 -2 18245.2
    -3 5 -1 15656.9
    -3 5 -1 16519
    -3 5 0 1309.08
    -3 5 0 1021.27
    -3 5 1 19245.5
    -3 5 1 20171.9
    -3 5 2 14377.1
    -3 5 2 14400.9
    -3 5 2 14772.7
    -3 5 3 2976.82
    -3 5 3 3019.66
    -3 5 3 2782.05
    -3 5 4 19023.5
    -3 5 4 19021.5
    -3 5 5 2550.02
    -3 5 5 1914.14
    -3 5 6 1253.26
    -3 5 6 1323.26
    -3 5 7 3925.47
    -3 5 7 3490.16
    -3 5 8 337.113
    -3 5 8 569.22
    -3 5 9 147.833
    -3 5 9 112.745
    -3 5 10 5590.6
    -3 5 10 5109.32
    -3 5 11 10438.3
    -3 5 11 9162.93
    -3 5 12 354.189
    -3 5 12 394.069
    -3 5 13 2294.7
    -3 5 13 1709.13
    -3 5 14 5889.47
    -3 5 14 6224.41
    -3 5 15 1339.93
    -3 5 15 1973.12
    -3 5 16 3894.52
    -3 5 17 9148.52
    -3 5 18 1398
    -3 5 19 1298.77
    -3 6 -19 4019.6
    -3 6 -18 2552.42
    -3 6 -18 3452.19
    -3 6 -17 9340.43
    -3 6 -17 9257.42
    -3 6 -16 420.393
    -3 6 -16 754.295
    -3 6 -16 470.068
    -3 6 -15 640.481
    -3 6 -15 729.764
    -3 6 -14 3337.71
    -3 6 -14 3137.87
    -3 6 -13 3010.58
    -3 6 -13 3324.47
    -3 6 -12 4390.32
    -3 6 -12 4403.93
    -3 6 -11 8400.17
    -3 6 -11 10111.7
    -3 6 -11 9470.45
    -3 6 -10 16069.8
    -3 6 -10 14928.3
    -3 6 -10 14978
    -3 6 -9 6001.04
    -3 6 -9 6596.96
    -3 6 -8 3043.29
    -3 6 -8 3440.21
    -3 6 -7 35133
    -3 6 -7 35961.7
    -3 6 -7 36117.8
    -3 6 -6 4113.34
    -3 6 -6 4157
    -3 6 -6 4160.81
    -3 6 -5 2036.24
    -3 6 -5 2083.48
    -3 6 -4 63947.8
    -3 6 -4 64107.3
    -3 6 -3 33768.5
    -3 6 -3 35419.4
    -3 6 -2 6845.12
    -3 6 -2 7064.77
    -3 6 -1 19438.5
    -3 6 -1 19240.7
    -3 6 0 24607.5
    -3 6 0 25081
    -3 6 1 21193.6
    -3 6 1 22477.8
    -3 6 2 20167.3
    -3 6 2 20595.8
    -3 6 2 20054.1
    -3 6 3 39709.5
    -3 6 3 39504
    -3 6 3 38884.6
    -3 6 4 16291.4
    -3 6 4 16447.8
    -3 6 4 15704.8
    -3 6 5 3620.77
    -3 6 5 3629.41
    -3 6 5 2980.97
    -3 6 6 18855.6
    -3 6 6 20338.1
    -3 6 7 4007.36
    -3 6 7 3955.69
    -3 6 8 4083.73
    -3 6 8 5056.57
    -3 6 9 625.574
    -3 6 9 467.796
    -3 6 10 3746.48
    -3 6 10 4553.83
    -3 6 11 14294.8
    -3 6 11 13384.5
    -3 6 12 548.915
    -3 6 12 347.222
    -3 6 13 1434.9
    -3 6 13 1899.58
    -3 6 14 7232.78
    -3 6 15 293.68
    -3 6 16 484.858
    -3 6 17 1585.1
    -3 6 18 3052.05
    -3 7 -20 2351.84
    -3 7 -19 1565.24
    -3 7 -18 4943.31
    -3 7 -17 2090.22
    -3 7 -16 719.097
    -3 7 -16 855.991
    -3 7 -15 7649.13
    -3 7 -15 8637.29
    -3 7 -14 7532.53
    -3 7 -14 6022.4
    -3 7 -13 3390.64
    -3 7 -13 3043.76
    -3 7 -12 4912.25
    -3 7 -12 5523.12
    -3 7 -11 6858.06
    -3 7 -11 6708.05
    -3 7 -11 6513.9
    -3 7 -10 13811.1
    -3 7 -10 13285.1
    -3 7 -9 111.16
    -3 7 -9 141.309
    -3 7 -8 4631.3
    -3 7 -8 5029.2
    -3 7 -7 23126.3
    -3 7 -7 24068.2
    -3 7 -7 24319.3
    -3 7 -6 3056.28
    -3 7 -6 2866.23
    -3 7 -5 11362.4
    -3 7 -5 10439.5
    -3 7 -4 37461.3
    -3 7 -4 38048.7
    -3 7 -3 21345.2
    -3 7 -3 19615.3
    -3 7 -2 9976.72
    -3 7 -2 9294.8
    -3 7 -1 8276.93
    -3 7 -1 8594.67
    -3 7 0 16502.2
    -3 7 0 17606.8
    -3 7 1 4544.1
    -3 7 1 4673.91
    -3 7 2 2649.93
    -3 7 2 2812.3
    -3 7 2 2823.92
    -3 7 3 101698
    -3 7 3 102122
    -3 7 3 102571
    -3 7 4 159.087
    -3 7 4 487.484
    -3 7 4 444.652
    -3 7 5 8322.61
    -3 7 5 9167.69
    -3 7 6 13701.5
    -3 7 6 13629.6
    -3 7 7 16348.6
    -3 7 7 17441.8
    -3 7 8 6279.78
    -3 7 8 6906.53
    -3 7 9 1257.17
    -3 7 9 1028.65
    -3 7 10 12812.3
    -3 7 10 12093.3
    -3 7 11 6401.86
    -3 7 12 266.706
    -3 7 13 5492.61
    -3 7 14 1535.58
    -3 7 15 3711.67
    -3 7 16 1493.55
    -3 7 17 689.021
    -3 8 -20 1294.03
    -3 8 -19 975.092
    -3 8 -18 6568.18
    -3 8 -17 3545.26
    -3 8 -16 5512.13
    -3 8 -16 5163.15
    -3 8 -15 2932.14
    -3 8 -15 2960.3
    -3 8 -14 4455.09
    -3 8 -14 4866.8
    -3 8 -13 759.791
    -3 8 -13 367.884
    -3 8 -12 6949.73
    -3 8 -12 7500.4
    -3 8 -11 9382.63
    -3 8 -11 9511.63
    -3 8 -10 1203.49
    -3 8 -10 1227.39
    -3 8 -9 2691.99
    -3 8 -9 2901.03
    -3 8 -8 15928.2
    -3 8 -8 15778.7
    -3 8 -8 16231.9
    -3 8 -7 3453.74
    -3 8 -7 3404.7
    -3 8 -7 3518.76
    -3 8 -6 1977.47
    -3 8 -6 1822.26
    -3 8 -5 1149.74
    -3 8 -5 1228.78
    -3 8 -4 3982.42
    -3 8 -4 4042.52
    -3 8 -3 2044.4
    -3 8 -3 2098.7
    -3 8 -2 1958.48
    -3 8 -2 1796.28
    -3 8 -1 4830.59
    -3 8 -1 5129.29
    -3 8 0 32181.8
    -3 8 0 33482.4
    -3 8 1 1526.71
    -3 8 1 1862.24
    -3 8 2 4723.1
    -3 8 2 4708.8
    -3 8 2 4573.02
    -3 8 3 75902.4
    -3 8 3 74586.7
    -3 8 3 75899.2
    -3 8 4 6628.89
    -3 8 4 7814.44
    -3 8 4 6975.79
    -3 8 5 3142.48
    -3 8 5 3538.16
    -3 8 6 5535.87
    -3 8 6 4660.93
    -3 8 7 25648.3
    -3 8 7 25236.3
    -3 8 8 2.47884
    -3 8 8 -25.7445
    -3 8 9 705.671
    -3 8 10 29559.6
    -3 8 11 594.451
    -3 8 12 4317.03
    -3 8 13 13941.9
    -3 8 14 2303.04
    -3 8 15 3396.78
    -3 8 16 64.7165
    -3 9 -20 475.235
    -3 9 -19 219.281
    -3 9 -18 4510.12
    -3 9 -17 3158.39
    -3 9 -16 2855.67
    -3 9 -16 3854.81
    -3 9 -15 1820.62
    -3 9 -15 2072.89
    -3 9 -14 6027.28
    -3 9 -14 6332.97
    -3 9 -13 65.7574
    -3 9 -13 483.16
    -3 9 -12 4467.88
    -3 9 -11 6223.83
    -3 9 -10 1224.61
    -3 9 -9 11219.3
    -3 9 -9 10849.9
    -3 9 -8 9887.14
    -3 9 -8 9291.21
    -3 9 -8 9659.78
    -3 9 -7 6570.85
    -3 9 -7 5936.58
    -3 9 -7 5883.93
    -3 9 -6 5728.02
    -3 9 -6 5187.81
    -3 9 -5 9788.87
    -3 9 -5 8457.78
    -3 9 -4 9718.13
    -3 9 -4 10216.7
    -3 9 -3 7615.01
    -3 9 -3 8245.03
    -3 9 -2 5297.74
    -3 9 -2 4708.34
    -3 9 -1 6394.91
    -3 9 -1 6211.2
    -3 9 0 8616.29
    -3 9 0 9464.87
    -3 9 1 27915
    -3 9 1 30581.5
    -3 9 2 7253.94
    -3 9 2 7381.43
    -3 9 2 6821.29
    -3 9 3 3393.24
    -3 9 3 2890.54
    -3 9 3 3372.89
    -3 9 4 14398.1
    -3 9 4 14277
    -3 9 5 2511.14
    -3 9 6 2095.76
    -3 9 7 19738.3
    -3 9 8 5404.55
    -3 9 9 55.7298
    -3 9 10 7567.38
    -3 9 11 4553.86
    -3 9 12 2753.81
    -3 9 13 5617.31
    -3 9 14 6283.99
    -3 9 15 -35.8046
    -3 10 -19 277.973
    -3 10 -18 1110.05
    -3 10 -17 3886.68
    -3 10 -16 627.497
    -3 10 -15 605.458
    -3 10 -15 172.908
    -3 10 -14 9483.27
    -3 10 -14 9063.04
    -3 10 -13 1419.44
    -3 10 -12 2135.01
    -3 10 -11 20094.3
    -3 10 -10 9484.98
    -3 10 -9 16584.3
    -3 10 -9 15450.6
    -3 10 -8 3181.68
    -3 10 -8 3334.37
    -3 10 -7 16132.2
    -3 10 -7 17492.4
    -3 10 -6 3027.85
    -3 10 -6 3993.07
    -3 10 -5 2585.76
    -3 10 -5 2317.03
    -3 10 -4 10056.4
    -3 10 -4 9844.3
    -3 10 -3 4474.43
    -3 10 -3 3951.06
    -3 10 -2 3396.87
    -3 10 -2 2959.81
    -3 10 -1 8183.93
    -3 10 -1 8508.46
    -3 10 0 5163.03
    -3 10 0 6056.04
    -3 10 1 9852.62
    -3 10 1 10928.1
    -3 10 2 2278.35
    -3 10 2 2617.9
    -3 10 2 2591.88
    -3 10 3 86.7595
    -3 10 4 824.061
    -3 10 5 313.441
    -3 10 6 2047.89
    -3 10 7 1081.67
    -3 10 8 6601.1
    -3 10 9 1149.69
    -3 10 10 2453.08
    -3 10 11 9684.55
    -3 10 12 -63.7337
    -3 10 13 -63.0504
    -3 10 14 6356.37
    -3 11 -18 2885.31
    -3 11 -17 8250.52
    -3 11 -16 814.107
    -3 11 -15 3168.63
    -3 11 -15 2400.47
    -3 11 -14 5602.22
    -3 11 -13 8768.85
    -3 11 -12 825.322
    -3 11 -11 309.068
    -3 11 -10 22092.5
    -3 11 -10 21703.1
    -3 11 -9 1014.84
    -3 11 -9 977.807
    -3 11 -8 860.32
    -3 11 -8 1306.84
    -3 11 -7 13883.4
    -3 11 -7 13833.7
    -3 11 -6 1685.46
    -3 11 -6 2783.26
    -3 11 -5 3459.66
    -3 11 -5 4295.78
    -3 11 -4 6943.13
    -3 11 -4 7732.47
    -3 11 -3 6730.17
    -3 11 -3 6826.01
    -3 11 -2 3752.6
    -3 11 -2 4451.17
    -3 11 -1 1218.37
    -3 11 -1 753.393
    -3 11 0 25428.5
    -3 11 0 27562.9
    -3 11 1 489.817
    -3 11 1 360.598
    -3 11 2 2804.66
    -3 11 3 9995.5
    -3 11 4 1480.38
    -3 11 5 2351.08
    -3 11 6 2909.66
    -3 11 7 4610.26
    -3 11 8 7342.96
    -3 11 9 -116.261
    -3 11 10 1459.35
    -3 11 11 4443.43
    -3 11 12 3026.1
    -3 11 13 13.5358
    -3 12 -17 4618.94
    -3 12 -16 918.454
    -3 12 -15 4356.64
    -3 12 -14 4000.42
    -3 12 -13 4404.7
    -3 12 -12 1269.3
    -3 12 -11 1086.66
    -3 12 -10 9557.23
    -3 12 -10 10420.1
    -3 12 -9 559.009
    -3 12 -9 616.595
    -3 12 -8 2170.68
    -3 12 -8 2677.63
    -3 12 -7 20284.7
    -3 12 -7 19691.9
    -3 12 -6 6380.36
    -3 12 -6 6803.12
    -3 12 -5 2659.16
    -3 12 -5 3150.06
    -3 12 -4 2612.46
    -3 12 -4 3481.46
    -3 12 -3 14776.4
    -3 12 -3 15282.2
    -3 12 -2 1982.3
    -3 12 -2 1695.22
    -3 12 -1 1147.33
    -3 12 -1 1162.95
    -3 12 0 64928.4
    -3 12 0 66916.6
    -3 12 1 1635.73
    -3 12 2 2643.1
    -3 12 3 16043.8
    -3 12 4 4602.02
    -3 12 5 1248.9
    -3 12 6 252.74
    -3 12 7 13444
    -3 12 8 2773.95
    -3 12 9 1366.04
    -3 12 10 6443.14
    -3 12 11 610.073
    -3 12 12 1598.78
    -3 13 -16 469.133
    -3 13 -15 1518.53
    -3 13 -14 5365.87
    -3 13 -13 261.179
    -3 13 -12 1279.38
    -3 13 -11 8066.17
    -3 13 -10 741.921
    -3 13 -10 1410.4
    -3 13 -9 2956.69
    -3 13 -9 3372.24
    -3 13 -8 7156.11
    -3 13 -8 6844.41
    -3 13 -7 7867.58
    -3 13 -7 7893.56
    -3 13 -6 5983.44
    -3 13 -6 7435.98
    -3 13 -5 774.591
    -3 13 -5 589.649
    -3 13 -4 241.277
    -3 13 -4 -5.74724
    -3 13 -3 11227.2
    -3 13 -3 12061.9
    -3 13 -2 7006.35
    -3 13 -2 7577.74
    -3 13 -1 4658.43
    -3 13 -1 5281.38
    -3 13 0 27858.5
    -3 13 1 9837.24
    -3 13 2 4045.74
    -3 13 3 3713.44
    -3 13 4 11874.7
    -3 13 5 6.19801
    -3 13 6 781.568
    -3 13 7 13073.7
    -3 13 8 112.088
    -3 13 9 2855.29
    -3 13 10 3040.35
    -3 14 -15 758.211
    -3 14 -14 10072.6
    -3 14 -13 2768.39
    -3 14 -12 3644.65
    -3 14 -11 5608.27
    -3 14 -11 5578.48
    -3 14 -10 3235.81
    -3 14 -10 3168.18
    -3 14 -9 1729.64
    -3 14 -9 1022.04
    -3 14 -8 1580.38
    -3 14 -8 1896.82
    -3 14 -7 6583.61
    -3 14 -7 6302.08
    -3 14 -6 1293.59
    -3 14 -6 1509.71
    -3 14 -5 1294.97
    -3 14 -5 345.431
    -3 14 -4 4444.61
    -3 14 -4 4043.15
    -3 14 -3 2645.24
    -3 14 -3 2367.12
    -3 14 -2 7444.72
    -3 14 -2 7189.36
    -3 14 -1 1682.37
    -3 14 0 4507.46
    -3 14 1 9090.21
    -3 14 2 1574.16
    -3 14 3 167.245
    -3 14 4 9953.06
    -3 14 5 2416.51
    -3 14 6 49.0399
    -3 14 7 8990.7
    -3 14 8 2771.92
    -3 14 9 2589.45
    -3 15 -14 2593.12
    -3 15 -13 4827.46
    -3 15 -12 4201.77
    -3 15 -11 730.36
    -3 15 -10 12284.6
    -3 15 -10 12436.1
    -3 15 -9 296.959
    -3 15 -9 603.193
    -3 15 -8 1898.78
    -3 15 -8 1455.76
    -3 15 -7 4600.12
    -3 15 -7 4457.16
    -3 15 -6 827.993
    -3 15 -6 1397.34
    -3 15 -5 1525.49
    -3 15 -5 1405.07
    -3 15 -4 1808.4
    -3 15 -4 2341.39
    -3 15 -3 2427.65
    -3 15 -3 2626.79
    -3 15 -2 2967.59
    -3 15 -1 1688.64
    -3 15 0 3036.17
    -3 15 1 2778.65
    -3 15 2 1451.31
    -3 15 3 176.513
    -3 15 4 1893.2
    -3 15 5 4665.45
    -3 15 6 166.647
    -3 15 7 -30.5981
    -3 16 -12 1559.45
    -3 16 -11 1917.27
    -3 16 -10 17304.4
    -3 16 -9 2739.54
    -3 16 -8 294.885
    -3 16 -8 220.838
    -3 16 -7 5345.66
    -3 16 -7 5628.12
    -3 16 -6 2825.19
    -3 16 -6 3368.64
    -3 16 -5 -172.006
    -3 16 -5 -325.747
    -3 16 -4 -70.9087
    -3 16 -4 265.653
    -3 16 -3 16426.3
    -3 16 -2 340.396
    -3 16 -1 2270.12
    -3 16 0 5088.93
    -3 16 1 279.329
    -3 16 2 483.686
    -3 16 3 1397
    -3 16 4 2464.04
    -3 16 5 5067.15
    -3 17 -11 2734.24
    -3 17 -10 5200.76
    -3 17 -9 1094.17
    -3 17 -8 -82.4643
    -3 17 -7 793.937
    -3 17 -6 4905
    -3 17 -6 4817.02
    -3 17 -5 -482.471
    -3 17 -4 61.0447
    -3 17 -3 20328
    -3 17 -2 1077.95
    -3 17 -1 3523.65
    -3 17 0 4158.4
    -3 17 1 679.285
    -3 17 2 -83.4847
    -3 17 3 563.97
    -3 18 -8 470.601
    -3 18 -7 288.998
    -3 18 -4 1079.07
    -3 18 -3 7947.41
    -3 18 -2 7165.44
    -3 18 -1 3282.77
    -3 18 0 3218.92
    -2 -16 -1 239.516
    -2 -16 0 3246.56
    -2 -16 1 776.622
    -2 -16 2 25.0394
    -2 -16 3 8737.12
    -2 -16 4 3070.74
    -2 -16 5 4959.03
    -2 -16 6 6881.43
    -2 -16 7 8151.11
    -2 -16 8 275.011
    -2 -16 9 134.774
    -2 -16 10 8103.62
    -2 -16 11 799.524
    -2 -16 11 767.209
    -2 -16 12 874.687
    -2 -15 -5 4229.11
    -2 -15 -4 2531.99
    -2 -15 -3 3882.51
    -2 -15 -2 1102.21
    -2 -15 -1 4639.04
    -2 -15 0 3627.11
    -2 -15 1 1899.22
    -2 -15 2 643.841
    -2 -15 3 2624.37
    -2 -15 4 8086.88
    -2 -15 5 4593.59
    -2 -15 6 815.203
    -2 -15 7 12643.8
    -2 -15 8 223.446
    -2 -15 9 1149.24
    -2 -15 9 1003.4
    -2 -15 10 2377.74
    -2 -15 10 3190.79
    -2 -15 11 6494.28
    -2 -15 11 6011.59
    -2 -15 12 2555.21
    -2 -15 12 4113.57
    -2 -15 13 3512.58
    -2 -15 14 10207.6
    -2 -14 -9 49.5108
    -2 -14 -8 3007.54
    -2 -14 -7 4509.87
    -2 -14 -6 713.037
    -2 -14 -5 1064.85
    -2 -14 -4 6223.95
    -2 -14 -3 284.511
    -2 -14 -2 456.067
    -2 -14 -1 3915.26
    -2 -14 0 647.15
    -2 -14 1 1691.97
    -2 -14 2 3354.09
    -2 -14 3 309.812
    -2 -14 4 5932.7
    -2 -14 5 2253.57
    -2 -14 6 3654.94
    -2 -14 7 7132.29
    -2 -14 7 7568.25
    -2 -14 8 2586.97
    -2 -14 8 2526.31
    -2 -14 9 330.546
    -2 -14 9 653.794
    -2 -14 10 4684.09
    -2 -14 10 4802.64
    -2 -14 10 5382.11
    -2 -14 11 3275.84
    -2 -14 11 2604.69
    -2 -14 11 2420.55
    -2 -14 12 3009.4
    -2 -14 12 3595.86
    -2 -14 12 2964.15
    -2 -14 13 964.75
    -2 -14 14 13487.7
    -2 -14 15 736.177
    -2 -13 -9 1079.31
    -2 -13 -8 343.72
    -2 -13 -7 8841.31
    -2 -13 -6 3398.65
    -2 -13 -5 -145.847
    -2 -13 -4 9539.61
    -2 -13 -3 931.125
    -2 -13 -2 315.06
    -2 -13 -1 4646.15
    -2 -13 0 10306.2
    -2 -13 1 199.766
    -2 -13 2 1955.47
    -2 -13 3 8948.4
    -2 -13 4 1747.2
    -2 -13 5 296.484
    -2 -13 5 131.721
    -2 -13 6 4847.64
    -2 -13 6 5978.81
    -2 -13 6 6039.84
    -2 -13 7 3550.71
    -2 -13 7 3621.33
    -2 -13 7 3492.61
    -2 -13 8 1929.79
    -2 -13 8 2389.68
    -2 -13 8 2192.55
    -2 -13 9 614.041
    -2 -13 9 451.172
    -2 -13 9 418.709
    -2 -13 10 813.719
    -2 -13 10 951.281
    -2 -13 10 143.215
    -2 -13 11 2350.21
    -2 -13 11 3099.85
    -2 -13 11 2135.05
    -2 -13 12 1743.32
    -2 -13 12 1484.76
    -2 -13 12 1981.64
    -2 -13 13 4760.45
    -2 -13 13 3667.95
    -2 -13 14 15125.7
    -2 -13 14 15556.8
    -2 -13 15 2020.58
    -2 -13 16 574.917
    -2 -12 -9 2043.06
    -2 -12 -8 665.52
    -2 -12 -7 9353.04
    -2 -12 -6 9169.31
    -2 -12 -5 2098.99
    -2 -12 -4 1276.24
    -2 -12 -3 9775.98
    -2 -12 -2 1951.9
    -2 -12 -1 425.945
    -2 -12 0 16229.1
    -2 -12 1 5587.6
    -2 -12 2 1563.77
    -2 -12 3 12376.7
    -2 -12 4 4858.04
    -2 -12 4 4292.02
    -2 -12 4 3668.64
    -2 -12 5 739.694
    -2 -12 5 36.5987
    -2 -12 5 674.558
    -2 -12 6 6977.38
    -2 -12 6 7141.91
    -2 -12 7 4473.59
    -2 -12 7 4627.39
    -2 -12 8 521.421
    -2 -12 8 -50.4943
    -2 -12 9 58.2741
    -2 -12 9 219.194
    -2 -12 10 6480.41
    -2 -12 10 6555.49
    -2 -12 11 2146.97
    -2 -12 11 2169.88
    -2 -12 12 2640.55
    -2 -12 12 2319.46
    -2 -12 13 1820.38
    -2 -12 13 2118.69
    -2 -12 14 5072.47
    -2 -12 14 4651.71
    -2 -12 15 2951.1
    -2 -12 16 805.354
    -2 -12 17 132.82
    -2 -11 -13 1724.1
    -2 -11 -12 125.472
    -2 -11 -11 4057.87
    -2 -11 -10 446.776
    -2 -11 -9 1026.35
    -2 -11 -9 682.01
    -2 -11 -8 4507.28
    -2 -11 -8 4990.05
    -2 -11 -7 1070.43
    -2 -11 -7 1490.92
    -2 -11 -6 8840.35
    -2 -11 -5 1727.99
    -2 -11 -4 1122.01
    -2 -11 -3 6085.14
    -2 -11 -2 653.762
    -2 -11 -1 4147.27
    -2 -11 0 7722.53
    -2 -11 1 12840.3
    -2 -11 2 5742.37
    -2 -11 2 5467.68
    -2 -11 2 5069.1
    -2 -11 3 6966
    -2 -11 3 8234.38
    -2 -11 4 11744.1
    -2 -11 4 12019.8
    -2 -11 5 969.937
    -2 -11 5 1356.77
    -2 -11 6 2005.22
    -2 -11 6 2647.74
    -2 -11 7 12408.9
    -2 -11 7 12560.8
    -2 -11 8 282.944
    -2 -11 8 277.254
    -2 -11 9 1775.09
    -2 -11 9 1969.51
    -2 -11 10 3948.72
    -2 -11 10 4366.22
    -2 -11 11 3022.53
    -2 -11 11 2579.21
    -2 -11 12 3195.45
    -2 -11 12 2736.47
    -2 -11 13 6745.45
    -2 -11 13 7425.87
    -2 -11 14 2939.45
    -2 -11 14 2692.52
    -2 -11 15 4865.55
    -2 -11 16 1680.11
    -2 -11 17 1733.46
    -2 -11 18 3806.37
    -2 -10 -14 8785.8
    -2 -10 -13 427.275
    -2 -10 -12 1091.93
    -2 -10 -11 3223.39
    -2 -10 -10 1167.39
    -2 -10 -10 1865.26
    -2 -10 -9 1490.86
    -2 -10 -9 1504.86
    -2 -10 -8 6996.97
    -2 -10 -8 6823.98
    -2 -10 -7 4342.09
    -2 -10 -7 4094.84
    -2 -10 -6 2936.7
    -2 -10 -6 3004.4
    -2 -10 -5 1641.29
    -2 -10 -5 1584.51
    -2 -10 -4 4029.68
    -2 -10 -4 4682.49
    -2 -10 -3 6686.05
    -2 -10 -3 6633.14
    -2 -10 -2 2447.24
    -2 -10 -1 2183.68
    -2 -10 0 5934.33
    -2 -10 1 12135.9
    -2 -10 1 13109.7
    -2 -10 1 12304
    -2 -10 2 12089.9
    -2 -10 2 11569.2
    -2 -10 3 2860.08
    -2 -10 3 2708.23
    -2 -10 4 36000.4
    -2 -10 4 35746.1
    -2 -10 5 3266.02
    -2 -10 5 4205.49
    -2 -10 6 7759.2
    -2 -10 6 7099.67
    -2 -10 7 32630.5
    -2 -10 7 31535.4
    -2 -10 8 13255
    -2 -10 8 13228.9
    -2 -10 9 9371.21
    -2 -10 9 8463.34
    -2 -10 10 5178.54
    -2 -10 10 5360.31
    -2 -10 11 23082
    -2 -10 11 23358.2
    -2 -10 12 2721.01
    -2 -10 12 2394.63
    -2 -10 13 1651.65
    -2 -10 13 1028.1
    -2 -10 14 14911.6
    -2 -10 14 13180.7
    -2 -10 15 447.953
    -2 -10 16 923.438
    -2 -10 17 4767.79
    -2 -10 18 6229.7
    -2 -10 19 3514.91
    -2 -9 -14 7273.16
    -2 -9 -13 1121.04
    -2 -9 -12 232.48
    -2 -9 -12 206.233
    -2 -9 -11 2598.7
    -2 -9 -11 3131.75
    -2 -9 -10 5452.47
    -2 -9 -10 5146.43
    -2 -9 -10 4826.6
    -2 -9 -9 2797.59
    -2 -9 -9 2860.44
    -2 -9 -9 2491.18
    -2 -9 -8 4327.62
    -2 -9 -8 4131.12
    -2 -9 -8 4746.5
    -2 -9 -7 13180.5
    -2 -9 -7 12314.5
    -2 -9 -7 15133.8
    -2 -9 -6 4895.55
    -2 -9 -6 3858.16
    -2 -9 -5 2121.74
    -2 -9 -5 1594.11
    -2 -9 -5 1833.03
    -2 -9 -4 5093.03
    -2 -9 -4 6103.32
    -2 -9 -4 6078.98
    -2 -9 -3 1632.32
    -2 -9 -3 1625.23
    -2 -9 -3 1635.24
    -2 -9 -2 624.43
    -2 -9 -2 661.193
    -2 -9 -2 667.316
    -2 -9 -1 2320.43
    -2 -9 -1 2160.72
    -2 -9 -1 2224.92
    -2 -9 -1 2283.24
    -2 -9 0 2947.32
    -2 -9 0 2779.81
    -2 -9 0 3269.49
    -2 -9 0 3084.98
    -2 -9 1 19487.5
    -2 -9 1 20691.7
    -2 -9 1 21571.2
    -2 -9 2 3825.1
    -2 -9 2 3600.89
    -2 -9 2 3888.13
    -2 -9 3 13852.3
    -2 -9 3 15387.5
    -2 -9 3 15376.1
    -2 -9 4 14908.2
    -2 -9 4 17954.4
    -2 -9 4 18447.3
    -2 -9 5 7458.04
    -2 -9 5 8356.18
    -2 -9 5 8410.33
    -2 -9 6 1822.81
    -2 -9 6 1738.26
    -2 -9 7 3834.76
    -2 -9 7 4172.71
    -2 -9 8 7943.75
    -2 -9 8 7531.28
    -2 -9 9 5884.46
    -2 -9 9 6260.52
    -2 -9 10 4086
    -2 -9 10 4220.75
    -2 -9 11 35373.7
    -2 -9 11 36313.9
    -2 -9 12 6702.69
    -2 -9 12 6205.32
    -2 -9 13 661.434
    -2 -9 13 828.962
    -2 -9 14 5925.17
    -2 -9 15 659.706
    -2 -9 16 2984.18
    -2 -9 17 960.33
    -2 -9 18 5993.18
    -2 -9 19 -151.108
    -2 -8 -16 2428.04
    -2 -8 -15 1068.26
    -2 -8 -15 1396.55
    -2 -8 -14 660.405
    -2 -8 -14 880.452
    -2 -8 -13 3529.57
    -2 -8 -13 2592.46
    -2 -8 -12 3758.7
    -2 -8 -12 2750.09
    -2 -8 -11 -55.5677
    -2 -8 -11 -57.0045
    -2 -8 -10 16853.4
    -2 -8 -10 16755.4
    -2 -8 -10 16020.6
    -2 -8 -9 3026.7
    -2 -8 -9 3212.74
    -2 -8 -9 3366.01
    -2 -8 -8 1468.06
    -2 -8 -8 1877.08
    -2 -8 -8 1382.46
    -2 -8 -7 16183.7
    -2 -8 -7 14752.1
    -2 -8 -7 14643
    -2 -8 -6 11133
    -2 -8 -6 10842.5
    -2 -8 -6 10628.1
    -2 -8 -5 2689.85
    -2 -8 -5 2549.77
    -2 -8 -5 2505.3
    -2 -8 -5 2722.52
    -2 -8 -4 3179.08
    -2 -8 -4 3142.66
    -2 -8 -4 2582.66
    -2 -8 -4 2992.13
    -2 -8 -3 7212.3
    -2 -8 -3 7462.46
    -2 -8 -3 8553.59
    -2 -8 -3 7187.69
    -2 -8 -2 73.3314
    -2 -8 -2 172.134
    -2 -8 -2 303.512
    -2 -8 -1 2062.51
    -2 -8 -1 1672.24
    -2 -8 -1 1909.49
    -2 -8 0 7071.78
    -2 -8 0 7778.49
    -2 -8 0 7032.19
    -2 -8 1 1122.99
    -2 -8 1 996.405
    -2 -8 1 915.134
    -2 -8 2 742.391
    -2 -8 2 557.68
    -2 -8 2 596.146
    -2 -8 3 12503.4
    -2 -8 3 14653.3
    -2 -8 4 4858.86
    -2 -8 4 4197.69
    -2 -8 5 4746.87
    -2 -8 6 3473.08
    -2 -8 7 1212.66
    -2 -8 7 1859.19
    -2 -8 8 3674.9
    -2 -8 8 4134.03
    -2 -8 9 7565.39
    -2 -8 9 8500.3
    -2 -8 10 5534.3
    -2 -8 10 5579.99
    -2 -8 11 27957.2
    -2 -8 11 27694.9
    -2 -8 12 3835.1
    -2 -8 12 3125.43
    -2 -8 13 8267.44
    -2 -8 13 9127.67
    -2 -8 14 3230.27
    -2 -8 15 8368.87
    -2 -8 16 3464.77
    -2 -8 17 1352.3
    -2 -8 18 9734.43
    -2 -8 19 832.391
    -2 -8 20 1659.04
    -2 -7 -16 391.812
    -2 -7 -16 340.804
    -2 -7 -15 2029.76
    -2 -7 -15 814.363
    -2 -7 -14 1224.65
    -2 -7 -14 1046
    -2 -7 -13 5410.18
    -2 -7 -13 4912.67
    -2 -7 -12 2487.87
    -2 -7 -12 1891.7
    -2 -7 -11 3533.06
    -2 -7 -11 2612.63
    -2 -7 -10 3797.88
    -2 -7 -10 4634.44
    -2 -7 -10 4403.38
    -2 -7 -9 12245.8
    -2 -7 -9 13037.2
    -2 -7 -9 12850.3
    -2 -7 -8 2617
    -2 -7 -8 2361.96
    -2 -7 -8 2359.56
    -2 -7 -7 2421.23
    -2 -7 -7 3074.63
    -2 -7 -7 2340.08
    -2 -7 -6 12496.3
    -2 -7 -6 12677.5
    -2 -7 -6 12040.6
    -2 -7 -5 1594.21
    -2 -7 -5 1522.49
    -2 -7 -5 1171.94
    -2 -7 -5 1082.5
    -2 -7 -4 5143.65
    -2 -7 -4 4793.33
    -2 -7 -4 4637.6
    -2 -7 -4 5317.28
    -2 -7 -3 23851.3
    -2 -7 -3 23579.6
    -2 -7 -3 23109.1
    -2 -7 -3 24177.3
    -2 -7 -2 3242.95
    -2 -7 -2 3203.89
    -2 -7 -2 3654.21
    -2 -7 -2 3511.86
    -2 -7 -1 2790.84
    -2 -7 -1 2385.12
    -2 -7 0 30313.9
    -2 -7 0 28222.1
    -2 -7 1 2771.21
    -2 -7 1 2799.68
    -2 -7 1 3052.28
    -2 -7 2 3136.94
    -2 -7 2 2841.93
    -2 -7 2 3201.62
    -2 -7 3 16454.6
    -2 -7 3 21002.2
    -2 -7 4 6017.86
    -2 -7 5 2748.54
    -2 -7 6 3737.78
    -2 -7 7 1449.97
    -2 -7 7 1634.17
    -2 -7 8 3769.03
    -2 -7 8 3837.56
    -2 -7 9 3946.13
    -2 -7 9 4105.38
    -2 -7 9 5268.26
    -2 -7 10 29062
    -2 -7 10 30222.7
    -2 -7 10 30477.1
    -2 -7 11 4648.22
    -2 -7 11 5806.92
    -2 -7 11 5818.05
    -2 -7 12 6537.93
    -2 -7 12 5616.04
    -2 -7 12 6455.15
    -2 -7 13 5910.53
    -2 -7 13 4722.35
    -2 -7 13 4730.96
    -2 -7 14 1001.22
    -2 -7 14 622.294
    -2 -7 15 4024.75
    -2 -7 16 3487.99
    -2 -7 17 7721.12
    -2 -7 18 12173.7
    -2 -7 19 3758.66
    -2 -7 20 3605.58
    -2 -7 21 436.436
    -2 -6 -17 4008.18
    -2 -6 -16 1105.48
    -2 -6 -16 786.828
    -2 -6 -15 349.585
    -2 -6 -15 27.8254
    -2 -6 -14 3388.91
    -2 -6 -14 3290.35
    -2 -6 -13 1008.52
    -2 -6 -13 801.093
    -2 -6 -12 1540.55
    -2 -6 -12 1243.82
    -2 -6 -11 7675.6
    -2 -6 -11 6729.91
    -2 -6 -10 1386.99
    -2 -6 -10 824.459
    -2 -6 -10 1439.76
    -2 -6 -9 10734.6
    -2 -6 -9 10399.9
    -2 -6 -9 9288.53
    -2 -6 -8 2767.41
    -2 -6 -8 3196.23
    -2 -6 -8 3220.23
    -2 -6 -7 7814.05
    -2 -6 -7 7231.87
    -2 -6 -7 7273.42
    -2 -6 -6 15462.7
    -2 -6 -6 15552.8
    -2 -6 -6 15715.8
    -2 -6 -5 8943.06
    -2 -6 -5 8287.6
    -2 -6 -4 1376.31
    -2 -6 -4 1345.68
    -2 -6 -4 1058.19
    -2 -6 -3 18987.2
    -2 -6 -3 21800
    -2 -6 -3 20319.7
    -2 -6 -2 39051.9
    -2 -6 -2 40221.9
    -2 -6 -2 40344.3
    -2 -6 -1 16679.1
    -2 -6 -1 17090.8
    -2 -6 -1 18441
    -2 -6 0 13484.7
    -2 -6 0 15510.7
    -2 -6 0 14076.3
    -2 -6 1 41309.3
    -2 -6 1 44988.7
    -2 -6 2 3371.25
    -2 -6 2 2796.41
    -2 -6 3 9920.08
    -2 -6 3 10060.8
    -2 -6 4 21930.4
    -2 -6 4 23748.8
    -2 -6 5 7240.76
    -2 -6 5 7450.69
    -2 -6 6 3455.75
    -2 -6 6 3389.9
    -2 -6 7 15175.4
    -2 -6 7 15373.2
    -2 -6 8 8288.93
    -2 -6 8 8528.09
    -2 -6 9 3118.97
    -2 -6 9 3330.73
    -2 -6 10 8746.5
    -2 -6 10 8108.18
    -2 -6 10 9438.52
    -2 -6 11 8624.29
    -2 -6 11 9434.28
    -2 -6 11 8704.14
    -2 -6 12 5917.91
    -2 -6 12 6546.06
    -2 -6 12 6560.47
    -2 -6 13 330.272
    -2 -6 13 522.707
    -2 -6 13 698.302
    -2 -6 14 4966.47
    -2 -6 14 4932.54
    -2 -6 15 4212.82
    -2 -6 15 4415.53
    -2 -6 16 2024.61
    -2 -6 16 2574.08
    -2 -6 17 1643.52
    -2 -6 17 1605.55
    -2 -6 18 -31.2262
    -2 -6 19 1508.81
    -2 -6 20 6131.87
    -2 -6 21 955.291
    -2 -5 -17 9862.42
    -2 -5 -16 1957.55
    -2 -5 -16 1463.05
    -2 -5 -15 768.421
    -2 -5 -15 522.159
    -2 -5 -14 6062.74
    -2 -5 -14 5112.62
    -2 -5 -13 1763.24
    -2 -5 -13 1611.34
    -2 -5 -12 1826.5
    -2 -5 -12 1852.18
    -2 -5 -11 7929.84
    -2 -5 -11 8975.6
    -2 -5 -10 6814.65
    -2 -5 -10 7193.23
    -2 -5 -10 7278.87
    -2 -5 -9 5580.37
    -2 -5 -9 4604.03
    -2 -5 -9 5007.01
    -2 -5 -8 2536.36
    -2 -5 -8 2426.74
    -2 -5 -8 2362.37
    -2 -5 -7 6577.38
    -2 -5 -7 5711.66
    -2 -5 -6 7088.92
    -2 -5 -6 7455.23
    -2 -5 -5 632.185
    -2 -5 -5 710.883
    -2 -5 -4 21275.3
    -2 -5 -4 22123.4
    -2 -5 -3 12309.7
    -2 -5 -3 11580.4
    -2 -5 -3 12589
    -2 -5 -2 37502.8
    -2 -5 -2 37792.7
    -2 -5 -2 39892.7
    -2 -5 -1 17663.2
    -2 -5 -1 16729.9
    -2 -5 -1 16138.5
    -2 -5 0 22842.7
    -2 -5 0 22180.8
    -2 -5 0 22985.2
    -2 -5 0 22903.5
    -2 -5 1 63217.6
    -2 -5 1 64559
    -2 -5 1 64374.3
    -2 -5 2 19838.1
    -2 -5 2 19718.1
    -2 -5 2 16770.1
    -2 -5 2 19215.6
    -2 -5 3 12668.5
    -2 -5 3 12322.5
    -2 -5 3 13008.9
    -2 -5 4 57042.6
    -2 -5 4 54910.3
    -2 -5 5 13530.5
    -2 -5 5 14198.8
    -2 -5 6 26457.7
    -2 -5 6 26158.1
    -2 -5 7 4630.13
    -2 -5 7 5175.13
    -2 -5 8 52509.2
    -2 -5 8 52624
    -2 -5 9 7503.15
    -2 -5 9 7932.69
    -2 -5 10 6787.11
    -2 -5 10 6534.08
    -2 -5 10 6879.67
    -2 -5 11 25168.2
    -2 -5 11 25075.1
    -2 -5 11 23816.3
    -2 -5 12 422.451
    -2 -5 12 527.181
    -2 -5 12 515.446
    -2 -5 13 283.102
    -2 -5 13 261.151
    -2 -5 13 208.712
    -2 -5 14 3470.52
    -2 -5 14 3455.98
    -2 -5 15 2806.95
    -2 -5 15 2755.97
    -2 -5 16 4104.95
    -2 -5 16 4876.98
    -2 -5 17 2853.33
    -2 -5 17 2387.97
    -2 -5 18 8891.88
    -2 -5 18 8482.4
    -2 -5 19 4497.65
    -2 -5 20 3188.21
    -2 -5 21 3118.49
    -2 -4 -18 1490.52
    -2 -4 -17 5539.02
    -2 -4 -16 1138.08
    -2 -4 -16 1742
    -2 -4 -15 2216.93
    -2 -4 -15 2146.87
    -2 -4 -14 1746.6
    -2 -4 -14 1638.18
    -2 -4 -13 6694.84
    -2 -4 -13 6636.41
    -2 -4 -12 2780.72
    -2 -4 -12 3361.43
    -2 -4 -11 1094.58
    -2 -4 -11 925.76
    -2 -4 -10 12941
    -2 -4 -10 13514.5
    -2 -4 -10 12325.4
    -2 -4 -9 897.131
    -2 -4 -9 772.105
    -2 -4 -8 183.422
    -2 -4 -8 249.613
    -2 -4 -7 6668.18
    -2 -4 -7 7202.12
    -2 -4 -6 411.826
    -2 -4 -6 565.776
    -2 -4 -5 3843.04
    -2 -4 -5 4474.23
    -2 -4 -4 8389.32
    -2 -4 -4 9577.52
    -2 -4 -3 5378.36
    -2 -4 -3 5320.16
    -2 -4 -3 5222.68
    -2 -4 -2 20475.8
    -2 -4 -2 21572.5
    -2 -4 -2 21754.2
    -2 -4 -2 21833.1
    -2 -4 -1 4669.81
    -2 -4 -1 4434.76
    -2 -4 -1 5285.52
    -2 -4 -1 4928.3
    -2 -4 0 47835
    -2 -4 0 46161.2
    -2 -4 1 34658.9
    -2 -4 1 34901
    -2 -4 1 36809.2
    -2 -4 1 34081.2
    -2 -4 1 35391.5
    -2 -4 2 13067.2
    -2 -4 2 13079.3
    -2 -4 3 20702.6
    -2 -4 3 21923
    -2 -4 4 25013.4
    -2 -4 4 24890.9
    -2 -4 5 23216.1
    -2 -4 5 22652.9
    -2 -4 6 14840.9
    -2 -4 6 14603.6
    -2 -4 7 30123
    -2 -4 7 33690.7
    -2 -4 8 57241.9
    -2 -4 8 55780.6
    -2 -4 9 8220.19
    -2 -4 9 8365.77
    -2 -4 10 7352.31
    -2 -4 10 8243.14
    -2 -4 11 24960.4
    -2 -4 11 25007.2
    -2 -4 11 25038.9
    -2 -4 12 3818.56
    -2 -4 12 3768.92
    -2 -4 12 3965.96
    -2 -4 13 4284.28
    -2 -4 13 3266.93
    -2 -4 13 4583.11
    -2 -4 14 921.626
    -2 -4 14 1559.37
    -2 -4 15 15925.3
    -2 -4 15 14926.6
    -2 -4 16 1643.98
    -2 -4 16 1634.09
    -2 -4 17 93.716
    -2 -4 17 -189.775
    -2 -4 18 4482.31
    -2 -4 18 4369.08
    -2 -4 19 376.174
    -2 -4 19 184.633
    -2 -4 20 -31.8437
    -2 -3 -18 2509.9
    -2 -3 -17 730.868
    -2 -3 -16 7145.1
    -2 -3 -16 6924.71
    -2 -3 -15 3581.74
    -2 -3 -15 3383.12
    -2 -3 -14 162.691
    -2 -3 -14 307.95
    -2 -3 -13 12379.9
    -2 -3 -13 11428.7
    -2 -3 -12 9826.78
    -2 -3 -12 9402.81
    -2 -3 -11 631.784
    -2 -3 -11 615.658
    -2 -3 -10 21483.7
    -2 -3 -10 21034.3
    -2 -3 -9 3819.48
    -2 -3 -9 4331.74
    -2 -3 -8 4703.51
    -2 -3 -8 4865.33
    -2 -3 -7 11827.3
    -2 -3 -7 12624.4
    -2 -3 -6 17416.6
    -2 -3 -6 18782.5
    -2 -3 -5 6464.17
    -2 -3 -5 6637.95
    -2 -3 -4 2261.54
    -2 -3 -4 2537.29
    -2 -3 -4 2054.18
    -2 -3 -3 30189.2
    -2 -3 -3 30813.3
    -2 -3 -3 29832.9
    -2 -3 -2 8556.2
    -2 -3 -2 8813.91
    -2 -3 -2 9199.91
    -2 -3 -1 3932.97
    -2 -3 -1 4052.9
    -2 -3 -1 3985.92
    -2 -3 0 43580.9
    -2 -3 0 43180.2
    -2 -3 0 43163.6
    -2 -3 0 41077.8
    -2 -3 1 23157.5
    -2 -3 1 23253.8
    -2 -3 1 24158
    -2 -3 2 8200.3
    -2 -3 2 8396.87
    -2 -3 2 8884.81
    -2 -3 3 14258.1
    -2 -3 3 14607.8
    -2 -3 4 78045.6
    -2 -3 4 75970.7
    -2 -3 5 30743.4
    -2 -3 5 30745.1
    -2 -3 6 9303.17
    -2 -3 6 9872.4
    -2 -3 7 18244.8
    -2 -3 7 18491.6
    -2 -3 8 30196.8
    -2 -3 8 31312.3
    -2 -3 9 17910.1
    -2 -3 9 17563.5
    -2 -3 10 20596.4
    -2 -3 10 21440.1
    -2 -3 11 2389.04
    -2 -3 11 2198.58
    -2 -3 11 1909.61
    -2 -3 12 12785.6
    -2 -3 12 12306.8
    -2 -3 12 12878.8
    -2 -3 13 13511.2
    -2 -3 13 12565.9
    -2 -3 13 13318.4
    -2 -3 14 4932.55
    -2 -3 14 4357.27
    -2 -3 15 15658.7
    -2 -3 15 17204.6
    -2 -3 16 453.458
    -2 -3 16 720.934
    -2 -3 17 1986.52
    -2 -3 17 2184.59
    -2 -3 18 10512.5
    -2 -3 18 10193.3
    -2 -3 19 653.505
    -2 -3 19 512.021
    -2 -3 20 1636.97
    -2 -3 21 2452.55
    -2 -2 -19 2438.07
    -2 -2 -18 379.267
    -2 -2 -17 451.198
    -2 -2 -16 4151.09
    -2 -2 -16 3585.29
    -2 -2 -15 2309
    -2 -2 -15 2380.26
    -2 -2 -14 4127.24
    -2 -2 -14 3676.76
    -2 -2 -13 5990.97
    -2 -2 -13 6548.44
    -2 -2 -12 12817.4
    -2 -2 -12 11851.9
    -2 -2 -11 6871.73
    -2 -2 -10 5449.58
    -2 -2 -9 20847
    -2 -2 -9 20532.1
    -2 -2 -8 1944.28
    -2 -2 -8 2016.27
    -2 -2 -7 1313.75
    -2 -2 -7 1232.94
    -2 -2 -6 16941.4
    -2 -2 -6 16309.6
    -2 -2 -5 29881
    -2 -2 -5 31436.7
    -2 -2 -5 30703.1
    -2 -2 -4 12350.8
    -2 -2 -4 12630.5
    -2 -2 -4 12470.3
    -2 -2 -3 12998.9
    -2 -2 -3 12976.3
    -2 -2 -3 12117.7
    -2 -2 -2 14559.7
    -2 -2 -2 14508.3
    -2 -2 -2 14301.9
    -2 -2 -1 13793.5
    -2 -2 -1 15051.2
    -2 -2 -1 14767
    -2 -2 0 46765.4
    -2 -2 0 44307.1
    -2 -2 1 8288.91
    -2 -2 1 8327.22
    -2 -2 2 4703.33
    -2 -2 2 4705.99
    -2 -2 3 16572.7
    -2 -2 4 31748.3
    -2 -2 5 7516.28
    -2 -2 6 1818.48
    -2 -2 6 1698.51
    -2 -2 7 21273.4
    -2 -2 7 22541.8
    -2 -2 7 22759.7
    -2 -2 8 4758.53
    -2 -2 8 5114.63
    -2 -2 8 4535.37
    -2 -2 9 15562.8
    -2 -2 9 15220.3
    -2 -2 9 15390.6
    -2 -2 10 26429.5
    -2 -2 10 26477.8
    -2 -2 10 26644
    -2 -2 11 2561.71
    -2 -2 11 2307
    -2 -2 11 2697.26
    -2 -2 11 2572.28
    -2 -2 12 8783.85
    -2 -2 12 7914.48
    -2 -2 12 8554.07
    -2 -2 12 7804.82
    -2 -2 13 10532.2
    -2 -2 13 9830.49
    -2 -2 13 10807.7
    -2 -2 13 9643.85
    -2 -2 14 4890.36
    -2 -2 14 5426.03
    -2 -2 14 4231.33
    -2 -2 15 6760.16
    -2 -2 15 6044.53
    -2 -2 15 6099.05
    -2 -2 16 2453.37
    -2 -2 16 2548.28
    -2 -2 16 2186.39
    -2 -2 17 15149.5
    -2 -2 17 14972.6
    -2 -2 18 1501.3
    -2 -2 18 1568.37
    -2 -2 19 3564.22
    -2 -2 20 3166.43
    -2 -2 20 2713.29
    -2 -2 21 78.526
    -2 -2 21 313.05
    -2 -1 -19 549.146
    -2 -1 -18 665.635
    -2 -1 -17 4947.69
    -2 -1 -16 320.479
    -2 -1 -16 170.931
    -2 -1 -15 1379.83
    -2 -1 -15 1158.95
    -2 -1 -14 8394.13
    -2 -1 -14 7812.55
    -2 -1 -13 2394.19
    -2 -1 -13 2741.8
    -2 -1 -12 9298.48
    -2 -1 -11 3189.83
    -2 -1 -10 5438.39
    -2 -1 -9 16682.4
    -2 -1 -8 4652.2
    -2 -1 -8 4255.4
    -2 -1 -7 28269.9
    -2 -1 -7 27083.7
    -2 -1 -6 26564.6
    -2 -1 -6 27959.1
    -2 -1 -6 27798.9
    -2 -1 -5 25581.4
    -2 -1 -5 24717.6
    -2 -1 -4 8083.1
    -2 -1 -4 8238.19
    -2 -1 -4 7990.55
    -2 -1 -3 5176.84
    -2 -1 -3 5452.31
    -2 -1 -3 5314.32
    -2 -1 -2 41378.3
    -2 -1 -2 44458.8
    -2 -1 -2 44507.5
    -2 -1 -1 12315.6
    -2 -1 -1 12656.7
    -2 -1 0 16697.1
    -2 -1 0 17480.3
    -2 -1 1 63293.4
    -2 -1 1 55767.9
    -2 -1 2 5166.76
    -2 -1 2 5382.85
    -2 -1 3 560.387
    -2 -1 3 570.522
    -2 -1 4 1253.18
    -2 -1 4 956.137
    -2 -1 5 18544.1
    -2 -1 5 18354.9
    -2 -1 6 11994.2
    -2 -1 6 11480.1
    -2 -1 7 45269.3
    -2 -1 7 45867.5
    -2 -1 8 13082.9
    -2 -1 8 12806.5
    -2 -1 9 10831.2
    -2 -1 9 10824.1
    -2 -1 10 5021.95
    -2 -1 10 4106.08
    -2 -1 10 4725.01
    -2 -1 11 7131.04
    -2 -1 11 7352.54
    -2 -1 11 7040.25
    -2 -1 11 7111.19
    -2 -1 12 1120.92
    -2 -1 12 1123.21
    -2 -1 12 1282
    -2 -1 12 1218.45
    -2 -1 13 3633.69
    -2 -1 13 3597.17
    -2 -1 13 4273.18
    -2 -1 14 10481.5
    -2 -1 14 9387.62
    -2 -1 14 9625.94
    -2 -1 15 5015.42
    -2 -1 15 4304.69
    -2 -1 15 3537.3
    -2 -1 16 7334.37
    -2 -1 16 7582.18
    -2 -1 16 7207.68
    -2 -1 17 8268.2
    -2 -1 17 7114.06
    -2 -1 18 3256.44
    -2 -1 18 2370
    -2 -1 19 1304.38
    -2 -1 19 1207.8
    -2 -1 20 3428.64
    -2 -1 20 3322.53
    -2 -1 21 709.409
    -2 0 -20 6671.29
    -2 0 -19 1013.79
    -2 0 -18 -9.27623
    -2 0 -17 4146.7
    -2 0 -16 295.085
    -2 0 -16 -9.97303
    -2 0 -15 2632.15
    -2 0 -15 2989.32
    -2 0 -14 9024.57
    -2 0 -14 9965.86
    -2 0 -13 11011.7
    -2 0 -13 11482
    -2 0 -12 9753.68
    -2 0 -11 1115.72
    -2 0 -10 10029.5
    -2 0 -9 9878.12
    -2 0 -8 8667.04
    -2 0 -7 10046.8
    -2 0 -7 10942.9
    -2 0 -7 11200.4
    -2 0 -6 9296.14
    -2 0 -6 9057.38
    -2 0 -6 8523.07
    -2 0 -5 34917.5
    -2 0 -5 35204.3
    -2 0 -4 49075.9
    -2 0 -4 51038.4
    -2 0 -4 47890.5
    -2 0 -3 55647.7
    -2 0 -3 57573.4
    -2 0 -3 56188.4
    -2 0 -2 275161
    -2 0 -2 276534
    -2 0 -1 49905.5
    -2 0 -1 46943.9
    -2 0 0 9431.53
    -2 0 0 8859.61
    -2 0 1 40703.6
    -2 0 1 43303.1
    -2 0 1 44730.1
    -2 0 1 41456.4
    -2 0 2 9013.66
    -2 0 2 9267.71
    -2 0 2 9467.71
    -2 0 3 25846
    -2 0 3 26788.6
    -2 0 3 26438.6
    -2 0 4 6133.07
    -2 0 4 5583.92
    -2 0 5 115133
    -2 0 5 115317
    -2 0 6 11749.8
    -2 0 7 8147.06
    -2 0 8 55297.2
    -2 0 9 3965.73
    -2 0 9 4333.57
    -2 0 10 8377.98
    -2 0 10 7904.54
    -2 0 11 11237.2
    -2 0 11 12018.7
    -2 0 11 11718.4
    -2 0 11 11355.8
    -2 0 12 1090.55
    -2 0 12 1642.54
    -2 0 12 1336.2
    -2 0 12 1438.36
    -2 0 13 673.238
    -2 0 13 1069.88
    -2 0 13 1096.51
    -2 0 14 2476.05
    -2 0 14 3015.16
    -2 0 14 2291.41
    -2 0 15 4657.45
    -2 0 15 4994.82
    -2 0 15 4377.37
    -2 0 16 1373.96
    -2 0 16 1430.12
    -2 0 16 1775.55
    -2 0 16 1684.44
    -2 0 17 797.587
    -2 0 17 873.851
    -2 0 18 4783.46
    -2 0 18 4892.61
    -2 0 19 3781.82
    -2 0 19 3666.8
    -2 0 20 2092.32
    -2 0 21 1436.56
    -2 1 -20 2863.83
    -2 1 -19 1386.49
    -2 1 -18 2645.6
    -2 1 -17 1889.45
    -2 1 -16 5544.98
    -2 1 -16 6025.88
    -2 1 -15 1979.64
    -2 1 -15 2718.58
    -2 1 -14 1702.48
    -2 1 -14 1910.53
    -2 1 -13 16453.8
    -2 1 -12 1298.62
    -2 1 -11 2728.13
    -2 1 -10 17517.6
    -2 1 -9 3113.93
    -2 1 -9 2629.13
    -2 1 -8 4318.32
    -2 1 -8 4284.62
    -2 1 -8 4351.87
    -2 1 -7 18468
    -2 1 -7 18688.5
    -2 1 -7 19364.8
    -2 1 -6 49509.7
    -2 1 -6 50558.5
    -2 1 -6 48370.7
    -2 1 -5 59972.6
    -2 1 -5 60209.9
    -2 1 -5 60429.8
    -2 1 -4 4989.1
    -2 1 -4 4207.4
    -2 1 -4 4901.34
    -2 1 -3 58211.2
    -2 1 -3 58239.7
    -2 1 -3 57331.5
    -2 1 -2 23489.7
    -2 1 -1 5515.4
    -2 1 -1 5765.04
    -2 1 0 39048.6
    -2 1 1 4467.63
    -2 1 2 62905.1
    -2 1 3 21289.5
    -2 1 4 32283.8
    -2 1 10 5074.47
    -2 1 11 4896.75
    -2 1 11 4524.05
    -2 1 12 9613.83
    -2 1 12 10908.3
    -2 1 12 10338.1
    -2 1 13 1584.04
    -2 1 13 1939.87
    -2 1 14 796.24
    -2 1 14 1007.42
    -2 1 14 1476.58
    -2 1 14 1384.56
    -2 1 15 12487
    -2 1 15 12656.8
    -2 1 15 11591.5
    -2 1 16 1143.8
    -2 1 16 1176.61
    -2 1 16 1192.76
    -2 1 17 -220.278
    -2 1 17 -52.1119
    -2 1 18 5717.78
    -2 1 18 5444.16
    -2 1 19 2181.94
    -2 1 20 3805.21
    -2 1 21 1577.79
    -2 2 -21 1344.06
    -2 2 -20 1906.34
    -2 2 -19 8818.25
    -2 2 -18 2827.33
    -2 2 -17 332.335
    -2 2 -16 9725.12
    -2 2 -16 8720.5
    -2 2 -15 4425.02
    -2 2 -15 5124.62
    -2 2 -14 5563.81
    -2 2 -14 5167.7
    -2 2 -13 14751.7
    -2 2 -13 14574.3
    -2 2 -12 14546.1
    -2 2 -12 15026.6
    -2 2 -11 2290.89
    -2 2 -11 2282.13
    -2 2 -10 10764.3
    -2 2 -10 10896
    -2 2 -9 6771.24
    -2 2 -9 6900.78
    -2 2 -8 2067.91
    -2 2 -8 1977.62
    -2 2 -8 2529.49
    -2 2 -7 617.372
    -2 2 -7 646.083
    -2 2 -7 732.079
    -2 2 -6 9631.98
    -2 2 -6 9120.26
    -2 2 -6 9230.63
    -2 2 -5 147.047
    -2 2 -5 278.272
    -2 2 -5 338.563
    -2 2 -4 23075.3
    -2 2 -4 22637.8
    -2 2 -4 21894.1
    -2 2 -3 95370.4
    -2 2 -3 97155
    -2 2 -2 87524.4
    -2 2 -2 85402.4
    -2 2 -1 7374.98
    -2 2 -1 6926.71
    -2 2 0 60596
    -2 2 0 60040.4
    -2 2 1 47904.4
    -2 2 1 45652.8
    -2 2 2 48783.1
    -2 2 3 2974.46
    -2 2 4 57832.9
    -2 2 5 43364.9
    -2 2 10 16862.8
    -2 2 10 17140.6
    -2 2 11 6790.17
    -2 2 11 6119.18
    -2 2 12 22563.8
    -2 2 12 22949.4
    -2 2 13 1095.99
    -2 2 13 1207.02
    -2 2 13 1574.76
    -2 2 14 11555.6
    -2 2 14 11516
    -2 2 15 8190.95
    -2 2 15 8462.77
    -2 2 16 1899.26
    -2 2 16 1573.83
    -2 2 16 1995.73
    -2 2 17 3618.5
    -2 2 18 4094.59
    -2 2 19 3198.6
    -2 2 20 1926.9
    -2 2 20 2557.53
    -2 3 -21 1467.24
    -2 3 -20 890.288
    -2 3 -19 4863.66
    -2 3 -18 2469.29
    -2 3 -17 1812.75
    -2 3 -16 1149.07
    -2 3 -16 969.059
    -2 3 -15 10368.2
    -2 3 -15 10845.7
    -2 3 -15 11180.1
    -2 3 -14 2047.69
    -2 3 -14 2101.69
    -2 3 -14 1973.57
    -2 3 -13 3087.06
    -2 3 -13 4080.33
    -2 3 -12 4041.85
    -2 3 -12 3927.56
    -2 3 -11 5620.62
    -2 3 -11 5116.23
    -2 3 -10 1193.17
    -2 3 -10 988.41
    -2 3 -9 13978.8
    -2 3 -9 14382.4
    -2 3 -9 14745.6
    -2 3 -8 25130.2
    -2 3 -8 26036.3
    -2 3 -8 25361.3
    -2 3 -7 1508.21
    -2 3 -7 1450.08
    -2 3 -7 1642.28
    -2 3 -6 11903.4
    -2 3 -6 11719.9
    -2 3 -6 12559.8
    -2 3 -5 1318.84
    -2 3 -5 1242.96
    -2 3 -4 16260.1
    -2 3 -4 15915.9
    -2 3 -3 12915.7
    -2 3 -3 13155.8
    -2 3 -2 18505.9
    -2 3 -2 18767.6
    -2 3 -1 955.067
    -2 3 -1 1093.23
    -2 3 0 10534
    -2 3 0 9736.98
    -2 3 1 7748.35
    -2 3 1 8000.39
    -2 3 2 2062.87
    -2 3 2 1485.96
    -2 3 2 1729.5
    -2 3 3 492.019
    -2 3 3 435.554
    -2 3 4 32649.9
    -2 3 4 32431.4
    -2 3 5 9778.54
    -2 3 5 9697.93
    -2 3 6 19131
    -2 3 6 17945.9
    -2 3 7 17536.8
    -2 3 7 17893.9
    -2 3 8 3282.43
    -2 3 9 4891.66
    -2 3 9 5136.39
    -2 3 10 19463.5
    -2 3 10 19117.9
    -2 3 11 12876.4
    -2 3 11 14565.5
    -2 3 12 1109.81
    -2 3 13 5965.87
    -2 3 13 5545.22
    -2 3 14 14158.6
    -2 3 14 13946.4
    -2 3 15 659.523
    -2 3 15 775.905
    -2 3 16 2337.69
    -2 3 17 5433.58
    -2 3 18 -86.573
    -2 3 18 231.614
    -2 3 19 3179.39
    -2 3 19 4104.44
    -2 3 20 147.769
    -2 3 20 197.646
    -2 4 -21 829.251
    -2 4 -20 4653.41
    -2 4 -19 149.188
    -2 4 -18 935.284
    -2 4 -17 5764.4
    -2 4 -17 6587.92
    -2 4 -16 991.037
    -2 4 -16 966.634
    -2 4 -15 11218.2
    -2 4 -15 11568.8
    -2 4 -15 12042.4
    -2 4 -14 4289.07
    -2 4 -14 5200.23
    -2 4 -14 5391.09
    -2 4 -13 3463.07
    -2 4 -13 3704.95
    -2 4 -12 10203
    -2 4 -12 10367.1
    -2 4 -11 5666.84
    -2 4 -11 5621.21
    -2 4 -10 6660.17
    -2 4 -10 7001.03
    -2 4 -9 6121
    -2 4 -9 6874.09
    -2 4 -9 6789.13
    -2 4 -8 14272.2
    -2 4 -8 14378
    -2 4 -8 13611.7
    -2 4 -7 11987.4
    -2 4 -7 11224.8
    -2 4 -6 6604.28
    -2 4 -6 5794.38
    -2 4 -5 52536.9
    -2 4 -5 54023.8
    -2 4 -5 54877.8
    -2 4 -4 29934.2
    -2 4 -4 30644.6
    -2 4 -3 12091.9
    -2 4 -3 11484.9
    -2 4 -2 37071.4
    -2 4 -2 38226
    -2 4 -1 5507.46
    -2 4 -1 5771.62
    -2 4 0 1366.12
    -2 4 0 1250.08
    -2 4 1 627.205
    -2 4 1 1003.34
    -2 4 1 787.183
    -2 4 2 11217.2
    -2 4 2 11729.2
    -2 4 2 11327.6
    -2 4 3 8706.44
    -2 4 3 9249.82
    -2 4 3 8454.75
    -2 4 4 14406.1
    -2 4 4 15012.9
    -2 4 4 14140.9
    -2 4 5 34184.2
    -2 4 5 33951.6
    -2 4 6 1467.39
    -2 4 6 1435.46
    -2 4 7 9017.15
    -2 4 7 9204.45
    -2 4 8 9314.26
    -2 4 8 8826.05
    -2 4 8 9292.46
    -2 4 9 648.49
    -2 4 9 1005.43
    -2 4 9 843.762
    -2 4 10 3354.75
    -2 4 10 3821.59
    -2 4 11 4748.43
    -2 4 12 1855.26
    -2 4 13 3876.81
    -2 4 13 2956.28
    -2 4 14 10574.5
    -2 4 14 10028.5
    -2 4 14 10003.5
    -2 4 15 2097.16
    -2 4 15 2226.69
    -2 4 16 2325.04
    -2 4 16 2372.1
    -2 4 17 5157.41
    -2 4 17 5053.18
    -2 4 18 3476.74
    -2 4 18 2486.82
    -2 4 19 2281.43
    -2 4 19 3835.31
    -2 4 20 119.754
    -2 5 -19 1292.18
    -2 5 -19 1374.3
    -2 5 -18 1386.83
    -2 5 -18 1213.05
    -2 5 -17 3172.58
    -2 5 -17 3165.44
    -2 5 -16 7407.86
    -2 5 -16 7539.16
    -2 5 -15 3260.27
    -2 5 -15 2929.32
    -2 5 -15 3061.39
    -2 5 -14 607.199
    -2 5 -14 644.512
    -2 5 -14 327.944
    -2 5 -13 10699.5
    -2 5 -13 9323.29
    -2 5 -12 8774.31
    -2 5 -12 9283.17
    -2 5 -11 1657.35
    -2 5 -11 1748.03
    -2 5 -10 30219.8
    -2 5 -10 29112.8
    -2 5 -9 3047.32
    -2 5 -9 3261.19
    -2 5 -8 24314.7
    -2 5 -8 25653.3
    -2 5 -7 7239.96
    -2 5 -7 8138.88
    -2 5 -6 13877.3
    -2 5 -6 14784.8
    -2 5 -6 15212.6
    -2 5 -5 51035
    -2 5 -5 48884.1
    -2 5 -5 51299.6
    -2 5 -4 12306.3
    -2 5 -4 12090.2
    -2 5 -3 33811.9
    -2 5 -3 34709
    -2 5 -2 81827
    -2 5 -2 80282.3
    -2 5 -1 18573.4
    -2 5 -1 18966.1
    -2 5 0 514.356
    -2 5 0 531.49
    -2 5 1 23035.7
    -2 5 1 24038.5
    -2 5 1 23072.1
    -2 5 2 9966.26
    -2 5 2 9081.95
    -2 5 2 9890.06
    -2 5 3 8680.7
    -2 5 3 8808.63
    -2 5 3 7782.15
    -2 5 4 18189.8
    -2 5 4 17272.7
    -2 5 4 17428
    -2 5 5 30277.2
    -2 5 5 30176.4
    -2 5 5 30522.6
    -2 5 6 951.537
    -2 5 6 1572.65
    -2 5 7 230.327
    -2 5 7 179.635
    -2 5 7 76.8386
    -2 5 8 8626.47
    -2 5 8 7950.68
    -2 5 9 3805.94
    -2 5 9 3617.06
    -2 5 10 2132.06
    -2 5 10 2413.39
    -2 5 11 8204.68
    -2 5 11 8859.28
    -2 5 12 8202.41
    -2 5 12 7938.53
    -2 5 13 1847.85
    -2 5 13 1539.61
    -2 5 14 1001.73
    -2 5 14 934.604
    -2 5 15 7333.2
    -2 5 15 7219.36
    -2 5 16 279.808
    -2 5 16 79.1813
    -2 5 17 6323.9
    -2 5 17 5906.81
    -2 5 18 6347.91
    -2 5 19 1160.95
    -2 6 -20 350.82
    -2 6 -19 1682.96
    -2 6 -18 4491.18
    -2 6 -17 3425.93
    -2 6 -17 3113.31
    -2 6 -16 11502.1
    -2 6 -16 12959.1
    -2 6 -15 69.4048
    -2 6 -15 300.389
    -2 6 -15 118.293
    -2 6 -14 3358.03
    -2 6 -14 3291.08
    -2 6 -14 3002.41
    -2 6 -13 16542.3
    -2 6 -13 15417.1
    -2 6 -12 864.485
    -2 6 -12 1145.78
    -2 6 -11 218.261
    -2 6 -11 273.628
    -2 6 -10 4763.8
    -2 6 -9 10503.7
    -2 6 -9 10134.9
    -2 6 -8 15840.2
    -2 6 -8 16332.8
    -2 6 -7 7362.78
    -2 6 -7 7881.5
    -2 6 -7 8166.48
    -2 6 -6 42217.4
    -2 6 -6 43604.1
    -2 6 -6 42589.9
    -2 6 -5 31583.3
    -2 6 -5 32468
    -2 6 -4 8133.94
    -2 6 -4 8595.2
    -2 6 -3 50581.9
    -2 6 -3 51492.9
    -2 6 -2 4124.34
    -2 6 -2 3602.66
    -2 6 -1 18102.6
    -2 6 -1 18687
    -2 6 0 23630.4
    -2 6 0 26058.1
    -2 6 1 35769.4
    -2 6 1 35723.5
    -2 6 1 36301.4
    -2 6 2 54718
    -2 6 2 55573.7
    -2 6 2 57395
    -2 6 3 7882.63
    -2 6 3 7884.49
    -2 6 3 7736.57
    -2 6 4 34098.4
    -2 6 4 33762
    -2 6 4 35174.5
    -2 6 5 25728.5
    -2 6 5 26063.4
    -2 6 5 26006.7
    -2 6 6 862.252
    -2 6 6 958.467
    -2 6 6 938.401
    -2 6 7 17866.8
    -2 6 7 17894
    -2 6 8 2441.99
    -2 6 8 2720.55
    -2 6 9 7248.69
    -2 6 9 7719.57
    -2 6 10 376.08
    -2 6 10 406.92
    -2 6 11 897.361
    -2 6 11 957.963
    -2 6 12 8553.36
    -2 6 12 8775.09
    -2 6 13 525.051
    -2 6 13 343.63
    -2 6 14 444.224
    -2 6 14 499.66
    -2 6 15 7670.04
    -2 6 15 8203.32
    -2 6 16 1106.57
    -2 6 17 3044.25
    -2 6 18 1031.06
    -2 7 -21 1882.26
    -2 7 -20 594.814
    -2 7 -19 3113.24
    -2 7 -18 2820.39
    -2 7 -17 3400.42
    -2 7 -16 7582
    -2 7 -15 3839.34
    -2 7 -15 3784.38
    -2 7 -14 3265.27
    -2 7 -14 4495.15
    -2 7 -14 4527.2
    -2 7 -13 6516.67
    -2 7 -13 6631.19
    -2 7 -12 7330.85
    -2 7 -12 6236.29
    -2 7 -11 5085.33
    -2 7 -10 6215.97
    -2 7 -9 22621.8
    -2 7 -9 20275.7
    -2 7 -8 601.279
    -2 7 -8 450.967
    -2 7 -7 10332
    -2 7 -7 9866.35
    -2 7 -7 10941.2
    -2 7 -6 31641.6
    -2 7 -6 32290.6
    -2 7 -6 33374
    -2 7 -5 13874.6
    -2 7 -5 14820.1
    -2 7 -4 3929.06
    -2 7 -4 3756.09
    -2 7 -3 48589
    -2 7 -3 50551.3
    -2 7 -2 15525.7
    -2 7 -2 16070.5
    -2 7 -1 6826.31
    -2 7 -1 6965.4
    -2 7 0 11286.8
    -2 7 0 12119
    -2 7 1 5548.49
    -2 7 1 5454.65
    -2 7 1 5126.11
    -2 7 2 19437.5
    -2 7 2 18785.1
    -2 7 2 18774.5
    -2 7 3 8485.37
    -2 7 3 9975.63
    -2 7 3 9347.73
    -2 7 4 55322.1
    -2 7 4 54123.3
    -2 7 4 54978.7
    -2 7 5 8026.92
    -2 7 5 8529.77
    -2 7 5 8314.03
    -2 7 6 12867.2
    -2 7 6 12562.1
    -2 7 6 11654.5
    -2 7 7 28510.7
    -2 7 7 27553.9
    -2 7 8 4521.04
    -2 7 8 4870.45
    -2 7 9 12373.1
    -2 7 9 12573.1
    -2 7 10 1505.26
    -2 7 10 1363.51
    -2 7 11 7742.4
    -2 7 11 7699.52
    -2 7 12 9445.78
    -2 7 12 9379.6
    -2 7 13 725.917
    -2 7 13 995.32
    -2 7 14 5226.76
    -2 7 15 2189.96
    -2 7 16 4769.14
    -2 7 17 745.705
    -2 8 -20 2380.09
    -2 8 -19 434.204
    -2 8 -18 3336.25
    -2 8 -17 3514.79
    -2 8 -16 1475.79
    -2 8 -15 10546.9
    -2 8 -15 10947.6
    -2 8 -14 868.071
    -2 8 -14 638.325
    -2 8 -13 4779.7
    -2 8 -13 5109.82
    -2 8 -12 3575.15
    -2 8 -11 6894.96
    -2 8 -10 2930.37
    -2 8 -9 2559.84
    -2 8 -8 3140.22
    -2 8 -8 2687.16
    -2 8 -8 2829.64
    -2 8 -7 8414.83
    -2 8 -7 8231.4
    -2 8 -7 8209.05
    -2 8 -6 8574.94
    -2 8 -6 8074.46
    -2 8 -6 8643.44
    -2 8 -5 6328.87
    -2 8 -5 6212.52
    -2 8 -4 1556.42
    -2 8 -4 1688.47
    -2 8 -3 4634.36
    -2 8 -3 5026.13
    -2 8 -2 2584.57
    -2 8 -2 3096.47
    -2 8 -1 1144.53
    -2 8 -1 1288.46
    -2 8 0 379.966
    -2 8 0 525.064
    -2 8 1 33304.7
    -2 8 1 34195.4
    -2 8 1 38415.9
    -2 8 2 4998.93
    -2 8 2 6013.75
    -2 8 2 5451.9
    -2 8 3 10072.8
    -2 8 3 9826.02
    -2 8 3 10281.9
    -2 8 4 27926.2
    -2 8 4 29977.9
    -2 8 4 29909
    -2 8 5 2446.64
    -2 8 5 2337.77
    -2 8 5 2308.1
    -2 8 6 9832.54
    -2 8 6 10800.4
    -2 8 7 5607.28
    -2 8 7 5961.52
    -2 8 8 14557.9
    -2 8 8 14546
    -2 8 9 4524.28
    -2 8 9 4246.27
    -2 8 10 3810.44
    -2 8 10 3147.4
    -2 8 11 16191.3
    -2 8 11 15543.2
    -2 8 12 781.802
    -2 8 13 2853.32
    -2 8 14 5946.35
    -2 8 15 337.109
    -2 8 16 8723.44
    -2 9 -20 1848.81
    -2 9 -19 900.127
    -2 9 -18 5098.61
    -2 9 -17 2232.73
    -2 9 -16 1322.8
    -2 9 -15 7743.03
    -2 9 -15 7911.81
    -2 9 -14 4264.62
    -2 9 -14 4803.07
    -2 9 -13 3287.59
    -2 9 -12 3321.28
    -2 9 -11 6950.57
    -2 9 -10 3728.1
    -2 9 -9 1207.04
    -2 9 -9 767.153
    -2 9 -8 19131.3
    -2 9 -8 18242.5
    -2 9 -7 13195.6
    -2 9 -7 13696.5
    -2 9 -6 12985
    -2 9 -6 13227.9
    -2 9 -5 22706.3
    -2 9 -5 25055
    -2 9 -4 1244.46
    -2 9 -4 1100.04
    -2 9 -3 589.399
    -2 9 -3 332.802
    -2 9 -2 566.881
    -2 9 -2 703.293
    -2 9 -1 1527.27
    -2 9 -1 1299.59
    -2 9 0 3664.59
    -2 9 0 4518.73
    -2 9 1 15580.2
    -2 9 1 15213
    -2 9 1 15078.7
    -2 9 2 28892.1
    -2 9 2 29168.7
    -2 9 2 27242.4
    -2 9 3 3144.42
    -2 9 3 3256.39
    -2 9 3 3311.34
    -2 9 4 4051.96
    -2 9 4 4351.96
    -2 9 4 4301.03
    -2 9 5 21020.5
    -2 9 5 22960.7
    -2 9 6 533.361
    -2 9 6 840.105
    -2 9 7 2657.17
    -2 9 7 3232.21
    -2 9 8 15920.4
    -2 9 8 16360
    -2 9 9 3354.3
    -2 9 10 1916.4
    -2 9 11 8124.57
    -2 9 12 4132.44
    -2 9 13 1165.59
    -2 9 14 5432.43
    -2 9 15 1901.16
    -2 10 -19 2843.19
    -2 10 -18 2262.9
    -2 10 -17 1509.32
    -2 10 -16 4342.94
    -2 10 -15 4040.5
    -2 10 -15 3796.41
    -2 10 -14 690
    -2 10 -13 10167.9
    -2 10 -12 1705.21
    -2 10 -11 9350.29
    -2 10 -10 22607.9
    -2 10 -9 6660.69
    -2 10 -9 6118.22
    -2 10 -8 25401.4
    -2 10 -8 26210.7
    -2 10 -7 10686.8
    -2 10 -7 9326.94
    -2 10 -6 19992.7
    -2 10 -6 20661
    -2 10 -5 4743.45
    -2 10 -5 4216.05
    -2 10 -4 2510.19
    -2 10 -4 2292.21
    -2 10 -3 10503
    -2 10 -3 11357.4
    -2 10 -2 7146.22
    -2 10 -2 7469.32
    -2 10 -1 9504.79
    -2 10 -1 9552.13
    -2 10 0 1638.97
    -2 10 0 1455.54
    -2 10 1 5662.55
    -2 10 1 5768.71
    -2 10 1 6223.01
    -2 10 2 14633.5
    -2 10 2 15681.8
    -2 10 2 15366.3
    -2 10 3 287.203
    -2 10 3 175.88
    -2 10 3 223.956
    -2 10 4 3200.52
    -2 10 4 3497.5
    -2 10 5 1227.75
    -2 10 5 1327.53
    -2 10 6 803.476
    -2 10 7 493.258
    -2 10 8 2367.45
    -2 10 9 4127.52
    -2 10 10 1532.55
    -2 10 11 2413.32
    -2 10 12 4171.34
    -2 10 13 423.979
    -2 10 14 4253.46
    -2 11 -19 6347.8
    -2 11 -18 1384.86
    -2 11 -17 1138.7
    -2 11 -16 10335.9
    -2 11 -15 948.697
    -2 11 -14 1323.07
    -2 11 -13 6611.85
    -2 11 -12 5791.04
    -2 11 -11 2785.1
    -2 11 -10 1261.18
    -2 11 -10 1085.84
    -2 11 -9 20649.7
    -2 11 -9 21682.3
    -2 11 -8 844.447
    -2 11 -8 1348.99
    -2 11 -7 1056.97
    -2 11 -7 1115.89
    -2 11 -6 44571.3
    -2 11 -6 45081.9
    -2 11 -5 11882.5
    -2 11 -5 12850.7
    -2 11 -4 11975.7
    -2 11 -4 12691.9
    -2 11 -3 3120.17
    -2 11 -3 3132.13
    -2 11 -2 709.066
    -2 11 -2 733.235
    -2 11 -1 3695.13
    -2 11 -1 4030.78
    -2 11 0 1159.12
    -2 11 0 1657.94
    -2 11 1 16164.9
    -2 11 1 17077.2
    -2 11 2 8341.52
    -2 11 2 9183.01
    -2 11 2 9807.5
    -2 11 3 2889.65
    -2 11 3 3178.48
    -2 11 4 3857.51
    -2 11 5 2559.95
    -2 11 6 4442.89
    -2 11 7 117.25
    -2 11 8 1389.83
    -2 11 9 6715.26
    -2 11 10 392.939
    -2 11 11 1374.46
    -2 11 12 7682.98
    -2 11 13 2130.94
    -2 12 -18 2325.17
    -2 12 -17 1969.14
    -2 12 -16 3073.54
    -2 12 -15 2445.2
    -2 12 -14 3629.67
    -2 12 -13 2083.35
    -2 12 -12 7614.92
    -2 12 -11 217.895
    -2 12 -10 2399.64
    -2 12 -10 3188.56
    -2 12 -9 10519.2
    -2 12 -9 12424.3
    -2 12 -8 617.28
    -2 12 -8 914.92
    -2 12 -7 2958.38
    -2 12 -7 3022.88
    -2 12 -6 17601
    -2 12 -6 16627.5
    -2 12 -5 9338.59
    -2 12 -5 10235.5
    -2 12 -4 7123.66
    -2 12 -4 7180.1
    -2 12 -3 3518.23
    -2 12 -3 2935.41
    -2 12 -2 19759.3
    -2 12 -2 21407.3
    -2 12 -1 8516.15
    -2 12 -1 9574.51
    -2 12 0 4654.3
    -2 12 0 4313.92
    -2 12 1 23973.4
    -2 12 1 25722.7
    -2 12 2 3963.85
    -2 12 3 7270
    -2 12 4 11915
    -2 12 5 2889.4
    -2 12 6 5263.97
    -2 12 7 596.748
    -2 12 8 3445.47
    -2 12 9 4890.77
    -2 12 10 1786.6
    -2 12 11 6792.88
    -2 12 12 923.418
    -2 13 -17 3474.01
    -2 13 -16 2639.5
    -2 13 -15 2387.72
    -2 13 -14 1534.81
    -2 13 -13 2213.57
    -2 13 -12 1767.33
    -2 13 -11 922.927
    -2 13 -10 8473.23
    -2 13 -10 7664.84
    -2 13 -9 1845.92
    -2 13 -9 2016.6
    -2 13 -8 7371.81
    -2 13 -8 6458.36
    -2 13 -7 1055.08
    -2 13 -7 813.366
    -2 13 -6 2357.7
    -2 13 -6 2420.61
    -2 13 -5 7176.31
    -2 13 -5 7684.5
    -2 13 -4 896.737
    -2 13 -4 1121.52
    -2 13 -3 -58.8764
    -2 13 -3 40.0148
    -2 13 -2 9050.33
    -2 13 -2 8723.09
    -2 13 -1 3284.81
    -2 13 -1 3578.39
    -2 13 0 3807
    -2 13 0 3856.47
    -2 13 1 23550.5
    -2 13 2 6351.12
    -2 13 3 5622.92
    -2 13 4 4026.28
    -2 13 5 10018.4
    -2 13 6 2393.62
    -2 13 7 1135.66
    -2 13 8 6231.38
    -2 13 9 330.518
    -2 13 10 936.692
    -2 14 -15 430.376
    -2 14 -14 1925.13
    -2 14 -13 10316.2
    -2 14 -12 496.539
    -2 14 -11 8922.52
    -2 14 -10 4388.65
    -2 14 -9 3054.4
    -2 14 -9 2667.2
    -2 14 -8 5182.55
    -2 14 -8 5292.6
    -2 14 -7 1638.38
    -2 14 -7 1401.43
    -2 14 -6 822.814
    -2 14 -6 1276.76
    -2 14 -5 236.642
    -2 14 -5 -89.7073
    -2 14 -4 1072
    -2 14 -4 948.46
    -2 14 -3 1339.05
    -2 14 -3 1487.98
    -2 14 -2 5120.3
    -2 14 -2 4365.85
    -2 14 -1 8472.47
    -2 14 -1 9210.7
    -2 14 0 1630.41
    -2 14 1 3260.98
    -2 14 2 6035.6
    -2 14 3 412.103
    -2 14 4 1913.77
    -2 14 5 12284.2
    -2 14 6 3211
    -2 14 7 671.092
    -2 14 8 7429.7
    -2 14 9 2781.04
    -2 15 -14 3523.97
    -2 15 -13 5258.78
    -2 15 -12 630.965
    -2 15 -11 6529.99
    -2 15 -10 1180.07
    -2 15 -9 12491.8
    -2 15 -8 3109
    -2 15 -8 3661.48
    -2 15 -7 3252.5
    -2 15 -7 4464.03
    -2 15 -6 2597.72
    -2 15 -6 2186.06
    -2 15 -5 126.771
    -2 15 -5 247.515
    -2 15 -4 555.81
    -2 15 -4 659.156
    -2 15 -3 752.408
    -2 15 -3 1233.32
    -2 15 -2 2897.56
    -2 15 -2 2549.21
    -2 15 -1 9301.44
    -2 15 0 246.047
    -2 15 1 2012.35
    -2 15 2 2727.06
    -2 15 3 473.231
    -2 15 4 259.607
    -2 15 5 2536.46
    -2 15 6 3581.29
    -2 15 7 868.953
    -2 16 -12 9767.87
    -2 16 -11 918.656
    -2 16 -10 1673.63
    -2 16 -9 14076.4
    -2 16 -8 3235.2
    -2 16 -7 3125.97
    -2 16 -6 6246.75
    -2 16 -6 5983.88
    -2 16 -5 2097.92
    -2 16 -5 2871.88
    -2 16 -4 2695.76
    -2 16 -4 2824.32
    -2 16 -3 928.97
    -2 16 -3 906.472
    -2 16 -2 11774.7
    -2 16 -1 1420.56
    -2 16 0 2852.67
    -2 16 1 5129.94
    -2 16 2 11.2876
    -2 16 3 564.714
    -2 16 4 67.678
    -2 16 5 679.474
    -2 17 -10 2529.28
    -2 17 -9 8863.07
    -2 17 -8 2203.12
    -2 17 -7 2042.63
    -2 17 -6 367.629
    -2 17 -5 3931.47
    -2 17 -4 156.772
    -2 17 -3 9.79032
    -2 17 -2 20444.7
    -2 17 -1 1069.37
    -2 17 0 1508.94
    -2 17 1 2830.08
    -2 17 2 1674.16
    -2 17 3 1971.48
    -2 18 -8 3422.13
    -2 18 -7 1457.3
    -2 18 -6 344.405
    -2 18 -2 6716.46
    -2 18 -1 4013.65
    -2 18 0 3515.96
    -1 -17 3 1149.57
    -1 -17 4 5976.97
    -1 -17 5 797.53
    -1 -17 6 2030.67
    -1 -17 7 5720.83
    -1 -17 8 646.937
    -1 -17 9 1480.06
    -1 -17 10 1674.06
    -1 -17 11 2091.53
    -1 -16 -3 3047.08
    -1 -16 -2 2360.27
    -1 -16 -1 2474.27
    -1 -16 0 1726.03
    -1 -16 1 9423.85
    -1 -16 2 1711.34
    -1 -16 3 456.31
    -1 -16 4 7363.45
    -1 -16 5 2126.06
    -1 -16 6 4562.95
    -1 -16 7 8297.72
    -1 -16 8 7744.52
    -1 -16 9 2225.55
    -1 -16 10 185.621
    -1 -16 10 163.749
    -1 -16 11 7302.12
    -1 -16 11 7734.39
    -1 -16 12 1288.64
    -1 -16 13 893.09
    -1 -15 -6 1180.57
    -1 -15 -5 3146.42
    -1 -15 -4 2393.16
    -1 -15 -3 274.811
    -1 -15 -2 3439.65
    -1 -15 -1 266.329
    -1 -15 0 1565.3
    -1 -15 1 3858.81
    -1 -15 2 1098.64
    -1 -15 3 967.279
    -1 -15 4 2874.74
    -1 -15 5 7021.99
    -1 -15 6 2724.02
    -1 -15 7 2948.85
    -1 -15 8 20038.8
    -1 -15 8 20905.4
    -1 -15 9 59.1496
    -1 -15 9 196.799
    -1 -15 10 139.558
    -1 -15 10 301.213
    -1 -15 11 3942.47
    -1 -15 11 4108.94
    -1 -15 12 5959.65
    -1 -15 13 2050.4
    -1 -15 14 4803.73
    -1 -14 -9 844.631
    -1 -14 -8 212.462
    -1 -14 -7 4356.07
    -1 -14 -6 1859.99
    -1 -14 -5 2403.07
    -1 -14 -4 971.72
    -1 -14 -3 7551.26
    -1 -14 -2 2157.8
    -1 -14 -1 381.38
    -1 -14 0 3065.74
    -1 -14 1 453.001
    -1 -14 2 2282.57
    -1 -14 3 931.656
    -1 -14 4 -14.1452
    -1 -14 5 9672.55
    -1 -14 6 1464.03
    -1 -14 7 1098.96
    -1 -14 7 700.979
    -1 -14 8 12048.1
    -1 -14 8 11650.8
    -1 -14 9 1341.21
    -1 -14 9 908.295
    -1 -14 10 74.3029
    -1 -14 10 97.4881
    -1 -14 11 5292.09
    -1 -14 11 4680.19
    -1 -14 12 5067.62
    -1 -14 13 359.058
    -1 -14 14 2241.68
    -1 -14 15 11503.9
    -1 -13 -10 521.932
    -1 -13 -9 2966.28
    -1 -13 -8 80.4046
    -1 -13 -7 1304.59
    -1 -13 -6 14489.7
    -1 -13 -5 201.891
    -1 -13 -4 1847.38
    -1 -13 -3 6781.89
    -1 -13 -2 1002.45
    -1 -13 -1 176.254
    -1 -13 0 7774.56
    -1 -13 1 6208.63
    -1 -13 2 1765.82
    -1 -13 3 1527.03
    -1 -13 4 11113.3
    -1 -13 5 1128.69
    -1 -13 5 1717.94
    -1 -13 6 1349.94
    -1 -13 6 1908.46
    -1 -13 7 1743.37
    -1 -13 7 1537.1
    -1 -13 8 5585.31
    -1 -13 8 5802.21
    -1 -13 9 212.043
    -1 -13 9 334.439
    -1 -13 10 115.069
    -1 -13 10 -77.256
    -1 -13 11 2191.75
    -1 -13 11 2246.49
    -1 -13 12 6588.18
    -1 -13 13 1854.72
    -1 -13 14 444.795
    -1 -13 15 15608.1
    -1 -13 16 354.332
    -1 -12 -10 865.908
    -1 -12 -9 5538.11
    -1 -12 -8 709.329
    -1 -12 -7 276.781
    -1 -12 -6 16974.6
    -1 -12 -5 6262.02
    -1 -12 -4 2037.52
    -1 -12 -3 3699.71
    -1 -12 -2 19477.8
    -1 -12 -1 87.7243
    -1 -12 0 1619.64
    -1 -12 1 14003.4
    -1 -12 2 3154.73
    -1 -12 3 1618.25
    -1 -12 3 2072
    -1 -12 4 16940.7
    -1 -12 4 17294.7
    -1 -12 5 7366.89
    -1 -12 5 6607.39
    -1 -12 6 3213.32
    -1 -12 6 2822.07
    -1 -12 7 2666.31
    -1 -12 7 2798.19
    -1 -12 7 3189.99
    -1 -12 8 1839.94
    -1 -12 8 1871.96
    -1 -12 8 2071.6
    -1 -12 9 1689.87
    -1 -12 9 2361.43
    -1 -12 9 1922.88
    -1 -12 10 745.974
    -1 -12 10 975.485
    -1 -12 10 743.972
    -1 -12 11 4155.43
    -1 -12 11 4429.32
    -1 -12 11 4219.45
    -1 -12 12 5022.43
    -1 -12 12 5687.55
    -1 -12 12 4752.23
    -1 -12 13 1066.46
    -1 -12 13 753.519
    -1 -12 14 1125.01
    -1 -12 15 5372.21
    -1 -12 16 2259.78
    -1 -12 17 1126.62
    -1 -11 -13 3055.58
    -1 -11 -12 4095.32
    -1 -11 -11 1202.35
    -1 -11 -10 1350.13
    -1 -11 -10 1649.92
    -1 -11 -9 3539.34
    -1 -11 -9 2939.12
    -1 -11 -8 6404.68
    -1 -11 -8 6374.53
    -1 -11 -7 4443.32
    -1 -11 -7 4704.63
    -1 -11 -7 4258.13
    -1 -11 -6 538.954
    -1 -11 -6 645.442
    -1 -11 -6 133.76
    -1 -11 -5 5285.76
    -1 -11 -5 5307.75
    -1 -11 -5 6010.4
    -1 -11 -4 3598.12
    -1 -11 -4 4088.87
    -1 -11 -3 311.564
    -1 -11 -2 11568.9
    -1 -11 -1 5141.52
    -1 -11 0 2285.22
    -1 -11 1 9444.63
    -1 -11 2 11237.2
    -1 -11 2 12509.7
    -1 -11 3 11172.6
    -1 -11 3 11588.2
    -1 -11 4 8574.81
    -1 -11 4 9018.83
    -1 -11 4 8937.7
    -1 -11 5 11683.4
    -1 -11 5 11435.7
    -1 -11 5 12077.8
    -1 -11 6 1018.09
    -1 -11 6 800.228
    -1 -11 6 881.036
    -1 -11 7 4810.15
    -1 -11 7 4791.79
    -1 -11 8 11794.8
    -1 -11 8 11143.1
    -1 -11 9 835.533
    -1 -11 9 1122.29
    -1 -11 10 2399.5
    -1 -11 10 2363.71
    -1 -11 11 6197.53
    -1 -11 11 5526.87
    -1 -11 12 2917.45
    -1 -11 12 3176.44
    -1 -11 13 9753.03
    -1 -11 13 11417.9
    -1 -11 14 1356.95
    -1 -11 15 914.771
    -1 -11 16 9974.16
    -1 -11 17 2632.08
    -1 -11 18 2257.38
    -1 -10 -14 190.702
    -1 -10 -13 8908
    -1 -10 -12 687.808
    -1 -10 -11 691.118
    -1 -10 -10 2889.97
    -1 -10 -10 2753.19
    -1 -10 -9 655.743
    -1 -10 -9 818.841
    -1 -10 -8 2652.46
    -1 -10 -8 1735.29
    -1 -10 -7 2072.16
    -1 -10 -7 2215.26
    -1 -10 -7 1680.94
    -1 -10 -6 2239.27
    -1 -10 -6 1628.89
    -1 -10 -6 1585.01
    -1 -10 -5 13447.9
    -1 -10 -5 15097.7
    -1 -10 -5 14173.6
    -1 -10 -4 4530.84
    -1 -10 -4 4753.8
    -1 -10 -4 4139.54
    -1 -10 -3 9620.27
    -1 -10 -3 7907.13
    -1 -10 -3 8877.67
    -1 -10 -2 5940.38
    -1 -10 -2 5192.24
    -1 -10 -2 5350.06
    -1 -10 -1 5422.39
    -1 -10 -1 5733.08
    -1 -10 0 825.654
    -1 -10 0 569.824
    -1 -10 0 599.791
    -1 -10 1 8678.47
    -1 -10 1 9658.76
    -1 -10 1 9307.47
    -1 -10 2 11596.4
    -1 -10 2 13228.4
    -1 -10 2 12846.3
    -1 -10 3 6939.88
    -1 -10 3 6036.67
    -1 -10 3 6791.94
    -1 -10 3 6242.01
    -1 -10 4 7112.18
    -1 -10 4 7225.24
    -1 -10 4 6610.34
    -1 -10 5 66266.2
    -1 -10 5 67880.3
    -1 -10 6 743.515
    -1 -10 6 1542.91
    -1 -10 7 1097.86
    -1 -10 7 1738.17
    -1 -10 8 34712.4
    -1 -10 8 35078.5
    -1 -10 9 14995.6
    -1 -10 9 13740.6
    -1 -10 10 900.738
    -1 -10 10 921.532
    -1 -10 11 5267.92
    -1 -10 11 5671.69
    -1 -10 12 23452.9
    -1 -10 12 24585.5
    -1 -10 13 4998.06
    -1 -10 13 4565.06
    -1 -10 14 1194.46
    -1 -10 15 12850.5
    -1 -10 16 819.87
    -1 -10 17 869.076
    -1 -10 18 4691.65
    -1 -10 19 4141.33
    -1 -9 -15 -164.104
    -1 -9 -14 1219.56
    -1 -9 -13 2665.52
    -1 -9 -12 1715.12
    -1 -9 -11 837.78
    -1 -9 -10 11267.5
    -1 -9 -10 12484
    -1 -9 -9 7706.39
    -1 -9 -9 7495.4
    -1 -9 -8 2562.48
    -1 -9 -8 2436.71
    -1 -9 -7 3039.83
    -1 -9 -7 3644.43
    -1 -9 -7 3198.31
    -1 -9 -6 4207.15
    -1 -9 -6 4384.43
    -1 -9 -6 4041.39
    -1 -9 -5 3571.99
    -1 -9 -5 3496.71
    -1 -9 -5 3440.62
    -1 -9 -4 744.618
    -1 -9 -4 568.923
    -1 -9 -4 731.182
    -1 -9 -3 22810.1
    -1 -9 -3 21454.2
    -1 -9 -3 22456.6
    -1 -9 -2 6657.47
    -1 -9 -2 7247.04
    -1 -9 -2 6757.24
    -1 -9 -1 1811.12
    -1 -9 -1 2220.38
    -1 -9 -1 2246.19
    -1 -9 -1 2369.9
    -1 -9 0 1780.27
    -1 -9 0 1569
    -1 -9 0 1729.11
    -1 -9 0 1565.76
    -1 -9 1 3249.06
    -1 -9 1 2741.83
    -1 -9 1 3259.56
    -1 -9 1 3180.06
    -1 -9 1 2542.14
    -1 -9 2 22586.2
    -1 -9 2 22367
    -1 -9 2 24143.8
    -1 -9 3 1049.38
    -1 -9 3 1361.06
    -1 -9 3 1375.71
    -1 -9 4 3972.73
    -1 -9 4 3683.81
    -1 -9 4 4051.5
    -1 -9 5 64374
    -1 -9 5 64783.5
    -1 -9 6 378.076
    -1 -9 6 63.9435
    -1 -9 7 2156.05
    -1 -9 7 2718.01
    -1 -9 8 1000.19
    -1 -9 8 849.681
    -1 -9 9 7750.11
    -1 -9 9 8127.96
    -1 -9 10 19.7284
    -1 -9 10 394.139
    -1 -9 11 922.68
    -1 -9 11 1077.79
    -1 -9 12 30755.3
    -1 -9 12 30745.7
    -1 -9 13 21.2139
    -1 -9 13 354.57
    -1 -9 14 147.749
    -1 -9 15 13912.2
    -1 -9 16 2960.86
    -1 -9 17 1095.81
    -1 -9 18 1960.8
    -1 -9 19 2355.45
    -1 -9 20 2442.96
    -1 -8 -16 3417.28
    -1 -8 -15 2181.53
    -1 -8 -14 247.688
    -1 -8 -13 1313.81
    -1 -8 -13 2564.25
    -1 -8 -12 6390.64
    -1 -8 -12 6986.65
    -1 -8 -11 534.918
    -1 -8 -11 839.628
    -1 -8 -11 714.009
    -1 -8 -10 903.155
    -1 -8 -10 894.323
    -1 -8 -10 1053.38
    -1 -8 -9 19585.5
    -1 -8 -9 19695.9
    -1 -8 -9 18931.4
    -1 -8 -8 513.835
    -1 -8 -8 200.839
    -1 -8 -8 479.475
    -1 -8 -7 409.388
    -1 -8 -7 165.167
    -1 -8 -7 206.484
    -1 -8 -7 313.977
    -1 -8 -6 31320.6
    -1 -8 -6 30224.4
    -1 -8 -6 34977.6
    -1 -8 -6 31693.2
    -1 -8 -5 8875.04
    -1 -8 -5 8478.72
    -1 -8 -5 8610.1
    -1 -8 -4 277.237
    -1 -8 -4 332.257
    -1 -8 -4 330.843
    -1 -8 -3 7100.03
    -1 -8 -3 7032.19
    -1 -8 -3 7694.44
    -1 -8 -2 8617.1
    -1 -8 -2 8556.46
    -1 -8 -2 9121.34
    -1 -8 -2 8381.32
    -1 -8 -1 1302.18
    -1 -8 -1 1220.2
    -1 -8 -1 1340.24
    -1 -8 -1 1449.07
    -1 -8 0 301.913
    -1 -8 0 346.4
    -1 -8 0 313.596
    -1 -8 0 263.38
    -1 -8 0 343.211
    -1 -8 1 5151.72
    -1 -8 1 4938.98
    -1 -8 1 5415.39
    -1 -8 1 5012.51
    -1 -8 2 1370.39
    -1 -8 2 1517.46
    -1 -8 2 1592.59
    -1 -8 2 1585.51
    -1 -8 3 1972.53
    -1 -8 3 1830
    -1 -8 3 1966.02
    -1 -8 4 6545.61
    -1 -8 4 7161.41
    -1 -8 5 2199.9
    -1 -8 5 2237.39
    -1 -8 6 5009.12
    -1 -8 6 5956.59
    -1 -8 7 333.366
    -1 -8 7 191.638
    -1 -8 8 1592.56
    -1 -8 8 791.405
    -1 -8 9 10312.5
    -1 -8 9 10827.8
    -1 -8 10 3637.9
    -1 -8 10 3408.19
    -1 -8 11 2776.59
    -1 -8 11 2455.68
    -1 -8 12 21351.2
    -1 -8 12 23152.5
    -1 -8 13 2280.85
    -1 -8 13 2990.45
    -1 -8 14 3753.26
    -1 -8 15 8040.59
    -1 -8 16 8668.9
    -1 -8 17 585.001
    -1 -8 18 481.142
    -1 -8 19 7105.22
    -1 -8 20 160.431
    -1 -7 -16 2188.02
    -1 -7 -15 3679.12
    -1 -7 -15 2405.65
    -1 -7 -14 436.776
    -1 -7 -14 162.518
    -1 -7 -13 1145.36
    -1 -7 -13 649.818
    -1 -7 -12 6452.33
    -1 -7 -12 5963.87
    -1 -7 -11 611.652
    -1 -7 -11 709.075
    -1 -7 -11 644.83
    -1 -7 -10 595.537
    -1 -7 -10 937.843
    -1 -7 -10 563.181
    -1 -7 -9 18530.5
    -1 -7 -9 20581
    -1 -7 -9 20773.8
    -1 -7 -8 18369.8
    -1 -7 -8 17833
    -1 -7 -8 17386.7
    -1 -7 -7 6415.17
    -1 -7 -7 7878.3
    -1 -7 -7 7599.49
    -1 -7 -7 7279.05
    -1 -7 -6 4404.86
    -1 -7 -6 3754.51
    -1 -7 -6 4700.94
    -1 -7 -6 4225.76
    -1 -7 -5 9738.82
    -1 -7 -5 8246.89
    -1 -7 -5 8630.35
    -1 -7 -5 8215.46
    -1 -7 -4 5103.02
    -1 -7 -4 4961.47
    -1 -7 -4 5873
    -1 -7 -4 5107.56
    -1 -7 -3 4977.39
    -1 -7 -3 5137.39
    -1 -7 -3 5232.08
    -1 -7 -3 4705.66
    -1 -7 -2 30648.1
    -1 -7 -2 31126.5
    -1 -7 -2 28966.3
    -1 -7 -2 28386.9
    -1 -7 -1 5733.38
    -1 -7 -1 6342.8
    -1 -7 -1 6916.15
    -1 -7 -1 5935.04
    -1 -7 0 8315.99
    -1 -7 0 7404.97
    -1 -7 0 7629.99
    -1 -7 0 7059.9
    -1 -7 1 42350.1
    -1 -7 1 45229
    -1 -7 1 43864.4
    -1 -7 1 44240.9
    -1 -7 2 1116.16
    -1 -7 2 846.761
    -1 -7 2 764.67
    -1 -7 2 908.522
    -1 -7 3 20013.6
    -1 -7 3 19552.5
    -1 -7 4 13403.1
    -1 -7 4 13134.7
    -1 -7 5 8354.41
    -1 -7 5 8249.03
    -1 -7 6 4166.56
    -1 -7 6 4721.93
    -1 -7 7 775.645
    -1 -7 7 1120.15
    -1 -7 8 1821.22
    -1 -7 8 1807.03
    -1 -7 9 22597.8
    -1 -7 9 22748.2
    -1 -7 10 9307.8
    -1 -7 10 9711.46
    -1 -7 11 6217.58
    -1 -7 11 6708.72
    -1 -7 12 16099.4
    -1 -7 12 15873.9
    -1 -7 13 10119.5
    -1 -7 13 10035.3
    -1 -7 14 6940.98
    -1 -7 15 37.474
    -1 -7 16 8991.59
    -1 -7 17 2881.23
    -1 -7 18 1041.86
    -1 -7 19 8565.46
    -1 -7 20 1342.58
    -1 -7 21 5890.95
    -1 -6 -17 680.383
    -1 -6 -16 4431.44
    -1 -6 -15 1957.41
    -1 -6 -15 2619.89
    -1 -6 -14 339.289
    -1 -6 -14 456.566
    -1 -6 -13 2826.42
    -1 -6 -13 2665.43
    -1 -6 -12 834.63
    -1 -6 -12 1181.79
    -1 -6 -11 2859.76
    -1 -6 -11 2425.88
    -1 -6 -11 2686.69
    -1 -6 -10 3806.66
    -1 -6 -10 4703.14
    -1 -6 -10 4944.53
    -1 -6 -9 479.272
    -1 -6 -9 764.108
    -1 -6 -9 576.24
    -1 -6 -8 32269.7
    -1 -6 -8 28704.5
    -1 -6 -8 31674.3
    -1 -6 -7 8667.93
    -1 -6 -7 9196.89
    -1 -6 -7 9036.36
    -1 -6 -7 7841.27
    -1 -6 -6 8460.47
    -1 -6 -6 7793.68
    -1 -6 -6 8048.56
    -1 -6 -6 7965.09
    -1 -6 -5 31880
    -1 -6 -5 32635.8
    -1 -6 -5 30306.7
    -1 -6 -5 33639.6
    -1 -6 -4 4252.04
    -1 -6 -4 4425.73
    -1 -6 -4 4442.88
    -1 -6 -4 4276.76
    -1 -6 -3 42.9948
    -1 -6 -3 30.7359
    -1 -6 -3 62.6717
    -1 -6 -3 120.717
    -1 -6 -2 34133.1
    -1 -6 -2 35348.3
    -1 -6 -2 35657
    -1 -6 -2 35595.5
    -1 -6 -1 20520.6
    -1 -6 -1 22595.7
    -1 -6 -1 20891.8
    -1 -6 0 28327.6
    -1 -6 0 27439.3
    -1 -6 0 28316.8
    -1 -6 1 7390.86
    -1 -6 1 6447.36
    -1 -6 1 7520.58
    -1 -6 2 122890
    -1 -6 2 128933
    -1 -6 3 2214.68
    -1 -6 4 5963.52
    -1 -6 5 24138.2
    -1 -6 6 2848.82
    -1 -6 6 2234.2
    -1 -6 7 2672.41
    -1 -6 7 2646
    -1 -6 8 11880.9
    -1 -6 8 10840.8
    -1 -6 8 12038.4
    -1 -6 9 12056.1
    -1 -6 9 11976.8
    -1 -6 9 11736.1
    -1 -6 10 7948.25
    -1 -6 10 8250.94
    -1 -6 10 7903.1
    -1 -6 11 4562.07
    -1 -6 11 4097.68
    -1 -6 11 4562.7
    -1 -6 12 2094.56
    -1 -6 12 1801.27
    -1 -6 12 2333.74
    -1 -6 13 5348.05
    -1 -6 13 5419.2
    -1 -6 14 1444.72
    -1 -6 15 578.014
    -1 -6 16 10947.5
    -1 -6 17 1322.19
    -1 -6 18 776.417
    -1 -6 19 29.9365
    -1 -6 20 2773.77
    -1 -6 21 2120.21
    -1 -5 -18 284.183
    -1 -5 -17 1.24178
    -1 -5 -16 7907.97
    -1 -5 -15 1887.69
    -1 -5 -15 1516.85
    -1 -5 -14 94.905
    -1 -5 -14 268.412
    -1 -5 -13 8514.29
    -1 -5 -13 7950.65
    -1 -5 -12 3739.83
    -1 -5 -12 3918.59
    -1 -5 -11 4210.4
    -1 -5 -11 5665.93
    -1 -5 -11 4616.59
    -1 -5 -10 5057.82
    -1 -5 -10 6230.38
    -1 -5 -10 5542.8
    -1 -5 -9 6861.16
    -1 -5 -9 6428.59
    -1 -5 -9 6344.6
    -1 -5 -8 20525.3
    -1 -5 -8 19121
    -1 -5 -8 20486.3
    -1 -5 -7 2368.22
    -1 -5 -7 2549.56
    -1 -5 -7 2579.86
    -1 -5 -6 10388
    -1 -5 -6 10656.4
    -1 -5 -6 9916
    -1 -5 -6 9219.03
    -1 -5 -5 21760.2
    -1 -5 -5 21395.4
    -1 -5 -5 21473.5
    -1 -5 -5 21851.8
    -1 -5 -4 13662.8
    -1 -5 -4 14305.5
    -1 -5 -4 13610.2
    -1 -5 -4 14739.6
    -1 -5 -3 5297.06
    -1 -5 -3 4857.3
    -1 -5 -3 5011.5
    -1 -5 -3 4992.46
    -1 -5 -2 5513.98
    -1 -5 -2 5470.94
    -1 -5 -2 5306.79
    -1 -5 -2 4943.9
    -1 -5 -1 48809
    -1 -5 -1 47405.1
    -1 -5 -1 48121.9
    -1 -5 0 14780.8
    -1 -5 0 16862.2
    -1 -5 0 16321.3
    -1 -5 1 12371.6
    -1 -5 1 9184.89
    -1 -5 1 11680.4
    -1 -5 2 122149
    -1 -5 3 4510.91
    -1 -5 4 3703.82
    -1 -5 5 58119.9
    -1 -5 5 57289.6
    -1 -5 6 14114.8
    -1 -5 6 14608.7
    -1 -5 7 2322.84
    -1 -5 7 1899.26
    -1 -5 7 2155.53
    -1 -5 8 11349.4
    -1 -5 8 10949.9
    -1 -5 8 12124
    -1 -5 9 48233.7
    -1 -5 9 46896.6
    -1 -5 9 49927.5
    -1 -5 10 6961.95
    -1 -5 10 7808.93
    -1 -5 10 5778.77
    -1 -5 11 118.542
    -1 -5 11 74.7896
    -1 -5 11 235.159
    -1 -5 12 24613.3
    -1 -5 12 24564.6
    -1 -5 12 24933.2
    -1 -5 13 4525.68
    -1 -5 13 3843.81
    -1 -5 14 423.589
    -1 -5 14 449.089
    -1 -5 15 5395.14
    -1 -5 15 5436.82
    -1 -5 16 4401.75
    -1 -5 17 7762.11
    -1 -5 18 96.999
    -1 -5 19 2626.27
    -1 -5 20 6512.71
    -1 -5 21 21.8885
    -1 -4 -18 -129.482
    -1 -4 -17 727.085
    -1 -4 -16 6179.11
    -1 -4 -15 1377.64
    -1 -4 -15 1487.14
    -1 -4 -14 529.301
    -1 -4 -14 575.773
    -1 -4 -13 1554.78
    -1 -4 -13 1625.64
    -1 -4 -12 6464.21
    -1 -4 -12 7213.22
    -1 -4 -11 347.198
    -1 -4 -11 603.997
    -1 -4 -10 1237.04
    -1 -4 -10 1450.75
    -1 -4 -10 1223.72
    -1 -4 -9 18330.2
    -1 -4 -9 17457.2
    -1 -4 -9 16497.9
    -1 -4 -8 2186.92
    -1 -4 -8 2680.8
    -1 -4 -8 2606.72
    -1 -4 -7 144.713
    -1 -4 -7 193.881
    -1 -4 -7 231.444
    -1 -4 -6 9311.93
    -1 -4 -6 9125.33
    -1 -4 -6 8821.81
    -1 -4 -5 5160.72
    -1 -4 -5 5520.91
    -1 -4 -5 4733.35
    -1 -4 -4 11832.9
    -1 -4 -4 11140.6
    -1 -4 -4 10395.9
    -1 -4 -3 5103.21
    -1 -4 -3 5738.36
    -1 -4 -3 5289.47
    -1 -4 -2 2730.86
    -1 -4 -2 2818.21
    -1 -4 -2 2752.94
    -1 -4 -1 53513.7
    -1 -4 -1 52549.4
    -1 -4 -1 52755.8
    -1 -4 0 4509.73
    -1 -4 0 4883.58
    -1 -4 0 4168.35
    -1 -4 1 8614.02
    -1 -4 1 9846.44
    -1 -4 2 85094.9
    -1 -4 3 7551.7
    -1 -4 3 7509.2
    -1 -4 4 1934.67
    -1 -4 4 1824.83
    -1 -4 5 14562.4
    -1 -4 5 14930.8
    -1 -4 6 6478.21
    -1 -4 6 7305.09
    -1 -4 7 5109.85
    -1 -4 7 5043.32
    -1 -4 8 7900.85
    -1 -4 8 7978.27
    -1 -4 8 7750.2
    -1 -4 9 73150.9
    -1 -4 9 68009
    -1 -4 9 70576.4
    -1 -4 10 1698.42
    -1 -4 10 1456.9
    -1 -4 10 2021.55
    -1 -4 11 3154.41
    -1 -4 11 3610.28
    -1 -4 11 3442.83
    -1 -4 12 28165.4
    -1 -4 12 26708.9
    -1 -4 12 27565.9
    -1 -4 13 1768.94
    -1 -4 13 1699.44
    -1 -4 14 2146.5
    -1 -4 14 2428.5
    -1 -4 15 5184.16
    -1 -4 15 5535.93
    -1 -4 16 10223.3
    -1 -4 16 9593.7
    -1 -4 17 4469.58
    -1 -4 17 4157.65
    -1 -4 18 20.8337
    -1 -4 19 5247.69
    -1 -4 20 1174.71
    -1 -3 -19 3152.07
    -1 -3 -18 1112.28
    -1 -3 -17 1529.71
    -1 -3 -16 811.701
    -1 -3 -15 6716.36
    -1 -3 -15 6430.3
    -1 -3 -14 3419.63
    -1 -3 -14 3085.45
    -1 -3 -13 1795.98
    -1 -3 -13 994.036
    -1 -3 -12 23934.9
    -1 -3 -12 23495
    -1 -3 -11 7454.74
    -1 -3 -11 6880.22
    -1 -3 -10 4225.97
    -1 -3 -10 4474.29
    -1 -3 -9 11308.6
    -1 -3 -9 11463.2
    -1 -3 -9 11405.5
    -1 -3 -8 1696.29
    -1 -3 -8 1807.6
    -1 -3 -8 1427.62
    -1 -3 -7 2428.37
    -1 -3 -7 2584.91
    -1 -3 -6 31216.5
    -1 -3 -6 31290.7
    -1 -3 -5 29350
    -1 -3 -5 30338
    -1 -3 -5 30022.6
    -1 -3 -4 13277
    -1 -3 -4 14206.5
    -1 -3 -4 13412.7
    -1 -3 -3 4923.59
    -1 -3 -3 4365.02
    -1 -3 -3 4936.89
    -1 -3 -2 16347.5
    -1 -3 -2 16130.1
    -1 -3 -2 15976
    -1 -3 -1 2178.7
    -1 -3 -1 2483.92
    -1 -3 -1 2356.18
    -1 -3 -1 2279.17
    -1 -3 0 3720.98
    -1 -3 0 4005.25
    -1 -3 0 4170.87
    -1 -3 0 4368.18
    -1 -3 1 26835.9
    -1 -3 1 29164.5
    -1 -3 1 29103.4
    -1 -3 1 29743.9
    -1 -3 2 24125.2
    -1 -3 2 25493.2
    -1 -3 3 9721.39
    -1 -3 3 9875.36
    -1 -3 4 2852.93
    -1 -3 4 2941.19
    -1 -3 5 49541.6
    -1 -3 5 49531.5
    -1 -3 6 20983
    -1 -3 6 19209.8
    -1 -3 7 6109.42
    -1 -3 7 6452.79
    -1 -3 8 7247.22
    -1 -3 8 7666.71
    -1 -3 8 7975.81
    -1 -3 9 45522.5
    -1 -3 9 46815.4
    -1 -3 9 45530.4
    -1 -3 10 1810.73
    -1 -3 10 2001.1
    -1 -3 10 1728.14
    -1 -3 11 6423.16
    -1 -3 11 6704.08
    -1 -3 11 6694.22
    -1 -3 12 445.369
    -1 -3 12 295.965
    -1 -3 12 689.542
    -1 -3 13 27258.3
    -1 -3 13 27907.2
    -1 -3 14 7671.93
    -1 -3 14 8179.8
    -1 -3 15 1835.05
    -1 -3 15 1749.43
    -1 -3 16 10256.4
    -1 -3 16 10614.1
    -1 -3 17 328.551
    -1 -3 17 118.171
    -1 -3 18 2000.51
    -1 -3 18 1489.89
    -1 -3 19 9223.7
    -1 -3 20 1302.07
    -1 -3 21 854.682
    -1 -2 -19 1760.19
    -1 -2 -18 6725.04
    -1 -2 -17 485.46
    -1 -2 -16 522.649
    -1 -2 -15 7228.62
    -1 -2 -15 7297.34
    -1 -2 -14 1540.01
    -1 -2 -14 1585.07
    -1 -2 -13 717.807
    -1 -2 -13 645.547
    -1 -2 -12 15938.5
    -1 -2 -12 14726.9
    -1 -2 -11 19006.6
    -1 -2 -11 18702.1
    -1 -2 -10 4496.06
    -1 -2 -10 4369.54
    -1 -2 -9 10358.9
    -1 -2 -9 9783.5
    -1 -2 -8 32995
    -1 -2 -8 35119.4
    -1 -2 -7 4199.71
    -1 -2 -7 3753.5
    -1 -2 -6 4147.41
    -1 -2 -6 4331.38
    -1 -2 -5 21816.9
    -1 -2 -5 23267.3
    -1 -2 -4 20653.9
    -1 -2 -4 20640.1
    -1 -2 -3 9061.44
    -1 -2 -3 9350.76
    -1 -2 -3 8423.28
    -1 -2 -3 8220.09
    -1 -2 -2 17169.9
    -1 -2 -2 17385.6
    -1 -2 -2 18665.1
    -1 -2 -2 17378.1
    -1 -2 -1 55991.7
    -1 -2 -1 56398.9
    -1 -2 -1 54533.9
    -1 -2 -1 53709.3
    -1 -2 0 18265.2
    -1 -2 0 18113.8
    -1 -2 0 18244.9
    -1 -2 0 17972
    -1 -2 0 18658.6
    -1 -2 1 44576.2
    -1 -2 1 45526.4
    -1 -2 1 46066.6
    -1 -2 2 61748.9
    -1 -2 2 67030.4
    -1 -2 3 4570.3
    -1 -2 3 4735.84
    -1 -2 4 2182.61
    -1 -2 4 2303.1
    -1 -2 5 25114.4
    -1 -2 5 25243.4
    -1 -2 6 7649.82
    -1 -2 6 8294.7
    -1 -2 6 8285.32
    -1 -2 7 2941.21
    -1 -2 7 3297.17
    -1 -2 7 3301.18
    -1 -2 8 2176.22
    -1 -2 8 1747.81
    -1 -2 8 2091.3
    -1 -2 8 1835.16
    -1 -2 9 9093.58
    -1 -2 9 9408.14
    -1 -2 9 9476.16
    -1 -2 9 9164.3
    -1 -2 10 13781.5
    -1 -2 10 14021.4
    -1 -2 10 14925.3
    -1 -2 10 14228.6
    -1 -2 11 21376.3
    -1 -2 11 22261.9
    -1 -2 11 21742.3
    -1 -2 11 21028.6
    -1 -2 12 1000.39
    -1 -2 12 831.389
    -1 -2 12 880.503
    -1 -2 12 1131.35
    -1 -2 13 25924.5
    -1 -2 13 25572.9
    -1 -2 13 26203.9
    -1 -2 14 2177.45
    -1 -2 14 1894.39
    -1 -2 14 1934.88
    -1 -2 15 422.874
    -1 -2 15 445.392
    -1 -2 15 718.487
    -1 -2 16 6426.6
    -1 -2 16 6505.09
    -1 -2 17 4356.96
    -1 -2 17 5634.84
    -1 -2 18 9316.31
    -1 -2 18 9954.58
    -1 -2 19 4323
    -1 -2 19 5086.96
    -1 -2 20 4926.34
    -1 -2 21 685.267
    -1 -1 -20 3905.3
    -1 -1 -19 7883.35
    -1 -1 -18 1051.99
    -1 -1 -17 339.148
    -1 -1 -16 2525.72
    -1 -1 -15 3999.11
    -1 -1 -15 3949.56
    -1 -1 -14 1819
    -1 -1 -14 2252.01
    -1 -1 -13 8833.12
    -1 -1 -13 8997.04
    -1 -1 -12 190.859
    -1 -1 -12 66.9538
    -1 -1 -11 16910.3
    -1 -1 -11 18033.6
    -1 -1 -10 7285.92
    -1 -1 -10 6905.12
    -1 -1 -9 557.566
    -1 -1 -8 40370.7
    -1 -1 -7 20677.5
    -1 -1 -7 20471.3
    -1 -1 -6 13530.3
    -1 -1 -6 14463.7
    -1 -1 -5 43642.3
    -1 -1 -5 45941.9
    -1 -1 -4 24633.5
    -1 -1 -4 26626.4
    -1 -1 -4 27095.6
    -1 -1 -3 22418.2
    -1 -1 -3 23040.6
    -1 -1 -2 11960.3
    -1 -1 -2 11901.1
    -1 -1 -2 11664
    -1 -1 2 264422
    -1 -1 3 4394.24
    -1 -1 3 4175.03
    -1 -1 4 8401.02
    -1 -1 4 8229.42
    -1 -1 5 1634.34
    -1 -1 5 1620.63
    -1 -1 6 15116.3
    -1 -1 6 14982
    -1 -1 6 15126.7
    -1 -1 7 27960.2
    -1 -1 7 27659.4
    -1 -1 7 27390.3
    -1 -1 8 22726.2
    -1 -1 8 23376.2
    -1 -1 8 23198.5
    -1 -1 8 22904.8
    -1 -1 9 2597.13
    -1 -1 9 2566.59
    -1 -1 9 2818.11
    -1 -1 9 2458.04
    -1 -1 10 16089.8
    -1 -1 10 17227
    -1 -1 10 15999.9
    -1 -1 10 15603.8
    -1 -1 11 2762.13
    -1 -1 11 2865.79
    -1 -1 11 3073.09
    -1 -1 11 2573.01
    -1 -1 12 2498.42
    -1 -1 12 2691.47
    -1 -1 12 2090.03
    -1 -1 12 2378.44
    -1 -1 13 3578.14
    -1 -1 13 4148.26
    -1 -1 13 3611.94
    -1 -1 14 10855.9
    -1 -1 14 10502.5
    -1 -1 14 10105.9
    -1 -1 15 1894.91
    -1 -1 15 1775.15
    -1 -1 15 1582.85
    -1 -1 16 2740
    -1 -1 16 2635.96
    -1 -1 17 5121.04
    -1 -1 17 5205.74
    -1 -1 17 5797.59
    -1 -1 18 4425.28
    -1 -1 18 3922.55
    -1 -1 19 1941.89
    -1 -1 19 1959.23
    -1 -1 20 4750.56
    -1 -1 21 1518.85
    -1 0 -20 21.6696
    -1 0 -19 6545.68
    -1 0 -18 1725.37
    -1 0 -17 433.265
    -1 0 -16 4973.52
    -1 0 -15 873.424
    -1 0 -15 1331.79
    -1 0 -14 580.877
    -1 0 -14 316.33
    -1 0 -13 5706.13
    -1 0 -13 5227.7
    -1 0 -12 4977.35
    -1 0 -12 5550.43
    -1 0 -11 33830.9
    -1 0 -11 33511.5
    -1 0 -10 187.179
    -1 0 -9 16687.6
    -1 0 -8 27206.4
    -1 0 -7 4728.3
    -1 0 -7 4408.08
    -1 0 -6 6133.23
    -1 0 -6 5855.81
    -1 0 -5 28029.3
    -1 0 -5 29893.8
    -1 0 -5 29475.8
    -1 0 -5 29213.5
    -1 0 -4 315561
    -1 0 -4 338024
    -1 0 -4 326928
    -1 0 -4 332962
    -1 0 -3 49710.2
    -1 0 -3 53968.9
    -1 0 -2 26631.9
    -1 0 7 2553.48
    -1 0 8 848.625
    -1 0 8 859.117
    -1 0 9 40381.7
    -1 0 9 41166.3
    -1 0 9 42047.8
    -1 0 10 968.291
    -1 0 10 841.522
    -1 0 10 633.881
    -1 0 11 2486.13
    -1 0 11 3076.99
    -1 0 11 2321.24
    -1 0 12 3674.94
    -1 0 12 4411.32
    -1 0 12 3495.56
    -1 0 12 3478.64
    -1 0 13 15666.5
    -1 0 13 15410.7
    -1 0 13 14508.9
    -1 0 14 5731.02
    -1 0 14 6660.21
    -1 0 14 5411.05
    -1 0 15 1178.87
    -1 0 15 1427.49
    -1 0 15 660.66
    -1 0 15 1030.39
    -1 0 16 3017.39
    -1 0 16 2762.8
    -1 0 17 2823.36
    -1 0 17 2873.36
    -1 0 18 1994.93
    -1 0 18 1973.65
    -1 0 19 3911.46
    -1 0 20 5861.72
    -1 0 21 2942.25
    -1 1 -21 -9.01391
    -1 1 -20 91.2363
    -1 1 -19 6496.69
    -1 1 -18 691.265
    -1 1 -17 511.238
    -1 1 -16 3733.23
    -1 1 -15 9596.46
    -1 1 -15 9279.04
    -1 1 -14 858.208
    -1 1 -14 989.717
    -1 1 -13 156.318
    -1 1 -13 679.103
    -1 1 -12 9928.86
    -1 1 -12 10125.2
    -1 1 -12 9656.33
    -1 1 -11 6737.59
    -1 1 -11 6039.05
    -1 1 -10 7561.49
    -1 1 -10 7746.95
    -1 1 -9 36171.2
    -1 1 -9 36735.9
    -1 1 -8 12416.6
    -1 1 -8 12039.1
    -1 1 -7 5717.53
    -1 1 -7 6024.03
    -1 1 -6 21436.8
    -1 1 -6 20120.1
    -1 1 -5 5988.3
    -1 1 -5 5868.98
    -1 1 -5 5555.93
    -1 1 -4 40181
    -1 1 -4 39429.5
    -1 1 -4 39653.9
    -1 1 -3 11678.9
    -1 1 -3 11793.6
    -1 1 -3 12628.6
    -1 1 2 83353.6
    -1 1 7 691.629
    -1 1 8 14322.6
    -1 1 9 19950.8
    -1 1 10 3060.03
    -1 1 10 2971.81
    -1 1 11 2226.13
    -1 1 11 2322.78
    -1 1 11 2762.34
    -1 1 11 2358.59
    -1 1 12 8223.57
    -1 1 12 9064.62
    -1 1 12 9263.27
    -1 1 13 7234.6
    -1 1 13 8036.81
    -1 1 13 8049.43
    -1 1 14 6718.29
    -1 1 14 7575.58
    -1 1 14 6920.56
    -1 1 15 157.014
    -1 1 15 287.507
    -1 1 15 542.542
    -1 1 16 9186.63
    -1 1 16 8769.31
    -1 1 17 2600.56
    -1 1 18 279.224
    -1 1 19 4982.57
    -1 1 20 2357.52
    -1 2 -21 4186.69
    -1 2 -20 230.86
    -1 2 -19 3381.92
    -1 2 -18 4522.12
    -1 2 -17 773.484
    -1 2 -16 2591.3
    -1 2 -15 17448.5
    -1 2 -15 17427.5
    -1 2 -15 17457.1
    -1 2 -14 7106.18
    -1 2 -14 8334.28
    -1 2 -14 8503.67
    -1 2 -13 1181.78
    -1 2 -13 1327.78
    -1 2 -13 1202.67
    -1 2 -12 16865.9
    -1 2 -12 17656.9
    -1 2 -12 17548.3
    -1 2 -11 8373
    -1 2 -11 8893.39
    -1 2 -10 196.773
    -1 2 -10 101.347
    -1 2 -9 12803.8
    -1 2 -9 12088.7
    -1 2 -8 11498.5
    -1 2 -8 11521.1
    -1 2 -8 11915.1
    -1 2 -7 1160.48
    -1 2 -7 1124.8
    -1 2 -7 1066.6
    -1 2 -6 3577.25
    -1 2 -6 3117.88
    -1 2 -6 3321.66
    -1 2 -6 3948.52
    -1 2 -5 15870.9
    -1 2 -5 15509.3
    -1 2 -5 16271.4
    -1 2 -5 16813.5
    -1 2 -4 10128.1
    -1 2 -4 9893.16
    -1 2 -4 10020.2
    -1 2 -3 19656.3
    -1 2 -3 21769.9
    -1 2 -3 21352.1
    -1 2 -2 60109.5
    -1 2 -2 57072.9
    -1 2 -1 30046.3
    -1 2 -1 30984.6
    -1 2 1 24174.9
    -1 2 1 24717.5
    -1 2 1 25073.6
    -1 2 2 55297.1
    -1 2 2 52623.9
    -1 2 3 21810.9
    -1 2 4 20268.3
    -1 2 5 37488.4
    -1 2 6 83149.9
    -1 2 7 17455.2
    -1 2 7 17939.4
    -1 2 8 39106.6
    -1 2 8 37323.8
    -1 2 9 20574.4
    -1 2 9 22142.5
    -1 2 10 26766.4
    -1 2 10 26315.4
    -1 2 11 5664.28
    -1 2 11 5036.1
    -1 2 11 5292.96
    -1 2 12 6913.72
    -1 2 12 7536.87
    -1 2 12 7820.04
    -1 2 13 24964.4
    -1 2 13 26744.8
    -1 2 14 406.99
    -1 2 14 142.264
    -1 2 15 3972.79
    -1 2 15 3959.59
    -1 2 16 6567
    -1 2 17 2020.21
    -1 2 18 1803.03
    -1 2 19 1717.82
    -1 2 20 3931.17
    -1 3 -21 1816.68
    -1 3 -20 1192.33
    -1 3 -19 863.906
    -1 3 -18 6115.85
    -1 3 -17 1757.13
    -1 3 -17 2110.93
    -1 3 -16 944.53
    -1 3 -16 1905.22
    -1 3 -15 5954.15
    -1 3 -15 5917.86
    -1 3 -15 5254.84
    -1 3 -14 19515.3
    -1 3 -14 19451.9
    -1 3 -14 18893.2
    -1 3 -13 77.4843
    -1 3 -13 91.1593
    -1 3 -13 42.6006
    -1 3 -12 521.356
    -1 3 -12 556.136
    -1 3 -12 453.862
    -1 3 -11 18774.2
    -1 3 -11 18484.6
    -1 3 -10 4026.84
    -1 3 -10 4643.87
    -1 3 -10 4199.86
    -1 3 -9 6543.87
    -1 3 -9 6533.44
    -1 3 -9 6690.23
    -1 3 -8 22748.6
    -1 3 -8 23935
    -1 3 -8 22705.2
    -1 3 -7 4937.67
    -1 3 -7 4257.61
    -1 3 -7 4657.98
    -1 3 -6 7485.51
    -1 3 -6 7483.66
    -1 3 -6 7539.05
    -1 3 -5 20083.4
    -1 3 -5 20853.9
    -1 3 -5 20946.7
    -1 3 -4 25005.9
    -1 3 -4 25066.4
    -1 3 -4 24898
    -1 3 -4 25066.2
    -1 3 -3 9908.19
    -1 3 -3 10159
    -1 3 -3 10298
    -1 3 -2 41167
    -1 3 -2 41575.4
    -1 3 -1 8937.64
    -1 3 -1 9929.98
    -1 3 0 14113
    -1 3 0 13392.5
    -1 3 0 14185.2
    -1 3 1 4359.12
    -1 3 1 4276.14
    -1 3 1 4218.49
    -1 3 2 14970.9
    -1 3 2 15432
    -1 3 3 7274.77
    -1 3 3 7497.29
    -1 3 4 15026.5
    -1 3 4 15051.2
    -1 3 5 20457.2
    -1 3 6 12137.5
    -1 3 6 12188.3
    -1 3 7 12379.5
    -1 3 7 11724.3
    -1 3 8 13331
    -1 3 8 15519.4
    -1 3 9 459.752
    -1 3 9 648.887
    -1 3 10 18871.6
    -1 3 10 20369.4
    -1 3 11 13572
    -1 3 12 1638.42
    -1 3 12 1382.18
    -1 3 13 11505.8
    -1 3 13 11254
    -1 3 14 4902.01
    -1 3 14 5107.44
    -1 3 15 6517.38
    -1 3 16 601.024
    -1 3 17 4997.82
    -1 3 18 2264.23
    -1 3 19 1662.92
    -1 3 20 2666.16
    -1 3 20 2721.78
    -1 4 -21 2202.12
    -1 4 -20 -218.679
    -1 4 -19 2536.85
    -1 4 -19 2183.1
    -1 4 -18 617.829
    -1 4 -18 683.421
    -1 4 -17 752.196
    -1 4 -17 1043.5
    -1 4 -16 10135
    -1 4 -16 9684.57
    -1 4 -15 779.918
    -1 4 -15 542.922
    -1 4 -14 15101.2
    -1 4 -14 14898.4
    -1 4 -14 16292.9
    -1 4 -13 2707.84
    -1 4 -13 2642.08
    -1 4 -13 2522.93
    -1 4 -12 258.206
    -1 4 -12 38.8587
    -1 4 -12 109.995
    -1 4 -11 37326.9
    -1 4 -11 38407.5
    -1 4 -11 38884.3
    -1 4 -10 6349.15
    -1 4 -10 5932.11
    -1 4 -10 6619.84
    -1 4 -9 458.804
    -1 4 -9 574.66
    -1 4 -9 520.848
    -1 4 -8 15892.3
    -1 4 -8 15420.1
    -1 4 -7 35098.2
    -1 4 -7 33081.4
    -1 4 -6 15547.6
    -1 4 -6 15299.8
    -1 4 -6 14925
    -1 4 -5 12080.1
    -1 4 -5 11199.1
    -1 4 -5 12115.2
    -1 4 -5 12098.5
    -1 4 -4 83768.8
    -1 4 -4 81676.9
    -1 4 -4 83838.4
    -1 4 -4 84309.1
    -1 4 -3 6491.24
    -1 4 -3 5522.66
    -1 4 -3 6189.1
    -1 4 -2 6346.94
    -1 4 -2 6304.73
    -1 4 -1 81821
    -1 4 -1 79541.9
    -1 4 0 964.572
    -1 4 0 977.475
    -1 4 0 998.717
    -1 4 1 1346.6
    -1 4 1 1547.72
    -1 4 1 1272.65
    -1 4 2 2873.12
    -1 4 2 3065.29
    -1 4 2 2737
    -1 4 3 18677.5
    -1 4 3 20205.8
    -1 4 4 3288.24
    -1 4 4 3197.09
    -1 4 5 3571.15
    -1 4 5 3682.81
    -1 4 6 11403.4
    -1 4 6 10578.4
    -1 4 7 16631
    -1 4 7 14956.1
    -1 4 8 3777.74
    -1 4 8 3779.98
    -1 4 9 3896.79
    -1 4 9 3862.3
    -1 4 10 2199.96
    -1 4 11 11420.1
    -1 4 12 1725.24
    -1 4 12 2350.85
    -1 4 13 3316.75
    -1 4 14 5332.82
    -1 4 15 5547.81
    -1 4 16 2049.12
    -1 4 17 6847.31
    -1 4 18 2549.66
    -1 4 18 2927.63
    -1 4 19 141.026
    -1 4 19 -8.97167
    -1 4 20 179.187
    -1 5 -20 70.029
    -1 5 -19 2943.81
    -1 5 -19 3862.63
    -1 5 -18 1721.91
    -1 5 -18 1367.77
    -1 5 -17 957.919
    -1 5 -17 1108.91
    -1 5 -16 2423.03
    -1 5 -16 3125.12
    -1 5 -15 5625.22
    -1 5 -15 5077.02
    -1 5 -14 3991.68
    -1 5 -14 3433.36
    -1 5 -14 4197.93
    -1 5 -13 215.512
    -1 5 -13 406.798
    -1 5 -13 334.138
    -1 5 -12 10970.6
    -1 5 -12 11662.6
    -1 5 -12 11793.7
    -1 5 -11 15030.7
    -1 5 -11 13882.4
    -1 5 -11 12918.2
    -1 5 -10 4272.96
    -1 5 -10 4569.27
    -1 5 -10 4309.91
    -1 5 -9 17335.5
    -1 5 -9 17435.1
    -1 5 -8 11758.6
    -1 5 -8 12283.8
    -1 5 -7 54323.9
    -1 5 -7 56939.2
    -1 5 -6 14896.5
    -1 5 -6 15072.6
    -1 5 -6 15001.3
    -1 5 -6 15367.8
    -1 5 -5 5961.38
    -1 5 -5 6199.53
    -1 5 -5 6177.47
    -1 5 -5 6216.09
    -1 5 -4 93065.7
    -1 5 -4 92433.1
    -1 5 -4 96510.2
    -1 5 -4 94188.5
    -1 5 -3 8507.8
    -1 5 -3 7664.89
    -1 5 -3 7955.87
    -1 5 -2 5604.85
    -1 5 -2 5892.57
    -1 5 -1 108546
    -1 5 -1 111602
    -1 5 0 9787.96
    -1 5 0 10462.7
    -1 5 0 9963.42
    -1 5 1 1598.62
    -1 5 1 1863.47
    -1 5 1 1792.9
    -1 5 2 9464.26
    -1 5 2 9451.13
    -1 5 2 9955.1
    -1 5 3 38303.3
    -1 5 3 39499.6
    -1 5 4 3124.07
    -1 5 4 3877.54
    -1 5 5 1164.7
    -1 5 5 1229.03
    -1 5 6 13918
    -1 5 6 13431.2
    -1 5 7 3435.15
    -1 5 7 3041.02
    -1 5 8 530.623
    -1 5 8 869.225
    -1 5 9 8987.09
    -1 5 10 4558.87
    -1 5 11 7144.23
    -1 5 12 1218.42
    -1 5 13 6157.17
    -1 5 14 4749.91
    -1 5 15 2376.59
    -1 5 15 2561.53
    -1 5 16 5814.17
    -1 5 16 5330.18
    -1 5 17 2176.23
    -1 5 17 1793.76
    -1 5 18 4006.97
    -1 5 18 3881.68
    -1 5 19 1955.01
    -1 5 19 3337.83
    -1 6 -21 2944.08
    -1 6 -20 292.58
    -1 6 -19 1638.9
    -1 6 -18 4439.52
    -1 6 -17 2978.39
    -1 6 -16 1449.28
    -1 6 -16 1023.07
    -1 6 -15 8530.07
    -1 6 -15 8467.61
    -1 6 -14 1686.5
    -1 6 -14 1735.07
    -1 6 -14 1462.06
    -1 6 -13 2531.11
    -1 6 -13 3272.54
    -1 6 -13 3360.24
    -1 6 -12 20150.8
    -1 6 -12 18690.6
    -1 6 -12 18316.6
    -1 6 -11 2021.76
    -1 6 -11 2082.34
    -1 6 -11 1657.55
    -1 6 -11 1949.29
    -1 6 -10 1416.63
    -1 6 -10 838.746
    -1 6 -9 14020.1
    -1 6 -9 13559.2
    -1 6 -8 6342.51
    -1 6 -8 6751.69
    -1 6 -7 23894.3
    -1 6 -7 24234.7
    -1 6 -7 23540.9
    -1 6 -6 1695.76
    -1 6 -6 1522.06
    -1 6 -6 1619.86
    -1 6 -6 1732.55
    -1 6 -5 36556.1
    -1 6 -5 36877.8
    -1 6 -5 37385.5
    -1 6 -5 37251.2
    -1 6 -4 79525.6
    -1 6 -4 74822.2
    -1 6 -4 77275.1
    -1 6 -3 33881.6
    -1 6 -3 34937
    -1 6 -2 22100
    -1 6 -2 22166.1
    -1 6 -1 13801.4
    -1 6 -1 14461.7
    -1 6 0 29640.7
    -1 6 0 29333.7
    -1 6 0 31066.8
    -1 6 1 15146.7
    -1 6 1 15251.5
    -1 6 1 15307.6
    -1 6 2 11629.4
    -1 6 2 11522.4
    -1 6 2 11183
    -1 6 3 74506.7
    -1 6 3 75745.7
    -1 6 3 76067.9
    -1 6 4 6147.5
    -1 6 4 6811.47
    -1 6 5 8398.83
    -1 6 5 8557.91
    -1 6 6 27992
    -1 6 6 27991.8
    -1 6 7 3476.81
    -1 6 7 1955.61
    -1 6 8 14447.9
    -1 6 8 13674.2
    -1 6 9 1118.4
    -1 6 9 1788.24
    -1 6 10 3687.42
    -1 6 10 3818.82
    -1 6 11 1955.59
    -1 6 11 1950.79
    -1 6 12 91.7584
    -1 6 12 388.458
    -1 6 13 5985.52
    -1 6 13 6896.01
    -1 6 14 358.856
    -1 6 14 370.372
    -1 6 15 356.375
    -1 6 15 -113.267
    -1 6 16 5236.01
    -1 6 16 6481.35
    -1 6 17 1760.64
    -1 6 17 2412.2
    -1 6 18 4779.26
    -1 7 -21 5080.09
    -1 7 -20 675.667
    -1 7 -19 1785.26
    -1 7 -18 11694.2
    -1 7 -17 4132.82
    -1 7 -16 1839.61
    -1 7 -15 9379.54
    -1 7 -14 3060.99
    -1 7 -14 3366.64
    -1 7 -13 4095.25
    -1 7 -13 3698.02
    -1 7 -13 3753.62
    -1 7 -12 10503.4
    -1 7 -12 10660.1
    -1 7 -11 13238.5
    -1 7 -11 12648
    -1 7 -11 13692.8
    -1 7 -10 220.077
    -1 7 -10 203.561
    -1 7 -10 224.064
    -1 7 -9 1686.7
    -1 7 -9 2030.82
    -1 7 -8 9599.45
    -1 7 -8 8915.27
    -1 7 -7 880.739
    -1 7 -7 420.316
    -1 7 -7 470.78
    -1 7 -6 10873.5
    -1 7 -6 10713.9
    -1 7 -6 11001
    -1 7 -6 12314.2
    -1 7 -5 43700.9
    -1 7 -5 44522
    -1 7 -5 46067.7
    -1 7 -5 44296.9
    -1 7 -4 21470.9
    -1 7 -4 20605.9
    -1 7 -4 21079.2
    -1 7 -3 22700.3
    -1 7 -3 22694.5
    -1 7 -2 30631.2
    -1 7 -2 31444.8
    -1 7 -1 11083.3
    -1 7 -1 12147.4
    -1 7 0 27777.5
    -1 7 0 28977.9
    -1 7 0 29573
    -1 7 1 7378.95
    -1 7 1 7146.62
    -1 7 1 7547.92
    -1 7 2 16176.1
    -1 7 2 16850.4
    -1 7 2 16929.9
    -1 7 3 15052
    -1 7 3 14581.8
    -1 7 3 15380.8
    -1 7 4 14348.5
    -1 7 4 14810.2
    -1 7 4 14445.6
    -1 7 5 32199.5
    -1 7 5 31062.3
    -1 7 6 12539.5
    -1 7 6 12011.3
    -1 7 7 15008.2
    -1 7 7 15776.4
    -1 7 8 9581
    -1 7 8 9428.5
    -1 7 9 4299.84
    -1 7 9 4012.38
    -1 7 10 12298.3
    -1 7 10 13131.5
    -1 7 11 858.549
    -1 7 11 1406.61
    -1 7 12 3391.04
    -1 7 12 3854.83
    -1 7 13 7726.31
    -1 7 13 7377.01
    -1 7 14 511.247
    -1 7 14 510.46
    -1 7 15 2281.32
    -1 7 15 1815.35
    -1 7 16 3366.53
    -1 7 17 2883.26
    -1 8 -21 2122.51
    -1 8 -20 1755.15
    -1 8 -19 4678.44
    -1 8 -18 3123.62
    -1 8 -17 7059.67
    -1 8 -16 2019.8
    -1 8 -15 1884.67
    -1 8 -14 13042.5
    -1 8 -14 14233.2
    -1 8 -13 1114.17
    -1 8 -12 2683.43
    -1 8 -11 8868.04
    -1 8 -11 9118.84
    -1 8 -10 3210.95
    -1 8 -10 3114
    -1 8 -9 187.735
    -1 8 -9 60.2985
    -1 8 -8 3209.99
    -1 8 -8 3028.05
    -1 8 -8 3252.53
    -1 8 -7 3420.84
    -1 8 -7 2900.89
    -1 8 -7 3233.41
    -1 8 -6 3710.33
    -1 8 -6 3341.53
    -1 8 -6 3263.85
    -1 8 -5 3785.58
    -1 8 -5 3074.84
    -1 8 -5 3322.84
    -1 8 -5 3957.67
    -1 8 -4 14403.9
    -1 8 -4 14637.2
    -1 8 -3 2185.15
    -1 8 -3 2243.67
    -1 8 -2 6770.3
    -1 8 -2 7140.98
    -1 8 -1 4849.18
    -1 8 -1 4437.32
    -1 8 0 64.7695
    -1 8 0 -97.0871
    -1 8 0 54.9927
    -1 8 1 3730.08
    -1 8 1 3961.78
    -1 8 1 3879.11
    -1 8 2 40184.3
    -1 8 2 41698.1
    -1 8 2 41346.6
    -1 8 3 9574.8
    -1 8 3 11002.1
    -1 8 3 10655.9
    -1 8 4 21001.1
    -1 8 4 20961.7
    -1 8 4 20950.9
    -1 8 5 26059.9
    -1 8 5 26209.7
    -1 8 5 27441.9
    -1 8 6 1972.27
    -1 8 6 1982.13
    -1 8 7 4811.49
    -1 8 7 4899.2
    -1 8 8 14904.5
    -1 8 8 14981.1
    -1 8 9 816.268
    -1 8 9 1434.56
    -1 8 10 12818.8
    -1 8 10 11397.9
    -1 8 11 4778.72
    -1 8 11 4866.35
    -1 8 12 5086.41
    -1 8 12 5257.69
    -1 8 13 2478.07
[truncated: 491,625 more chars]
