# Supplementary material for: (S)-α-Benzyl­prolinium cis-[(S)-α-benzyl­prolinato]dichloridopalladium(II)
Source: Acta Crystallogr Sect E Struct Rep Online. 2013 Apr 13;69(Pt 5):m261–2. doi: 10.1107/S1600536813009525 (PMC3647805; doi:10.1107/S1600536813009525)
Supplement: Supplementary file 2 [file e-69-0m261-Isup2.hkl]

# 
# h,k,l, Fc-squared, Fo-squared, sigma(Fo-squared) and status flag 
# 
data_I
_shelx_title ' dh1-171a in P1 #  1 '
_shelx_refln_list_code          4
_shelx_F_calc_maximum      266.94
_exptl_crystal_F_000       900.00
_reflns_d_resolution_high  0.6601
 
loop_ 
 _symmetry_equiv_pos_as_xyz 
 'x, y, z' 
 
_cell_length_a    10.6095 
_cell_length_b    12.3870 
_cell_length_c    14.6878 
_cell_angle_alpha 101.376 
_cell_angle_beta   93.421 
_cell_angle_gamma 101.996 
 
_shelx_F_squared_multiplier     1.000 
 
loop_ 
 _refln_index_h 
 _refln_index_k 
 _refln_index_l 
 _refln_F_squared_calc 
 _refln_F_squared_meas 
 _refln_F_squared_sigma 
 _refln_observed_status 
   2   2 -22     1219.39     1342.82    133.35 o 
   3   2 -22       68.42       33.58     42.88 o 
   0   3 -22      369.10      421.78     83.01 o 
   1   0 -21      599.84      466.60     83.51 o 
   2   0 -21      412.77      257.45     68.23 o 
   3   0 -21      135.37      292.12     71.59 o 
   4   0 -21       10.17        2.51     43.06 o 
  -1   1 -21       82.51       -2.02     47.19 o 
   0   1 -21     1168.58     1288.52    130.48 o 
   1   1 -21      387.43      411.69     77.98 o 
   2   1 -21      222.61       94.26     51.57 o 
   3   1 -21      260.67      251.96     66.01 o 
   4   1 -21       57.19      158.56     59.37 o 
   5   1 -21     1494.22     1698.33    148.45 o 
  -2   2 -21      344.08      300.62     74.64 o 
  -1   2 -21      894.43      936.43    112.39 o 
   0   2 -21     1029.05     1018.58    115.37 o 
   1   2 -21      246.97      288.49     69.24 o 
   2   2 -21       31.42      -15.86     45.13 o 
   3   2 -21     1327.88     1465.71    134.07 o 
   4   2 -21      381.21      507.81     87.42 o 
  -3   3 -21      433.33      489.20     88.22 o 
  -2   3 -21      390.95      328.18     74.97 o 
  -1   3 -21      452.35      406.33     77.09 o 
   0   3 -21       69.71       27.23     43.22 o 
   1   3 -21      155.33       61.30     47.04 o 
   2   3 -21      673.60      752.48     97.46 o 
  -3   4 -21      591.27      681.01     98.36 o 
  -2   4 -21       68.95      185.48     64.35 o 
  -1   4 -21      593.84      492.54     83.09 o 
  -1   6 -21      647.45      658.50     93.91 o 
  -2   7 -21      472.32      421.00     80.73 o 
  -1   7 -21     1072.15     1136.26    122.21 o 
   0   7 -21      459.58      453.34     82.90 o 
  -1   8 -21      621.31      474.74     84.46 o 
   0   8 -21       33.16       39.17     38.10 o 
   1   8 -21      121.76      110.54     48.99 o 
   5  -3 -20       29.28      -30.90     46.68 o 
   6  -3 -20      713.54      829.86    107.83 o 
   0  -2 -20      148.29       76.40     58.36 o 
   1  -2 -20      902.56      794.74    106.44 o 
   2  -2 -20      436.46      497.23     86.64 o 
   3  -2 -20       45.31      125.90     52.30 o 
   4  -2 -20      835.27     1055.37    124.45 o 
   5  -2 -20       35.25      -26.95     43.53 o 
   6  -2 -20      571.02      540.78     88.33 o 
  -1  -1 -20      721.67      873.49    112.93 o 
   0  -1 -20      540.86      615.31     93.95 o 
   1  -1 -20      388.33      524.82     89.30 o 
   2  -1 -20      804.16      683.07     96.26 o 
   3  -1 -20      975.72     1042.24    120.55 o 
   4  -1 -20     1067.68     1062.25     84.41 o 
   5  -1 -20      146.80       84.80     36.58 o 
   6  -1 -20      355.54      426.71     80.67 o 
  -2   0 -20     1349.96     1492.16    144.70 o 
  -1   0 -20       28.69        4.85     40.43 o 
   0   0 -20       86.27       47.27     53.59 o 
   1   0 -20     1137.21     1041.31    116.47 o 
   2   0 -20      572.19      653.23     97.34 o 
   3   0 -20      844.14      814.69    105.37 o 
   4   0 -20      169.22      131.71     43.24 o 
   5   0 -20       97.12       41.54     31.35 o 
   6   0 -20     1024.21     1084.21    122.53 o 
  -3   1 -20      344.98      434.63     85.55 o 
  -2   1 -20      651.79      640.55     94.87 o 
  -1   1 -20       11.35       20.41     44.84 o 
   0   1 -20      204.97      297.91     72.46 o 
   1   1 -20     1204.55     1272.27    126.79 o 
   2   1 -20      730.72      700.43     94.40 o 
   3   1 -20      846.46      907.91     77.81 o 
   4   1 -20       21.36       11.72     30.90 o 
   5   1 -20      177.73      250.23    104.69 o 
   6   1 -20     1635.25     1796.63    157.35 o 
  -4   2 -20     1297.69     1214.66    128.31 o 
  -3   2 -20      615.97      683.82     99.16 o 
  -2   2 -20      467.56      426.39     80.34 o 
  -1   2 -20       70.18       51.64     45.63 o 
   0   2 -20      806.80      704.04     95.34 o 
   1   2 -20     1204.46     1195.02    119.16 o 
   2   2 -20      704.61      623.81     87.75 o 
   3   2 -20      411.23      482.47     58.92 o 
   4   2 -20      458.71      534.53    104.96 o 
   5   2 -20      138.12      145.01     40.81 o 
  -4   3 -20      180.65      229.73     66.70 o 
  -3   3 -20      114.20       39.39     40.67 o 
  -2   3 -20      211.98      199.13     61.88 o 
  -1   3 -20      192.20      266.69     66.33 o 
   0   3 -20      996.31      995.06    108.65 o 
   1   3 -20      216.11      158.65     53.96 o 
   2   3 -20      374.61      406.12     77.19 o 
   3   3 -20      674.56      722.87     68.43 o 
   4   3 -20      474.17      425.68     80.40 o 
   5   3 -20      703.06      614.89     97.86 o 
  -5   4 -20      478.30      628.22     96.90 o 
  -4   4 -20       67.09      200.80     64.67 o 
  -3   4 -20       37.00       53.15     38.32 o 
  -2   4 -20      874.14     1040.82    112.27 o 
  -1   4 -20        1.11      -44.65     44.65 o 
   0   4 -20     1209.14     1130.58    113.65 o 
   2   4 -20        3.27       41.15     51.37 o 
   3   4 -20     2458.31     2488.76    181.17 o 
   4   4 -20      312.19      412.29     85.11 o 
   5   4 -20      638.05      798.87    108.20 o 
  -5   5 -20       55.51       12.86     43.22 o 
  -4   5 -20      332.10      354.87     74.03 o 
  -3   5 -20      203.44      241.47     63.55 o 
  -1   5 -20      112.68       15.66     41.63 o 
   2   5 -20      608.82      584.75     89.98 o 
   3   5 -20      546.37      638.06     98.20 o 
   4   5 -20      122.29      146.83     59.38 o 
  -2   6 -20       62.61       78.47     47.44 o 
  -1   6 -20      146.96       65.44     43.20 o 
   0   6 -20      355.72      330.72     68.37 o 
   2   6 -20     1367.37     1325.17    135.48 o 
   3   6 -20      180.82      235.32     66.22 o 
   4   6 -20      214.33      358.59     80.43 o 
  -3   7 -20      713.80      526.03     88.22 o 
  -2   7 -20      113.30      133.04     57.20 o 
  -1   7 -20      186.24      151.13     53.55 o 
   0   7 -20     1426.82     1351.07    129.14 o 
   1   7 -20      426.19      595.00     90.09 o 
   2   7 -20      809.86      919.42    116.97 o 
   3   7 -20       33.51       82.36     47.04 o 
  -4   8 -20       59.03       63.62     50.64 o 
  -3   8 -20      155.49      289.43     74.59 o 
  -2   8 -20      550.52      532.35     86.64 o 
  -1   8 -20      241.28      392.57     79.59 o 
   0   8 -20     1597.24     1747.64    149.96 o 
   1   8 -20       39.07       81.58     50.30 o 
   2   8 -20      308.37      246.70     45.84 o 
   3   8 -20     1368.80     1501.21    145.45 o 
  -3   9 -20      147.42      106.30     51.40 o 
  -2   9 -20      458.26      413.52     82.52 o 
  -1   9 -20      115.25      156.84     64.30 o 
   0   9 -20      352.20      359.76     73.53 o 
   1   9 -20      276.01      390.86     79.50 o 
   2   9 -20       33.95      -52.28     52.28 o 
   3   9 -20     1086.51     1146.10    122.40 o 
  -1  10 -20      329.83      343.36     79.09 o 
   0  10 -20      192.85      247.00     66.88 o 
   1  10 -20     1081.86     1015.53    119.08 o 
   2  10 -20      177.89      279.06     66.92 o 
   1  -4 -19       38.85      -15.26     50.44 o 
   2  -4 -19      638.77      721.21    105.89 o 
   3  -4 -19      410.64      280.80     73.35 o 
   4  -4 -19     1574.85     1569.67    150.84 o 
  -1  -3 -19      634.54      705.02    104.36 o 
   0  -3 -19       81.12       54.87     50.65 o 
   1  -3 -19      319.36      427.85     87.69 o 
   2  -3 -19      715.05      740.14    104.98 o 
   3  -3 -19        3.68      -36.34     50.27 o 
   4  -3 -19      562.74      654.84     97.96 o 
   5  -3 -19      374.99      372.12     52.57 o 
   6  -3 -19       23.26       38.44     32.54 o 
   7  -3 -19     1019.43     1004.79    113.15 o 
  -2  -2 -19      479.04      545.32     93.68 o 
  -1  -2 -19      236.06      393.70     81.51 o 
   0  -2 -19      687.04      751.00    105.53 o 
   1  -2 -19      506.06      450.09     82.89 o 
   2  -2 -19      835.29      883.70    108.66 o 
   3  -2 -19       89.94      147.33     56.59 o 
   4  -2 -19      544.63      709.42    116.26 o 
   5  -2 -19      745.65      787.36     72.93 o 
   6  -2 -19      299.10      374.62     55.19 o 
   7  -2 -19      769.22      681.55     96.28 o 
  -3  -1 -19       89.24       96.32     55.21 o 
  -2  -1 -19      159.54      122.83     54.41 o 
  -1  -1 -19     1663.05     1763.26    151.33 o 
   0  -1 -19      320.93      304.86     71.49 o 
   1  -1 -19     1045.21     1282.21    127.20 o 
   2  -1 -19      500.67      611.02     89.99 o 
   3  -1 -19       74.22      124.41     37.78 o 
   4  -1 -19     1292.82     1358.46     92.35 o 
   5  -1 -19      924.47      896.08     76.18 o 
   6  -1 -19     1057.53     1057.67    116.16 o 
   7  -1 -19       53.91       38.58     46.26 o 
  -6   0 -19      143.45      153.68     54.96 o 
  -4   0 -19      212.41      229.26     68.35 o 
  -3   0 -19      201.24      252.88     66.78 o 
  -2   0 -19      207.59      226.75     68.12 o 
  -1   0 -19     1132.11     1464.06    135.45 o 
   0   0 -19      304.36      280.76     66.91 o 
   1   0 -19      855.12      852.86    103.07 o 
   2   0 -19      768.72      893.53    106.18 o 
   3   0 -19     1010.45      915.15     74.97 o 
   4   0 -19     1440.96     1331.16     90.33 o 
   5   0 -19      190.64      196.12     51.56 o 
   6   0 -19      563.42      626.35     92.04 o 
   7   0 -19      519.79      547.08     91.69 o 
  -6   1 -19      804.60      848.85    104.19 o 
  -5   1 -19      391.55      319.04     78.52 o 
  -4   1 -19       74.19       92.68     58.30 o 
  -3   1 -19      781.23      688.98     97.67 o 
  -2   1 -19      299.18      310.11     67.45 o 
  -1   1 -19     1110.48     1453.10    132.87 o 
   0   1 -19      164.41      252.20     61.65 o 
   1   1 -19      345.52      407.35     73.73 o 
   2   1 -19      266.18      245.27     59.12 o 
   3   1 -19     1111.21     1238.04    313.92 o 
   4   1 -19     1733.64     1709.03    101.23 o 
   5   1 -19      302.76      338.60     52.60 o 
   6   1 -19      821.56      960.91    115.19 o 
   7   1 -19     1167.37     1264.08    131.56 o 
  -6   2 -19      160.98      178.94     63.07 o 
  -5   2 -19      205.88      181.21     62.86 o 
  -4   2 -19      431.86      325.48     73.24 o 
  -3   2 -19      896.51      911.84    107.81 o 
  -2   2 -19     1740.71     1972.36    153.05 o 
  -1   2 -19      651.01      756.43     96.69 o 
   0   2 -19      130.16       61.05     41.52 o 
   1   2 -19      969.66     1154.62    114.25 o 
   2   2 -19      833.89      795.94    158.03 o 
   3   2 -19     1761.35     1730.62    100.62 o 
   4   2 -19      784.35      865.80     72.14 o 
   5   2 -19      198.11      309.64     48.31 o 
   6   2 -19      479.38      411.89     83.66 o 
   7   2 -19     1186.30     1100.72    125.20 o 
  -7   3 -19      396.03      365.23     76.70 o 
  -6   3 -19      150.29      161.72     63.38 o 
  -5   3 -19       53.77       -6.60     45.67 o 
  -4   3 -19      761.77     1032.93    116.79 o 
  -3   3 -19      467.83      420.24     78.02 o 
  -2   3 -19     1005.49     1087.85    112.74 o 
  -1   3 -19      202.52      193.23     59.10 o 
   0   3 -19       70.65       58.81     42.77 o 
   1   3 -19     2097.86     1838.24    141.66 o 
   2   3 -19      199.21      217.60     45.48 o 
   3   3 -19      898.90      922.78     73.25 o 
   4   3 -19      396.11      401.59     53.48 o 
   5   3 -19       52.02      175.07     60.94 o 
   6   3 -19      641.87      589.70     93.05 o 
   7   3 -19      939.77      883.22    111.22 o 
  -7   4 -19      137.17      120.41     55.74 o 
  -6   4 -19      144.03      116.64     47.68 o 
  -5   4 -19       53.31        3.45     40.33 o 
  -4   4 -19      665.84      692.54     93.02 o 
  -3   4 -19      173.11      154.76     54.38 o 
  -2   4 -19       54.21       33.37     39.27 o 
  -1   4 -19      453.27      527.37     56.34 o 
   0   4 -19       41.12       28.64     31.10 o 
   1   4 -19     1094.47     1380.63    118.23 o 
   2   4 -19       74.31       31.32     46.70 o 
   3   4 -19       69.35       93.83     54.77 o 
   4   4 -19     1197.80     1194.78    123.44 o 
   5   4 -19      187.18      167.78     58.00 o 
   6   4 -19      874.48      792.47    106.46 o 
   7   4 -19       13.99       63.05     50.62 o 
  -7   5 -19      132.61       78.35     49.17 o 
  -5   5 -19      116.86      112.93     50.56 o 
  -4   5 -19       49.71      -23.10     45.28 o 
  -3   5 -19      321.54      334.20     70.28 o 
  -2   5 -19      347.32      297.40     47.11 o 
  -1   5 -19      714.21      768.56    102.76 o 
   0   5 -19       54.12       58.79     43.77 o 
   1   5 -19      558.84      463.11     71.58 o 
   2   5 -19      864.02      750.50     98.83 o 
   3   5 -19      873.12      845.00    107.50 o 
   4   5 -19      285.23      346.69     78.20 o 
   5   5 -19       66.38       45.75     50.19 o 
   6   5 -19       29.61       74.15     49.23 o 
  -7   6 -19      412.81      376.65     77.38 o 
  -5   6 -19      222.82      144.72     55.32 o 
  -4   6 -19      327.82      194.39     59.28 o 
  -3   6 -19      983.06      899.06    106.02 o 
  -2   6 -19      346.42      376.42     73.77 o 
  -1   6 -19      315.29      366.57     71.18 o 
   0   6 -19      120.08      138.24     51.81 o 
   1   6 -19       14.86       65.64     44.14 o 
   2   6 -19      316.36      387.24     52.42 o 
   3   6 -19     1161.68     1336.39    130.35 o 
   4   6 -19      356.72      361.25     75.98 o 
   5   6 -19       77.32       39.68     42.98 o 
   6   6 -19      161.70       91.39     52.15 o 
  -7   7 -19      480.53      428.15     83.46 o 
  -4   7 -19     1400.31     1374.38    135.28 o 
  -3   7 -19      452.79      350.09     71.45 o 
  -2   7 -19     1046.72      696.33     95.90 o 
  -1   7 -19      364.38      399.31     74.61 o 
   0   7 -19      105.29       88.07     47.95 o 
   1   7 -19     1503.43     1704.84    139.87 o 
   2   7 -19      788.44      825.50     71.98 o 
   3   7 -19     2091.84     2047.79    110.33 o 
   4   7 -19       54.02       71.06     54.60 o 
   5   7 -19      146.02      223.41     68.86 o 
  -7   8 -19      556.64      618.38     93.83 o 
  -4   8 -19     2231.85     2368.22    179.37 o 
  -3   8 -19      228.69      218.10     66.27 o 
  -2   8 -19      104.05       97.12     56.23 o 
  -1   8 -19     1031.01     1046.42    115.99 o 
   0   8 -19      322.62      373.47     75.08 o 
   1   8 -19     1837.99     1799.16    146.27 o 
   2   8 -19      189.09      176.37     42.01 o 
   3   8 -19      751.59      693.28     68.64 o 
   4   8 -19     1169.06     1325.90     91.50 o 
   5   8 -19      113.78      214.24     65.01 o 
  -4   9 -19      627.95      646.31    100.67 o 
  -3   9 -19      122.72       49.05     41.83 o 
  -2   9 -19      258.42      201.33     63.28 o 
  -1   9 -19      769.99      676.17     98.03 o 
   0   9 -19      260.85      102.07     51.54 o 
   1   9 -19      483.81      541.09     83.86 o 
   2   9 -19      154.60      170.48     43.46 o 
   3   9 -19       61.15       41.31     34.35 o 
   4   9 -19     1492.93     1603.32    285.93 o 
   5   9 -19      368.83      298.31     72.01 o 
  -3  10 -19      116.98       62.17     51.47 o 
  -2  10 -19      658.44      635.93     97.70 o 
  -1  10 -19      542.92      600.69     95.61 o 
   0  10 -19      255.34      278.38     71.55 o 
   1  10 -19      891.36      907.68    111.47 o 
   2  10 -19      642.90      723.14    161.11 o 
   3  10 -19      573.58      621.49     67.66 o 
   4  10 -19      289.70      340.41     73.78 o 
  -2  11 -19     1421.03     1419.80    144.26 o 
  -1  11 -19      195.85      126.80     56.90 o 
   0  11 -19       25.20      -59.36     59.36 o 
   1  11 -19     1036.06     1137.38    127.28 o 
   2  11 -19      487.98      472.76     59.46 o 
  -1  -5 -18       21.58       63.56     58.16 o 
   0  -5 -18      818.36     1012.33    124.75 o 
   1  -5 -18      815.59      807.53    108.38 o 
   2  -5 -18     1432.40     1603.32    149.92 o 
   3  -5 -18      286.14      246.85     68.87 o 
   4  -5 -18       26.46      -26.73     54.18 o 
   5  -5 -18     1220.99     1126.46    128.60 o 
   6  -5 -18      884.34      747.43    107.35 o 
  -2  -4 -18      288.19      333.38     78.71 o 
  -1  -4 -18        7.82      -28.96     42.57 o 
   0  -4 -18     1759.53     1706.37    152.69 o 
   1  -4 -18      672.46      669.48     98.05 o 
   2  -4 -18      514.37      571.33     89.05 o 
   3  -4 -18      316.41      405.30     76.68 o 
   4  -4 -18      123.92      102.23     53.32 o 
   5  -4 -18     2459.60     2541.17    203.53 o 
   6  -4 -18      123.58      182.35     42.83 o 
   7  -4 -18      946.29     1133.15    118.33 o 
   8  -4 -18     1056.69     1161.76    119.58 o 
  -5  -3 -18      889.07      908.81    113.81 o 
  -3  -3 -18       16.27      111.30     60.01 o 
  -2  -3 -18      559.80      561.39     94.37 o 
  -1  -3 -18      250.66      248.78     67.15 o 
   0  -3 -18     1394.46     1301.89    129.86 o 
   1  -3 -18      335.40      345.53     74.27 o 
   2  -3 -18       22.93      -26.70     43.92 o 
   3  -3 -18      706.93      592.58     89.87 o 
   4  -3 -18       33.80       28.69     30.34 o 
   5  -3 -18     1610.53     1623.71    100.01 o 
   6  -3 -18       87.59      147.95     39.32 o 
   7  -3 -18      282.75      253.16     61.42 o 
   8  -3 -18      917.18     1051.17    116.26 o 
   9  -3 -18       70.73       64.72     41.37 o 
  -6  -2 -18      490.87      572.77     95.47 o 
  -5  -2 -18      146.88       79.71     43.84 o 
  -4  -2 -18      164.28       95.01     57.56 o 
  -3  -2 -18      539.90      549.78     91.33 o 
  -2  -2 -18      253.95       84.83     49.84 o 
  -1  -2 -18     1412.58     1504.18    136.97 o 
   0  -2 -18      105.72       60.22     50.35 o 
   1  -2 -18      291.09      305.35     69.94 o 
   2  -2 -18      936.08      900.21    109.70 o 
   3  -2 -18     1527.43     1519.48     94.25 o 
   4  -2 -18      317.96      251.12     54.56 o 
   5  -2 -18      811.93      901.10     88.56 o 
   6  -2 -18      245.10      165.87     38.70 o 
   7  -2 -18      493.84      514.76     85.61 o 
   8  -2 -18      968.44     1016.43    115.92 o 
   9  -2 -18      451.64      510.90     89.42 o 
  -6  -1 -18      146.89      174.25     60.82 o 
  -5  -1 -18       65.20      103.38     40.10 o 
  -4  -1 -18       28.13       31.52     46.74 o 
  -3  -1 -18      844.82      886.86    108.82 o 
  -2  -1 -18       12.01      148.88     59.98 o 
  -1  -1 -18      213.15      235.30     63.46 o 
   0  -1 -18     1497.37     1763.98    143.98 o 
   1  -1 -18       51.42       75.20     43.35 o 
   2  -1 -18     1318.57     1320.68    124.78 o 
   3  -1 -18       25.13       83.80     43.22 o 
   4  -1 -18      252.87      267.33     89.98 o 
   5  -1 -18     1164.87     1087.24     81.16 o 
   6  -1 -18      801.01      865.22     74.80 o 
   7  -1 -18     2780.10     2895.43    189.98 o 
   8  -1 -18      134.15      155.83     58.68 o 
   9  -1 -18      240.10      392.74     77.23 o 
  -6   0 -18       52.10       -5.32     48.56 o 
  -5   0 -18      351.04      334.12     49.79 o 
  -4   0 -18      110.82       94.74     50.87 o 
  -3   0 -18      669.22      677.14     97.24 o 
  -2   0 -18        9.75       -2.07     48.37 o 
  -1   0 -18      391.98      385.91     76.00 o 
   0   0 -18     1060.18     1122.16    114.06 o 
   1   0 -18      376.42      377.83     72.48 o 
   2   0 -18     1030.81     1076.27    109.94 o 
   3   0 -18       39.66       28.81     30.72 o 
   4   0 -18      130.71      142.38     37.93 o 
   5   0 -18     1381.05     1374.09    118.23 o 
   6   0 -18      354.58      379.14     73.31 o 
   7   0 -18      858.22      843.29    105.55 o 
   8   0 -18      246.33      257.28     65.53 o 
   9   0 -18       24.40      101.92     61.38 o 
  -7   1 -18       38.25       78.45     43.69 o 
  -6   1 -18      386.57      434.46     77.23 o 
  -5   1 -18      685.39      714.46    106.88 o 
  -4   1 -18      617.43      707.78    100.06 o 
  -3   1 -18      138.06      154.50     60.01 o 
  -2   1 -18      507.47      591.74     87.92 o 
  -1   1 -18      205.73      154.61     52.93 o 
   0   1 -18     1389.13     1341.20    121.23 o 
   1   1 -18      907.92      910.80     99.73 o 
   2   1 -18      652.16      611.94     60.74 o 
   3   1 -18       52.08       40.51     51.24 o 
   4   1 -18     1351.31     1485.27     91.85 o 
   5   1 -18     1359.84     1390.68     89.85 o 
   6   1 -18      327.64      393.63     78.29 o 
   7   1 -18     1932.20     2034.30    160.50 o 
   8   1 -18      384.74      462.26     83.89 o 
  -7   2 -18       11.62       69.94     50.87 o 
  -6   2 -18      707.41      954.25    109.75 o 
  -5   2 -18      202.47      250.31     46.24 o 
  -4   2 -18      235.14      247.15     62.02 o 
  -3   2 -18      353.41      397.47     76.10 o 
  -2   2 -18      532.32      632.38     88.65 o 
  -1   2 -18     1073.92     1011.46    106.19 o 
   0   2 -18      392.56      405.90     72.88 o 
   1   2 -18     1965.89     1694.70    132.44 o 
   2   2 -18      237.74      178.90     37.38 o 
   3   2 -18      838.94      789.58     79.41 o 
   4   2 -18     2971.22     3091.30    221.28 o 
   5   2 -18     1568.63     1507.41     97.11 o 
   6   2 -18      770.33      766.94    100.50 o 
   7   2 -18      587.59      604.19     90.91 o 
   8   2 -18      730.43      651.58     99.02 o 
  -7   3 -18       16.79       40.04     47.45 o 
  -6   3 -18     1362.92     1307.78    122.73 o 
  -5   3 -18      122.14      123.54     51.12 o 
  -4   3 -18      148.57       12.08     43.44 o 
  -3   3 -18      506.48      589.21     85.88 o 
  -2   3 -18      618.96      552.30     82.57 o 
  -1   3 -18     1346.93     1367.92    118.74 o 
   0   3 -18       81.94       92.50     49.98 o 
   1   3 -18      316.98      432.29     71.38 o 
   2   3 -18     2232.14     2166.11    107.90 o 
   3   3 -18      110.74      135.59     36.92 o 
   4   3 -18      982.10     1028.48     95.16 o 
   5   3 -18      117.56       45.92     45.20 o 
   6   3 -18      138.49       97.05     53.33 o 
   7   3 -18      487.36      503.35     86.48 o 
   8   3 -18      342.31      559.37     93.70 o 
  -7   4 -18       87.72      101.91     55.53 o 
  -6   4 -18       62.62      137.02     54.88 o 
  -5   4 -18      138.69      236.65     62.60 o 
  -4   4 -18      177.38      263.21     62.98 o 
  -3   4 -18      737.67      734.02     90.62 o 
  -2   4 -18      175.92      209.19     56.11 o 
  -1   4 -18       82.92      145.85     35.23 o 
   0   4 -18      694.45      755.80     62.83 o 
   1   4 -18        0.10        5.47     23.42 o 
   2   4 -18      814.74      889.46     72.69 o 
   3   4 -18      109.05      159.39     37.12 o 
   4   4 -18      253.02      251.71     71.53 o 
   5   4 -18      964.08      930.46    108.44 o 
   6   4 -18       42.34       22.94     46.65 o 
   7   4 -18     1059.82      993.73    115.78 o 
   8   4 -18      123.77       88.18     58.37 o 
  -8   5 -18      270.02      265.75     63.87 o 
  -7   5 -18       87.00       56.92     43.06 o 
  -6   5 -18      187.88      200.63     58.27 o 
  -5   5 -18      213.43      103.17     52.21 o 
  -4   5 -18      367.13      476.48     79.25 o 
  -3   5 -18      220.99      137.97     51.91 o 
  -2   5 -18      334.87      291.20     44.37 o 
  -1   5 -18      375.21      345.93     47.02 o 
   0   5 -18     1271.16     1380.21    122.95 o 
   1   5 -18       88.54       79.93     54.00 o 
   2   5 -18     1730.36     1803.33    187.03 o 
   3   5 -18      737.50      710.72     97.80 o 
   4   5 -18     1259.47     1068.25    117.99 o 
   5   5 -18      251.72      220.62     65.50 o 
   6   5 -18        3.65       45.68     51.96 o 
   7   5 -18      134.79      105.48     53.03 o 
  -8   6 -18       83.61       44.28     47.68 o 
  -7   6 -18       97.28        9.38     47.20 o 
  -6   6 -18      719.65      795.89     97.66 o 
  -5   6 -18      234.66      167.42     51.48 o 
  -4   6 -18      297.71      358.82     68.15 o 
  -3   6 -18      692.55      681.43    100.63 o 
  -2   6 -18     1022.51     1004.53    105.98 o 
  -1   6 -18      870.36      992.98    104.85 o 
   0   6 -18      697.09      755.35     90.66 o 
   1   6 -18      303.21      340.28     49.70 o 
   2   6 -18       41.83       91.33     35.21 o 
   3   6 -18      598.52      598.63     64.25 o 
   4   6 -18     2184.58     2149.10    161.53 o 
   5   6 -18      487.05      601.64     92.64 o 
   6   6 -18      351.53      220.36     66.03 o 
   7   6 -18      103.84      130.19     58.18 o 
  -8   7 -18      682.70      386.28     78.82 o 
  -7   7 -18      136.36       72.99     45.24 o 
  -6   7 -18     1308.65     1382.76    127.82 o 
  -5   7 -18      214.50      161.17     51.64 o 
  -4   7 -18      176.05      178.37     60.74 o 
  -3   7 -18     1142.28     1105.66    118.30 o 
  -2   7 -18      561.46      630.83     91.78 o 
  -1   7 -18     2433.21     2615.62    171.64 o 
   0   7 -18      320.85      379.04     73.89 o 
   1   7 -18      177.51      181.37     42.49 o 
   2   7 -18     2445.80     2643.66    122.22 o 
   3   7 -18      412.29      366.19     80.81 o 
   4   7 -18     2296.28     2396.74    117.44 o 
   5   7 -18      122.71      247.34     68.97 o 
   6   7 -18      272.20      274.72     68.49 o 
   7   7 -18      640.07      792.27    107.12 o 
  -7   8 -18      167.45       95.08     49.18 o 
  -6   8 -18      920.22      924.46    106.16 o 
  -5   8 -18       38.06       94.39     58.25 o 
  -4   8 -18      291.17      302.43     72.86 o 
  -3   8 -18     1588.02     1469.09    137.49 o 
  -2   8 -18      744.52      746.21    102.18 o 
  -1   8 -18      502.40      698.66     94.92 o 
   0   8 -18      337.73      349.90     71.78 o 
   1   8 -18      204.40      166.40     40.06 o 
   2   8 -18     1924.18     1971.01    106.06 o 
   3   8 -18      601.67      748.70    109.06 o 
   4   8 -18     1192.38     1263.56    128.39 o 
   5   8 -18      902.62      868.05     88.84 o 
   6   8 -18      186.56      161.50     59.95 o 
  -7   9 -18      273.78      324.91     74.59 o 
  -6   9 -18        6.05       80.24     47.89 o 
  -5   9 -18      134.73       76.32     52.83 o 
  -4   9 -18     1023.83      910.84    114.79 o 
  -3   9 -18     1054.65     1008.77    117.61 o 
  -2   9 -18     1102.18     1140.40    121.85 o 
  -1   9 -18      321.68      216.01     60.38 o 
   0   9 -18      572.46      594.42     91.10 o 
   1   9 -18      277.87      277.80     45.16 o 
   2   9 -18     1105.73     1181.52     85.10 o 
   3   9 -18       81.78       97.99     35.73 o 
   4   9 -18      120.68      117.55     83.90 o 
   5   9 -18      898.61      969.46     79.83 o 
   6   9 -18      205.14      207.38     43.97 o 
  -7  10 -18      108.06       80.33     49.62 o 
  -6  10 -18       65.43       46.41     40.66 o 
  -5  10 -18       78.11       96.97     62.05 o 
  -4  10 -18     1059.29     1076.89    123.45 o 
  -3  10 -18      175.96      248.28     73.59 o 
  -2  10 -18      450.11      506.14     87.82 o 
  -1  10 -18      362.16      412.97     79.19 o 
   0  10 -18      518.89      583.90     92.39 o 
   1  10 -18      821.02      859.95    108.29 o 
   2  10 -18     1491.19     1467.19     95.17 o 
   3  10 -18      170.69      181.91     41.85 o 
   4  10 -18     1025.28     1154.54    121.41 o 
   5  10 -18      312.58      310.53     50.92 o 
   6  10 -18      102.08      188.33     58.60 o 
  -4  11 -18      828.01      843.22    113.85 o 
  -3  11 -18      753.68      645.35     98.32 o 
  -2  11 -18      229.25      309.75     75.61 o 
  -1  11 -18     1979.59     1933.25    163.60 o 
   0  11 -18       33.32       15.87     43.07 o 
   1  11 -18      314.49      316.62     74.79 o 
   2  11 -18      792.64      820.61     74.04 o 
   3  11 -18      349.77      366.08     53.61 o 
   4  11 -18     1837.57     1873.36    111.21 o 
  -2  12 -18      430.80      520.07     93.64 o 
  -1  12 -18      993.23     1134.18    129.63 o 
   0  12 -18       33.24       37.20     56.73 o 
   1  12 -18      157.50       88.52     54.41 o 
   2  12 -18     2524.63     2672.97    181.95 o 
   3  12 -18      602.68      661.57     96.56 o 
   0  -7 -17      708.82      699.01    106.75 o 
   1  -7 -17      831.03      825.46    110.56 o 
   2  -7 -17      102.46      101.51     51.02 o 
   3  -7 -17      165.05      271.40     69.59 o 
   4  -7 -17     1235.22     1173.20    130.47 o 
   5  -7 -17       11.71      -60.26     60.26 o 
  -4  -6 -17       60.79       -8.56     49.29 o 
  -3  -6 -17        8.17       -5.12     47.02 o 
  -2  -6 -17      890.69      896.50    114.41 o 
  -1  -6 -17      106.77      152.18     59.47 o 
   0  -6 -17      595.04      673.60    101.50 o 
   1  -6 -17      473.87      420.17     81.45 o 
   2  -6 -17      617.45      743.31    105.62 o 
   3  -6 -17      340.35      295.84     72.21 o 
   4  -6 -17      459.84      590.91     98.24 o 
   5  -6 -17      294.57      185.87     63.48 o 
   6  -6 -17      457.69      447.05     86.09 o 
  -4  -5 -17      669.38      682.77    101.27 o 
  -3  -5 -17       29.33        2.40     49.29 o 
  -2  -5 -17     1823.51     2205.91    172.91 o 
  -1  -5 -17       84.53        0.28     46.06 o 
   0  -5 -17      368.79      328.44     72.95 o 
   1  -5 -17      360.48      333.68     68.65 o 
   2  -5 -17     1245.26     1472.63    140.07 o 
   3  -5 -17     1925.34     1845.00    153.91 o 
   4  -5 -17      249.67      229.77     64.35 o 
   5  -5 -17      695.40      605.02     93.34 o 
   6  -5 -17      754.73     1001.63    120.45 o 
  -5  -4 -17      273.45      204.49     66.44 o 
  -4  -4 -17      674.11      710.58     71.84 o 
  -3  -4 -17      857.17      949.63    159.86 o 
  -2  -4 -17     1152.19     1238.90    129.18 o 
  -1  -4 -17      211.65      162.63     58.69 o 
   0  -4 -17      210.19      258.95     66.81 o 
   1  -4 -17     1380.53     1524.36    138.93 o 
   2  -4 -17     1109.75     1042.95    115.46 o 
   3  -4 -17     1481.72     1713.68    145.04 o 
   4  -4 -17       79.11       63.71     33.11 o 
   5  -4 -17      222.55      262.77     62.28 o 
   6  -4 -17     2379.75     2532.80    122.87 o 
   7  -4 -17      266.84      258.47     62.96 o 
   8  -4 -17     1612.49     1644.25    139.28 o 
   9  -4 -17       91.83       83.71     50.70 o 
  10  -4 -17        5.70      -57.96     57.96 o 
  -6  -3 -17       63.54       99.95     51.32 o 
  -5  -3 -17      408.26      403.97    123.62 o 
  -4  -3 -17      493.81      509.49     74.53 o 
  -3  -3 -17      859.49     1036.30     80.70 o 
  -2  -3 -17      158.50      163.47     63.34 o 
  -1  -3 -17      312.30      342.15     73.93 o 
   0  -3 -17      894.94      848.96    107.35 o 
   1  -3 -17     1148.18     1164.12    120.27 o 
   2  -3 -17     1257.86     1121.58    118.98 o 
   3  -3 -17       59.92       60.80     35.62 o 
   4  -3 -17      238.57      273.90     44.46 o 
   5  -3 -17      151.44       97.91     34.42 o 
   6  -3 -17     1758.19     1730.04    100.40 o 
   7  -3 -17      648.56      819.15     99.88 o 
   8  -3 -17      550.08      414.92     73.69 o 
   9  -3 -17      186.09      207.56     61.07 o 
  10  -3 -17      419.60      448.29     84.44 o 
  -6  -2 -17        9.60      -33.78     37.08 o 
  -5  -2 -17      573.23      733.74     90.76 o 
  -4  -2 -17      463.24      552.98     62.10 o 
  -3  -2 -17      234.04      196.03     42.22 o 
  -2  -2 -17       39.41      100.92     47.95 o 
  -1  -2 -17      164.27      108.58     51.94 o 
   0  -2 -17     2183.16     2431.43    166.57 o 
   1  -2 -17      402.40      386.94     75.77 o 
   2  -2 -17      723.55      771.09     96.97 o 
   3  -2 -17     1111.11     1134.53    147.50 o 
   4  -2 -17      742.59      726.62     78.75 o 
   5  -2 -17      352.99      332.65     50.13 o 
   6  -2 -17      443.38      508.19     57.73 o 
   7  -2 -17      217.59      193.95     55.20 o 
   8  -2 -17      640.13      580.71     88.33 o 
   9  -2 -17      422.54      424.27     78.50 o 
  10  -2 -17      925.09      985.07    115.13 o 
  -7  -1 -17      271.33      302.67     74.63 o 
  -6  -1 -17       26.40        7.02     43.40 o 
  -5  -1 -17      509.28      577.90     62.26 o 
  -4  -1 -17       21.89       57.30     34.16 o 
  -3  -1 -17       10.97        8.18     30.21 o 
  -2  -1 -17     1120.14     1106.64    115.22 o 
  -1  -1 -17       25.36       75.86     51.21 o 
   0  -1 -17      826.67      862.67    101.13 o 
   1  -1 -17      494.49      596.06     84.38 o 
   2  -1 -17       10.29       70.95     31.31 o 
   3  -1 -17     1534.70     1526.25     89.93 o 
   4  -1 -17      120.31      104.91     34.07 o 
   5  -1 -17      641.29      668.53     62.92 o 
   6  -1 -17      491.13      525.63     57.97 o 
   7  -1 -17       43.85       43.93     48.27 o 
   8  -1 -17     2136.39     1981.73    157.39 o 
   9  -1 -17      297.07      275.55     65.79 o 
  10  -1 -17      604.66      746.41    107.36 o 
  -7   0 -17      449.54      565.79     91.95 o 
  -6   0 -17      316.59      301.63     71.11 o 
  -5   0 -17       86.82      179.50     61.74 o 
  -4   0 -17      737.25      765.55     67.71 o 
  -3   0 -17       67.25       45.73     30.02 o 
  -2   0 -17      831.93      927.49    105.06 o 
  -1   0 -17      116.26       96.91     45.01 o 
   0   0 -17     1542.15     1604.68    130.63 o 
   1   0 -17      622.34      540.06     79.72 o 
   2   0 -17      242.30      217.52     38.73 o 
   3   0 -17     1051.35      920.88     69.55 o 
   4   0 -17      137.44      167.19     38.39 o 
   5   0 -17       63.37       35.20     33.43 o 
   6   0 -17      322.57      301.84     67.33 o 
   7   0 -17      165.75      238.60     65.47 o 
   8   0 -17     1588.47     1338.24    130.17 o 
   9   0 -17      232.29      219.69     64.56 o 
  10   0 -17      105.40       84.49     54.21 o 
  -8   1 -17      260.87      296.65     72.25 o 
  -7   1 -17      231.72      142.28     57.81 o 
  -6   1 -17      297.06      276.83     69.62 o 
  -5   1 -17      268.43      225.34     62.48 o 
  -4   1 -17      725.40      722.30     64.14 o 
  -3   1 -17     1172.77     1158.94     77.80 o 
  -2   1 -17      480.55      422.61     72.10 o 
  -1   1 -17      218.17      114.35     47.61 o 
   0   1 -17      317.10      264.36     60.18 o 
   1   1 -17     1215.33     1198.69    110.14 o 
   2   1 -17     1733.47     1762.41    144.21 o 
   3   1 -17      410.64      398.37     51.69 o 
   4   1 -17      228.30      271.13     43.09 o 
   5   1 -17      420.90      441.86     53.75 o 
   6   1 -17      803.75      887.14    100.73 o 
   7   1 -17      960.29      866.52    105.32 o 
   8   1 -17     2220.20     1995.73    158.61 o 
   9   1 -17      280.81      234.17     65.01 o 
  -8   2 -17      412.54      554.65     91.06 o 
  -7   2 -17      689.95      886.69    108.83 o 
  -6   2 -17      149.11      152.88     51.49 o 
  -5   2 -17     1799.90     1762.73    134.94 o 
  -4   2 -17      163.18      139.76     36.85 o 
  -3   2 -17     1236.43     1236.09     77.84 o 
  -2   2 -17      117.98       74.33     46.69 o 
  -1   2 -17      186.40      173.00     53.91 o 
   0   2 -17     2357.03     2387.21    102.62 o 
   1   2 -17     1182.13     1156.20    100.73 o 
   2   2 -17     3158.62     3133.00    126.13 o 
   3   2 -17      151.69      244.96     43.74 o 
   4   2 -17      448.44      377.21     48.66 o 
   5   2 -17     2427.02     2414.66    112.60 o 
   6   2 -17     2139.72     2036.40    155.99 o 
   7   2 -17     1941.18     1907.86    153.29 o 
   8   2 -17      446.33      465.41     84.80 o 
   9   2 -17      565.15      644.08     96.40 o 
  -8   3 -17      177.27      197.62     58.73 o 
  -7   3 -17      621.60      600.04     87.23 o 
  -6   3 -17       83.50       45.91     40.50 o 
  -5   3 -17     1131.08     1157.46    110.51 o 
  -4   3 -17      198.92      194.64     53.40 o 
  -3   3 -17       11.98       -3.92     39.36 o 
  -2   3 -17      369.37      405.45     67.62 o 
  -1   3 -17      457.08      434.19     48.76 o 
   0   3 -17     1788.93     1751.08     88.37 o 
   1   3 -17       11.66       30.48     21.75 o 
   2   3 -17      477.00      404.37     50.54 o 
   3   3 -17     1789.61     1895.61     96.62 o 
   4   3 -17      249.00      258.21     42.55 o 
   5   3 -17      985.27      948.43    107.79 o 
   6   3 -17       67.74      173.39     59.33 o 
   7   3 -17      116.18      102.51     57.02 o 
   8   3 -17      239.15      206.40     63.87 o 
   9   3 -17      390.46      438.31     84.93 o 
  -8   4 -17      220.83      207.28     62.85 o 
  -7   4 -17      629.23      632.10     90.55 o 
  -6   4 -17      308.01      389.06     69.81 o 
  -5   4 -17      463.11      488.74     74.57 o 
  -4   4 -17      331.12      335.40     63.51 o 
  -3   4 -17      371.06      453.39     72.98 o 
  -2   4 -17     1395.44     1383.97     92.10 o 
  -1   4 -17      211.39      203.51     38.09 o 
   0   4 -17      462.12      423.04     92.91 o 
   1   4 -17      872.73      937.92     54.19 o 
   2   4 -17       22.48        6.28     20.12 o 
   3   4 -17     1321.72     1261.97     65.50 o 
   4   4 -17      163.40      182.75     56.71 o 
   5   4 -17      605.80      740.20     99.07 o 
   6   4 -17      679.56      777.57     99.35 o 
   7   4 -17      136.51       48.97     42.19 o 
   8   4 -17     1729.16     1861.91    156.44 o 
   9   4 -17       44.83       88.22     54.89 o 
  -8   5 -17      496.11      526.67     84.46 o 
  -7   5 -17      405.76      396.15     76.71 o 
  -6   5 -17      266.45      289.53     64.77 o 
  -5   5 -17      306.48      140.87     49.14 o 
  -4   5 -17      298.68      289.92     56.76 o 
  -3   5 -17      796.39      835.51     66.22 o 
  -2   5 -17      689.28      708.83     60.13 o 
  -1   5 -17      258.57      231.05     39.18 o 
   0   5 -17      595.78      593.79     95.60 o 
   1   5 -17     1681.78     1702.46     72.88 o 
   2   5 -17      627.32      668.46     59.82 o 
   3   5 -17     1142.01     1212.67    128.26 o 
   4   5 -17      187.17      219.43     85.58 o 
   5   5 -17     1559.00     1598.57    138.36 o 
   6   5 -17      897.90     1064.00    114.06 o 
   7   5 -17      133.88      102.34     44.49 o 
   8   5 -17      259.39      148.68     59.29 o 
  -8   6 -17      490.01      585.87     89.51 o 
  -7   6 -17      167.23      112.41     53.16 o 
  -6   6 -17       16.63       -1.90     43.22 o 
  -5   6 -17     1474.20     1431.71    120.44 o 
  -4   6 -17       17.12       -4.10     38.18 o 
  -3   6 -17     2044.17     2080.81    102.51 o 
  -2   6 -17      789.10      727.64     60.77 o 
  -1   6 -17      602.97      666.17     86.99 o 
   0   6 -17     1740.17     1581.67    126.78 o 
   1   6 -17      390.00      392.54     49.79 o 
   2   6 -17      393.32      530.72     83.10 o 
   3   6 -17      246.82      316.75     66.18 o 
   4   6 -17       56.96       93.77     34.88 o 
   5   6 -17     3396.46     3632.68    190.54 o 
   6   6 -17     1044.37      975.76    111.26 o 
   7   6 -17      546.67      434.63     84.44 o 
   8   6 -17      111.65       73.85     42.54 o 
  -9   7 -17      196.35      213.88     66.54 o 
  -8   7 -17      485.78      475.34     85.08 o 
  -7   7 -17      605.05      679.98     91.13 o 
  -6   7 -17      212.73      123.54     53.14 o 
  -5   7 -17     2395.42     2490.07    118.75 o 
  -4   7 -17       24.36       74.02     33.25 o 
  -3   7 -17      537.22      467.52     79.17 o 
  -2   7 -17      785.54      760.57     95.32 o 
  -1   7 -17      970.87      924.38    101.62 o 
   0   7 -17     2089.25     2062.46    149.66 o 
   1   7 -17      625.76      691.73    122.13 o 
   2   7 -17     1589.17     1599.69     92.45 o 
   3   7 -17      903.34     1007.67     75.42 o 
   4   7 -17      366.54      335.90     49.01 o 
   5   7 -17     3580.26     3622.30    144.57 o 
   6   7 -17      220.96      319.58     48.36 o 
   7   7 -17      728.14      652.62     98.25 o 
   8   7 -17      400.30      457.35     85.96 o 
  -9   8 -17       57.33      233.20     65.15 o 
  -8   8 -17      282.27      263.53     68.06 o 
  -7   8 -17      353.65      439.33     79.01 o 
  -6   8 -17      871.73      973.19    105.96 o 
  -5   8 -17      686.30      705.98     65.97 o 
  -4   8 -17       70.70       78.22     36.60 o 
  -3   8 -17      791.91      792.96    102.94 o 
  -2   8 -17      901.80      786.15     98.73 o 
  -1   8 -17     1601.11     1579.02    133.65 o 
   0   8 -17     1071.13      969.85    104.20 o 
   1   8 -17      190.42      165.69     39.10 o 
   2   8 -17      232.02      263.77     63.60 o 
   3   8 -17     3059.95     3105.02    131.54 o 
   4   8 -17     1962.58     1908.95    105.23 o 
   5   8 -17     2214.15     2485.51    138.23 o 
   6   8 -17      266.21      247.94     48.81 o 
   7   8 -17      179.60      241.92     70.12 o 
  -8   9 -17      601.65      610.91     95.72 o 
  -7   9 -17      763.30      831.18    102.08 o 
  -6   9 -17     1266.83     1310.14     91.85 o 
  -5   9 -17      114.83       66.01     41.68 o 
  -4   9 -17       59.59       83.60     53.66 o 
  -3   9 -17      629.46      706.43     97.06 o 
  -2   9 -17      526.66      499.39     89.09 o 
  -1   9 -17     1900.54     1947.69    152.54 o 
   0   9 -17      419.11      364.40     74.96 o 
   1   9 -17      176.76      264.69     82.81 o 
   2   9 -17      323.08      293.32     47.06 o 
   3   9 -17      878.57      905.82     73.63 o 
   4   9 -17      676.29      742.74     68.85 o 
   5   9 -17      395.90      344.98    148.35 o 
   6   9 -17      167.82      167.50     39.69 o 
   7   9 -17      964.10     1236.69    100.48 o 
  -8  10 -17      755.97      755.28    105.36 o 
  -7  10 -17      433.77      325.82     74.20 o 
  -6  10 -17      425.70      291.80     48.39 o 
  -5  10 -17       51.70      -13.31     33.74 o 
  -4  10 -17        3.01      -58.84     58.84 o 
  -3  10 -17      967.94      869.33    111.17 o 
  -2  10 -17      343.52      337.59     75.82 o 
  -1  10 -17     1217.64     1276.19    127.50 o 
   0  10 -17      376.48      391.17     78.26 o 
   1  10 -17      139.60      160.22     42.21 o 
   2  10 -17     1105.48     1233.91    230.71 o 
   3  10 -17      561.37      594.78     63.64 o 
   4  10 -17      675.21      786.09     77.62 o 
   5  10 -17      997.26     1114.76     84.23 o 
   6  10 -17      418.46      475.56     59.04 o 
   7  10 -17      391.72      404.72     77.48 o 
  -7  11 -17       23.97       31.31     48.59 o 
  -6  11 -17      203.06      122.30     38.52 o 
  -5  11 -17      713.10      565.41     63.30 o 
  -4  11 -17       73.08      105.74     57.88 o 
  -3  11 -17     1572.23     1845.38    157.53 o 
  -2  11 -17      418.79      254.69     68.63 o 
  -1  11 -17       29.95       76.93     42.40 o 
   0  11 -17     2970.58     2775.72    188.30 o 
   1  11 -17      552.86      478.72     57.31 o 
   2  11 -17      508.67      670.82     66.88 o 
   3  11 -17      106.27       50.27     31.02 o 
   4  11 -17       67.07       62.33     32.91 o 
   5  11 -17     1707.77     1838.11    109.59 o 
  -6  12 -17      247.59      260.93     60.20 o 
  -5  12 -17      477.59      544.71     92.16 o 
  -4  12 -17      184.88      170.71     65.18 o 
  -3  12 -17      935.06     1033.11    123.36 o 
  -2  12 -17      362.19      440.43     84.73 o 
  -1  12 -17      462.17      538.06     91.28 o 
   0  12 -17       98.66       61.06     54.74 o 
   1  12 -17      312.23      389.83     82.19 o 
   2  12 -17      112.92      163.36     41.77 o 
   3  12 -17      453.68      453.50     60.10 o 
   4  12 -17     1166.53     1025.68    112.22 o 
   5  12 -17     1383.37     1247.01    127.56 o 
  -6  13 -17      823.71      893.02    107.93 o 
  -2  13 -17      573.74      777.03    110.01 o 
  -1  13 -17     1100.89     1168.20    130.49 o 
   0  13 -17       27.78       38.48     47.21 o 
  -2  -8 -16      466.08      543.08     91.73 o 
  -1  -8 -16      681.51      764.34    108.45 o 
   0  -8 -16       65.09      148.97     64.11 o 
   1  -8 -16      116.41      134.67     58.43 o 
   2  -8 -16     1519.17     1699.41    155.02 o 
   3  -8 -16       27.90      -43.43     53.04 o 
   4  -8 -16      687.17      596.25     97.33 o 
   5  -8 -16      127.83      146.21     65.30 o 
  -3  -7 -16      238.03      282.07     66.81 o 
  -2  -7 -16       91.27       81.96     35.37 o 
  -1  -7 -16      365.20      489.39     86.35 o 
   0  -7 -16      478.53      638.30     96.71 o 
   1  -7 -16      796.64      780.36    106.85 o 
   2  -7 -16      919.22      945.01    112.97 o 
   3  -7 -16      292.10      213.69     64.86 o 
   4  -7 -16      551.09      562.42     91.26 o 
   5  -7 -16     1246.96     1355.42    135.33 o 
   6  -7 -16      540.81      492.97     63.65 o 
   7  -7 -16      479.36      484.43     85.58 o 
  -4  -6 -16      374.72      367.82     79.83 o 
  -3  -6 -16      125.22      142.89     40.60 o 
  -2  -6 -16      194.71      214.80     45.57 o 
  -1  -6 -16      986.33      991.17    116.55 o 
   0  -6 -16      108.16      104.79     55.90 o 
   1  -6 -16     1480.38     1453.10    137.76 o 
   2  -6 -16      209.10      277.93     70.83 o 
   3  -6 -16       19.68      -16.35     51.11 o 
   4  -6 -16     1019.28      968.98    114.22 o 
   5  -6 -16      714.27      695.04     99.52 o 
   6  -6 -16      657.44      675.14     69.70 o 
   7  -6 -16      255.79      245.27     66.50 o 
   8  -6 -16      153.86       29.90     45.57 o 
   9  -6 -16     1650.20     1924.89    159.07 o 
  -5  -5 -16      359.52      381.68     77.28 o 
  -4  -5 -16      525.87      595.08     66.49 o 
  -3  -5 -16      420.00      647.26     68.39 o 
  -2  -5 -16      326.74      380.60     55.30 o 
  -1  -5 -16     1729.41     1768.76    149.44 o 
   0  -5 -16      142.17      111.16     51.31 o 
   1  -5 -16     1182.02     1053.81    115.28 o 
   2  -5 -16       17.03      -35.66     48.97 o 
   3  -5 -16      918.13     1079.10    116.41 o 
   4  -5 -16     3204.08     3238.93    245.00 o 
   5  -5 -16      654.92      607.29     60.45 o 
   6  -5 -16     2128.41     2132.25    110.25 o 
   7  -5 -16      526.74      717.95     99.32 o 
   8  -5 -16       31.58       -9.65     41.81 o 
   9  -5 -16     2496.98     2690.55    184.52 o 
  10  -5 -16      388.32      352.33     77.44 o 
  -6  -4 -16      398.95      688.86    104.17 o 
  -5  -4 -16      200.33      271.05     47.56 o 
  -4  -4 -16      167.78      206.03     45.02 o 
  -3  -4 -16      369.02      457.55     56.42 o 
  -2  -4 -16      266.68      334.60     67.54 o 
  -1  -4 -16     1344.11     1382.07    129.21 o 
   0  -4 -16      296.87      389.97     78.41 o 
   1  -4 -16      323.18      408.44     78.86 o 
   2  -4 -16      516.95      468.99     80.24 o 
   3  -4 -16     1180.17     1154.24    117.92 o 
   4  -4 -16      995.64      828.69     69.40 o 
   5  -4 -16      460.59      437.84     64.64 o 
   6  -4 -16      802.21      864.57    117.51 o 
   7  -4 -16      812.24      785.98     68.52 o 
   8  -4 -16      610.97      705.13     85.32 o 
   9  -4 -16     1898.20     1959.02    108.75 o 
  10  -4 -16       80.04       71.99     31.01 o 
  11  -4 -16      216.11      194.60     39.73 o 
  -7  -3 -16      535.74      621.16    101.68 o 
  -6  -3 -16      292.92      161.57     59.79 o 
  -5  -3 -16      169.93      201.71     45.67 o 
  -4  -3 -16      151.90      188.30     50.26 o 
  -3  -3 -16     1136.51     1289.42     85.50 o 
  -2  -3 -16     1682.24     1575.89     91.54 o 
  -1  -3 -16      222.65      181.55     60.47 o 
   0  -3 -16      334.40      352.91     71.80 o 
   1  -3 -16      146.40      112.83     50.29 o 
   2  -3 -16      464.94      397.54     71.35 o 
   3  -3 -16     1875.40     1847.20    159.97 o 
   4  -3 -16     1460.30     1682.20     93.48 o 
   5  -3 -16      125.76      112.33     31.96 o 
   6  -3 -16      287.61      299.27     46.96 o 
   7  -3 -16     2204.11     2313.51    157.76 o 
   8  -3 -16     1399.39     1338.47    124.10 o 
   9  -3 -16      338.26      333.09     49.26 o 
  10  -3 -16       46.85        6.98     28.60 o 
  11  -3 -16      602.32      560.55     92.43 o 
  -7  -2 -16      654.63      991.15    117.30 o 
  -6  -2 -16       75.37      153.48     63.47 o 
  -5  -2 -16      124.40      118.89     36.64 o 
  -4  -2 -16      784.84      844.66     71.36 o 
  -3  -2 -16      876.85      919.42     84.72 o 
  -2  -2 -16      923.85      873.13     67.54 o 
  -1  -2 -16      194.88      116.90     49.81 o 
   0  -2 -16      276.26      325.96     67.25 o 
   1  -2 -16     1541.45     1416.00    122.84 o 
   2  -2 -16      430.70      405.94     50.06 o 
   3  -2 -16     2813.17     2700.00    116.38 o 
   4  -2 -16      198.10      184.24     39.98 o 
   5  -2 -16      360.85      378.51     48.83 o 
   6  -2 -16      323.95      359.62     50.02 o 
   7  -2 -16      495.64      541.57     79.84 o 
   8  -2 -16      540.96      619.02     90.64 o 
   9  -2 -16       94.74       94.09     48.61 o 
  10  -2 -16       24.49      -51.34     51.34 o 
  11  -2 -16      924.69     1106.81    124.12 o 
  -8  -1 -16       44.31      114.92     56.84 o 
  -7  -1 -16      164.53      269.72     73.67 o 
  -6  -1 -16      382.26      512.66     83.97 o 
  -5  -1 -16      127.29      177.31     61.08 o 
  -4  -1 -16      737.88      937.07     91.72 o 
  -3  -1 -16       32.61       34.08     29.95 o 
  -2  -1 -16       78.30       51.72     30.12 o 
  -1  -1 -16      495.55      564.92     79.70 o 
   0  -1 -16      168.25      105.62     51.49 o 
   1  -1 -16     2035.12     2018.98    143.56 o 
   2  -1 -16      232.29      256.16     41.52 o 
   3  -1 -16        4.10       -9.39     37.24 o 
   4  -1 -16     1921.01     2016.39    269.53 o 
   5  -1 -16      103.13      115.46     35.64 o 
   6  -1 -16      450.18      430.93     52.83 o 
   7  -1 -16      308.54      230.35     54.65 o 
   8  -1 -16       37.99       76.02     48.81 o 
   9  -1 -16     1852.91     1894.88    154.41 o 
  10  -1 -16      219.98      282.69     69.99 o 
  -8   0 -16       76.26       70.29     48.26 o 
  -7   0 -16      189.16      357.52     76.39 o 
  -6   0 -16      587.27      731.03     95.03 o 
  -5   0 -16      555.81      627.69     86.23 o 
  -4   0 -16      163.98      227.67     54.13 o 
  -3   0 -16      793.47      789.19     64.90 o 
  -2   0 -16       38.16       24.16     34.12 o 
  -1   0 -16      939.47     1112.42    107.61 o 
   0   0 -16      144.25      187.88     53.72 o 
   1   0 -16      677.84      726.37     86.17 o 
   2   0 -16      283.90      300.38     44.33 o 
   3   0 -16      507.40      552.36    120.13 o 
   4   0 -16      934.14     1002.24     91.52 o 
   5   0 -16      330.13      264.83     42.66 o 
   6   0 -16       79.73       90.37     43.82 o 
   7   0 -16       48.22       22.84     42.71 o 
   8   0 -16       65.96       87.37     48.26 o 
   9   0 -16     1856.50     1815.06    151.57 o 
  10   0 -16      615.70      702.53    100.82 o 
  -8   1 -16       17.02       49.20     46.57 o 
  -7   1 -16      545.81      539.98     85.37 o 
  -6   1 -16      261.01      238.80     59.76 o 
  -5   1 -16       77.08       73.66     40.16 o 
  -4   1 -16      463.85      464.46     71.52 o 
  -3   1 -16      849.27      874.64     65.07 o 
  -2   1 -16     1377.59     1286.08     73.76 o 
  -1   1 -16      844.70      835.01     90.06 o 
   0   1 -16      173.64      191.81     53.66 o 
   1   1 -16      575.46      478.71     52.22 o 
   2   1 -16     1630.66     1732.35    129.60 o 
   3   1 -16     2464.63     2308.81    106.06 o 
   4   1 -16      516.61      413.43     48.76 o 
   5   1 -16      260.22      281.28     42.44 o 
   6   1 -16      215.61      216.85     58.97 o 
   7   1 -16      602.98      538.90     83.56 o 
   8   1 -16      521.62      439.22     77.31 o 
   9   1 -16     1762.70     1758.61    150.31 o 
  10   1 -16      454.14      313.79     76.08 o 
  -9   2 -16      553.51      583.78     98.88 o 
  -8   2 -16       12.16       22.74     43.92 o 
  -7   2 -16      934.45      907.00    105.42 o 
  -6   2 -16       79.08      146.38     50.28 o 
  -5   2 -16      179.41      214.64     59.82 o 
  -4   2 -16     1664.40     1925.91    132.52 o 
  -3   2 -16     1121.14     1214.05     75.10 o 
  -2   2 -16     2084.22     2078.96    112.35 o 
  -1   2 -16      436.68      579.59     78.78 o 
   0   2 -16       43.56       23.26     23.42 o 
   1   2 -16     1327.59     1283.85     60.48 o 
   2   2 -16      532.72      592.84     56.09 o 
   3   2 -16     3147.18     3196.67    201.25 o 
   4   2 -16       22.87       50.33     29.15 o 
   5   2 -16      334.74      299.15     44.54 o 
   6   2 -16     1553.35     1498.98    128.99 o 
   7   2 -16     1947.36     2119.93    156.52 o 
   8   2 -16     1777.62     1861.21    152.21 o 
   9   2 -16      744.97      678.73     97.71 o 
  10   2 -16      146.63      155.38     61.74 o 
  -9   3 -16      779.18      983.55     84.17 o 
  -8   3 -16      361.86      354.39     75.08 o 
  -7   3 -16      374.24      395.18     78.58 o 
  -6   3 -16      328.66      430.34     72.18 o 
  -5   3 -16       43.53       -0.47     41.68 o 
  -4   3 -16     1853.53     2140.64    138.75 o 
  -3   3 -16      888.72      728.84     58.05 o 
  -2   3 -16      188.22      233.32     35.14 o 
  -1   3 -16      241.33      325.29    107.44 o 
   0   3 -16      188.33      190.96     35.18 o 
   1   3 -16     2256.97     2184.02     79.10 o 
   2   3 -16      134.35       94.36     23.93 o 
   3   3 -16     1805.19     1717.29    113.86 o 
   4   3 -16     1876.55     2132.33     99.67 o 
   5   3 -16      166.47      219.69     60.86 o 
   6   3 -16     1589.39     1732.14    140.04 o 
   7   3 -16        2.25       29.05     45.44 o 
   8   3 -16      298.05      316.10     70.89 o 
   9   3 -16      431.18      457.00     85.86 o 
  10   3 -16      133.93      109.28     46.08 o 
  -9   4 -16      451.15      477.60     69.11 o 
  -8   4 -16      420.02      589.65     93.02 o 
  -7   4 -16       88.15       90.90     51.13 o 
  -6   4 -16      550.59      602.76     82.78 o 
  -5   4 -16     1515.39     1562.91    122.88 o 
  -4   4 -16     1066.77     1147.80    101.14 o 
  -3   4 -16      211.48      247.02     45.41 o 
  -2   4 -16      222.05      219.01     37.88 o 
  -1   4 -16     2094.11     2218.95     98.29 o 
   0   4 -16      452.05      484.75     47.89 o 
   1   4 -16     2217.09     2170.54     79.47 o 
   2   4 -16      385.51      339.42     33.04 o 
   3   4 -16      491.13      507.25     40.28 o 
   4   4 -16     1810.58     1681.80     69.38 o 
   5   4 -16      150.98      104.66     49.02 o 
   6   4 -16     1054.95      901.94    103.74 o 
   7   4 -16      143.05      122.63     51.18 o 
   8   4 -16      159.10      233.38     67.84 o 
   9   4 -16     1784.83     1824.92    156.77 o 
  -9   5 -16       33.82       55.10    100.08 o 
  -8   5 -16      195.17      222.56     41.22 o 
  -7   5 -16      572.71      552.63     84.48 o 
  -6   5 -16      279.44      282.39     62.99 o 
  -5   5 -16      942.59      813.71     91.00 o 
  -4   5 -16      216.93      213.35     52.54 o 
  -3   5 -16      136.60      132.29     25.76 o 
  -2   5 -16     1726.54     1670.55     87.22 o 
  -1   5 -16      548.78      616.86     78.52 o 
   0   5 -16      818.08      887.57     60.96 o 
   1   5 -16      977.04      988.07     53.69 o 
   2   5 -16     1072.78     1097.37     56.34 o 
   3   5 -16     1765.66     1688.98     88.66 o 
   4   5 -16     1648.44     1631.25     87.16 o 
   5   5 -16      560.48      582.61     55.30 o 
   6   5 -16     1166.00     1184.69    119.62 o 
   7   5 -16      453.92      357.00     74.60 o 
   8   5 -16      436.18      487.17     88.03 o 
   9   5 -16      807.65      794.33    104.04 o 
  -9   6 -16      146.05      136.28     35.62 o 
  -8   6 -16      141.21      158.79     53.31 o 
  -7   6 -16      657.76      631.33     87.37 o 
  -6   6 -16       57.69       70.73     46.78 o 
  -5   6 -16      750.97      577.65     79.15 o 
  -4   6 -16     1237.33     1252.33     79.07 o 
  -3   6 -16      157.62      127.08     27.19 o 
  -2   6 -16     2898.05     2755.88    162.94 o 
  -1   6 -16      247.58      290.89     47.66 o 
   0   6 -16       47.10       58.94     28.80 o 
   1   6 -16     2473.94     2451.91    113.18 o 
   2   6 -16      545.91      537.31     56.85 o 
   3   6 -16     1541.91     1602.93    132.78 o 
   4   6 -16       71.32        4.76     26.61 o 
   5   6 -16      401.91      419.85     55.56 o 
   6   6 -16     2529.74     2520.74    116.27 o 
   7   6 -16      656.72      822.79    103.09 o 
   8   6 -16     1156.71     1300.81    130.67 o 
   9   6 -16      493.95      552.19     95.40 o 
  -9   7 -16      350.05      457.98     64.95 o 
  -8   7 -16       92.99      140.27     38.01 o 
  -7   7 -16      227.23      199.32     55.87 o 
  -6   7 -16       40.32      109.74     49.95 o 
  -5   7 -16      291.81      283.23     42.79 o 
  -4   7 -16     1951.13     1917.04    165.96 o 
  -3   7 -16      251.87      180.24     35.29 o 
  -2   7 -16     1749.75     1695.85    133.88 o 
  -1   7 -16      318.75      411.46     72.31 o 
   0   7 -16      746.15      800.07     66.19 o 
   1   7 -16     2272.59     2275.03    106.42 o 
   2   7 -16      823.19      823.30     70.67 o 
   3   7 -16     1445.81     1457.11     87.09 o 
   4   7 -16      133.93      160.27     36.43 o 
   5   7 -16      204.17      231.53     44.13 o 
   6   7 -16     3736.15     4059.97    152.70 o 
   7   7 -16      514.66      561.19     60.68 o 
   8   7 -16     2262.74     2549.30    183.44 o 
 -10   8 -16      256.66      208.48     62.66 o 
  -9   8 -16      154.02      228.86     62.82 o 
  -8   8 -16      613.13      650.81     96.94 o 
  -7   8 -16      247.32      277.02     69.33 o 
  -6   8 -16      340.39      258.53     45.37 o 
  -5   8 -16     1049.32     1078.70     78.21 o 
  -4   8 -16     1343.01     1304.44     83.54 o 
  -3   8 -16     1313.34     1187.19     75.83 o 
  -2   8 -16      244.07      330.09     68.91 o 
  -1   8 -16      363.75      451.77     77.14 o 
   0   8 -16     2023.33     2006.02    143.40 o 
   1   8 -16     1818.19     1830.76    127.17 o 
   2   8 -16      757.46      640.30     60.28 o 
   3   8 -16     1570.61     1665.11     94.47 o 
   4   8 -16      925.45     1011.53     75.18 o 
   5   8 -16     1360.15     1514.79     92.88 o 
   6   8 -16     2881.14     2893.51    190.32 o 
   7   8 -16      605.29      676.08     67.75 o 
   8   8 -16      471.52      461.08     79.45 o 
  -9   9 -16      116.59      195.21     63.84 o 
  -8   9 -16      678.46      722.79    101.22 o 
  -7   9 -16      152.36      202.91     59.87 o 
  -6   9 -16      559.20      562.11     62.25 o 
  -5   9 -16     1570.39     1515.55     93.80 o 
  -4   9 -16      465.73      417.40     52.10 o 
  -3   9 -16      765.34      775.48    111.74 o 
  -2   9 -16      341.34      295.87     68.35 o 
  -1   9 -16       93.73       68.66     50.53 o 
   0   9 -16     2646.00     2828.69    175.95 o 
   1   9 -16      725.31      734.01     76.20 o 
   2   9 -16      709.86      794.78     66.75 o 
   3   9 -16      560.63      700.45     93.38 o 
   4   9 -16      780.77      845.61     70.76 o 
   5   9 -16      918.08      923.80    146.92 o 
   6   9 -16      253.52      203.98     49.74 o 
   7   9 -16      198.02      221.29     45.39 o 
   8   9 -16      595.96      554.09    120.47 o 
  -8  10 -16       10.16       43.99     43.43 o 
  -7  10 -16     1153.95     1216.72     89.14 o 
  -6  10 -16      349.42      333.91     51.06 o 
  -5  10 -16      871.29      773.28     69.21 o 
  -4  10 -16       24.41       31.52    103.41 o 
  -3  10 -16       62.92      140.35     56.42 o 
  -2  10 -16     1109.15      971.38    110.81 o 
  -1  10 -16      361.02      296.95     68.78 o 
   0  10 -16     2247.46     2335.01    165.76 o 
   1  10 -16      119.00       99.71     35.47 o 
   2  10 -16      229.53      341.24     49.13 o 
   3  10 -16      869.17      983.44     76.09 o 
   4  10 -16      607.53      611.03     61.76 o 
   5  10 -16     1853.88     1868.02    138.41 o 
   6  10 -16       96.41      103.62     44.60 o 
   7  10 -16       59.54      130.44     37.09 o 
  -8  11 -16      106.14       75.85     50.82 o 
  -7  11 -16      638.12      500.14     63.53 o 
  -6  11 -16      718.56      708.96     69.76 o 
  -5  11 -16      162.42      207.61     41.00 o 
  -4  11 -16      396.25      446.68     56.49 o 
  -3  11 -16      202.67      182.09     62.01 o 
  -2  11 -16     2283.81     2311.81    170.08 o 
  -1  11 -16       42.44      143.54     60.57 o 
   0  11 -16        6.98        1.86     42.80 o 
   1  11 -16     2353.71     2485.25    213.14 o 
   2  11 -16      415.11      334.07     48.62 o 
   3  11 -16      268.47      314.61     49.73 o 
   4  11 -16      112.09       95.07     33.16 o 
   5  11 -16      331.53      441.14     55.92 o 
   6  11 -16      870.28      894.51    100.80 o 
  -7  12 -16       84.96       40.30     39.92 o 
  -6  12 -16      125.15       59.74     35.34 o 
  -5  12 -16      431.24      385.17     54.10 o 
  -4  12 -16      567.89      626.85     64.19 o 
  -3  12 -16      190.99      205.43     63.68 o 
  -2  12 -16      682.89      687.45     98.90 o 
  -1  12 -16      437.13      357.31     78.12 o 
   0  12 -16     1055.83     1187.03    123.92 o 
   1  12 -16      607.16      609.32     63.98 o 
   2  12 -16      193.09      211.38     42.25 o 
   3  12 -16       59.84       93.23     41.99 o 
   4  12 -16      393.76      403.69     93.21 o 
   5  12 -16      851.62      852.92    113.46 o 
  -6  13 -16      169.91      171.22     58.34 o 
  -5  13 -16     1054.10     1123.58     86.48 o 
  -4  13 -16      392.10      402.96     82.24 o 
  -3  13 -16      197.97      104.93     55.34 o 
  -2  13 -16      377.30      590.37     98.92 o 
  -1  13 -16     1157.50     1070.45    123.69 o 
   0  13 -16     2062.76     2058.05    168.15 o 
   1  13 -16       43.66       39.28     46.05 o 
   2  13 -16      159.28      107.34     57.59 o 
   3  13 -16      103.99      219.20     69.06 o 
  -6  14 -16      468.10      323.43     75.98 o 
  -5  14 -16     1011.84      817.39    104.00 o 
   2 -10 -15     1173.69     1085.09    123.82 o 
   3 -10 -15      119.01      150.52     63.34 o 
  -1  -9 -15       57.64      -36.70     46.47 o 
   0  -9 -15     1647.20     1590.98    147.55 o 
   1  -9 -15     1142.98     1229.35    130.78 o 
   2  -9 -15      485.59      432.01     80.43 o 
   3  -9 -15       87.39      143.51     61.03 o 
   4  -9 -15       12.70        8.12     54.98 o 
   5  -9 -15     1289.32     1409.46     98.26 o 
   6  -9 -15      197.96      189.48     67.12 o 
  -3  -8 -15       57.05       25.20     33.39 o 
  -2  -8 -15      203.97      277.75     49.37 o 
  -1  -8 -15      598.24      487.94     89.34 o 
   0  -8 -15      830.35      934.67    112.64 o 
   1  -8 -15      388.16      365.72     79.20 o 
   2  -8 -15       37.68       64.35     51.90 o 
   3  -8 -15      634.32      550.59     89.37 o 
   4  -8 -15       76.22       55.21     33.96 o 
   5  -8 -15     1235.32     1208.07     89.23 o 
   6  -8 -15       50.72      -12.10     50.12 o 
   7  -8 -15      494.06      549.16     89.61 o 
   8  -8 -15     1511.93     1547.05    144.79 o 
  -4  -7 -15      249.65      309.00     51.29 o 
  -3  -7 -15      385.08      451.14     58.98 o 
  -2  -7 -15      269.55      329.85    135.92 o 
  -1  -7 -15      702.26      694.21    142.42 o 
   0  -7 -15      133.27      182.91     63.89 o 
   1  -7 -15      377.59      474.34     86.46 o 
   2  -7 -15      636.52      601.65     90.87 o 
   3  -7 -15      699.00      857.05    105.83 o 
   4  -7 -15      641.62      589.70     90.46 o 
   5  -7 -15      972.79     1043.31     81.68 o 
   6  -7 -15      148.91      135.65     40.91 o 
   7  -7 -15      558.63      553.57     86.84 o 
   8  -7 -15      904.96      962.27    114.79 o 
   9  -7 -15      431.20      469.64     83.35 o 
  -5  -6 -15       73.50       25.25     79.03 o 
  -4  -6 -15       33.54       46.78     35.90 o 
  -3  -6 -15      929.23     1024.13     81.43 o 
  -2  -6 -15      128.67       39.06     35.98 o 
  -1  -6 -15      542.07      520.10     74.09 o 
   0  -6 -15      239.55      203.67     64.22 o 
   1  -6 -15       23.78       16.43     44.18 o 
   2  -6 -15     1793.11     1795.86    145.94 o 
   3  -6 -15      124.03      184.96     57.32 o 
   4  -6 -15       22.64       37.15     47.68 o 
   5  -6 -15      460.66      370.59     51.22 o 
   6  -6 -15       97.36       91.18     35.51 o 
   7  -6 -15     1178.64     1135.88    117.77 o 
   8  -6 -15       18.35       29.94     47.07 o 
   9  -6 -15      787.99      864.09    109.97 o 
  10  -6 -15      825.65      974.00    115.33 o 
  -6  -5 -15       97.95       95.64    107.13 o 
  -5  -5 -15      306.85      315.06     69.28 o 
  -4  -5 -15      448.24      478.40     60.56 o 
  -3  -5 -15     1065.69     1211.44     85.97 o 
  -2  -5 -15       98.55      142.15     40.25 o 
  -1  -5 -15      350.76      381.13     51.12 o 
   0  -5 -15     1538.93     1923.28    148.33 o 
   1  -5 -15      517.38      462.15     77.50 o 
   2  -5 -15     1593.56     1466.81    129.75 o 
   3  -5 -15      314.21      338.03     69.41 o 
   4  -5 -15        4.43       11.74     45.69 o 
   5  -5 -15     1252.23     1287.92    123.34 o 
   6  -5 -15      727.27      791.38     55.74 o 
   7  -5 -15     3307.56     3389.15    135.25 o 
   8  -5 -15       69.81       53.77     30.18 o 
   9  -5 -15      237.01      237.10     42.45 o 
  10  -5 -15     2182.21     2129.99    113.64 o 
  11  -5 -15      395.65      287.83     66.07 o 
  -7  -4 -15       11.21      -50.23     51.76 o 
  -6  -4 -15      469.20      636.50     97.20 o 
  -5  -4 -15      501.48      618.03     84.90 o 
  -4  -4 -15      388.85      411.36     55.46 o 
  -3  -4 -15       84.98      182.02     41.29 o 
  -2  -4 -15      452.11      487.38     55.63 o 
  -1  -4 -15      347.60      322.40     45.62 o 
   0  -4 -15     1676.03     1518.72    131.78 o 
   1  -4 -15     1066.14     1166.50    112.47 o 
   2  -4 -15      544.73      684.23     94.06 o 
   3  -4 -15      220.47      400.45     49.80 o 
   4  -4 -15     1222.38     1230.27     78.70 o 
   5  -4 -15     1736.71     1762.91     94.71 o 
   6  -4 -15      949.10      888.80     57.11 o 
   7  -4 -15     1590.53     1574.58     91.08 o 
   8  -4 -15      114.00      115.05     33.98 o 
   9  -4 -15      358.17      444.70     54.19 o 
  10  -4 -15     2001.18     2008.76    109.77 o 
  11  -4 -15      300.48      363.65     53.41 o 
  -7  -3 -15      121.17      139.12     60.05 o 
  -6  -3 -15     1293.06     1392.26    134.76 o 
  -5  -3 -15      481.14      338.56     71.31 o 
  -4  -3 -15      417.06      320.30     49.19 o 
  -3  -3 -15      144.42      141.27     39.26 o 
  -2  -3 -15      778.96      781.01     64.84 o 
  -1  -3 -15     1580.36     1473.95     83.49 o 
   0  -3 -15      263.87      341.39     68.33 o 
   1  -3 -15     1470.88     1430.92    122.09 o 
   2  -3 -15      190.56      158.87     52.34 o 
   3  -3 -15      400.15      441.78     47.96 o 
   4  -3 -15     2960.48     3131.31    123.62 o 
   5  -3 -15      955.88      861.82     67.20 o 
   6  -3 -15      626.66      597.42     58.14 o 
   7  -3 -15      685.31      747.01     64.14 o 
   8  -3 -15     1125.93     1248.52     82.34 o 
   9  -3 -15     1758.19     1798.46    162.76 o 
  10  -3 -15      569.79      581.85     61.01 o 
  11  -3 -15      255.22      247.09     68.10 o 
  -8  -2 -15      862.36     1055.69    121.56 o 
  -7  -2 -15       74.73       89.13     54.23 o 
  -6  -2 -15      838.51     1146.20    119.02 o 
  -5  -2 -15       89.17      181.99     56.91 o 
  -4  -2 -15      169.58      173.75     39.91 o 
  -3  -2 -15      700.29      704.28     62.44 o 
  -2  -2 -15      517.10      525.37     51.80 o 
  -1  -2 -15     1569.72     1623.33     84.22 o 
   0  -2 -15        1.03      106.56     54.63 o 
   1  -2 -15      928.35      936.82     99.97 o 
   2  -2 -15     2045.51     1868.24    139.57 o 
   3  -2 -15      166.84       79.91     45.11 o 
   4  -2 -15     2383.24     2177.50    137.35 o 
   5  -2 -15      187.63      230.55     87.99 o 
   6  -2 -15      255.07      287.95     42.99 o 
   7  -2 -15      293.75      296.75     65.48 o 
   8  -2 -15      368.77      304.59     50.72 o 
   9  -2 -15      860.19      986.01     75.24 o 
  10  -2 -15      121.31       40.34     27.75 o 
  11  -2 -15      117.58      -24.95     52.86 o 
  -8  -1 -15      598.99      727.14    101.10 o 
  -7  -1 -15      169.52      280.57     70.56 o 
  -6  -1 -15      665.66      597.60     88.43 o 
  -5  -1 -15      495.86      580.85     79.75 o 
  -4  -1 -15      183.67      128.23     51.54 o 
  -3  -1 -15     1200.67     1442.09     83.89 o 
  -2  -1 -15      317.63      281.28     41.55 o 
  -1  -1 -15      939.27      887.94     61.07 o 
   0  -1 -15     1686.19     1887.27    136.04 o 
   1  -1 -15       75.41      134.84     48.73 o 
   2  -1 -15     2610.55     2592.05    139.28 o 
   3  -1 -15      507.66      479.94     70.35 o 
   4  -1 -15        6.01       12.48     26.27 o 
   5  -1 -15      766.92      865.55     66.51 o 
   6  -1 -15       82.40        7.77     38.11 o 
   7  -1 -15      497.36      346.92     67.45 o 
   8  -1 -15       49.18       54.83     44.70 o 
   9  -1 -15      109.18       45.94     44.89 o 
  10  -1 -15     2024.90     1938.31    157.24 o 
  11  -1 -15      370.99      314.77     71.95 o 
  -9   0 -15      204.31      161.77     59.65 o 
  -8   0 -15       60.06       89.41     50.00 o 
  -7   0 -15       96.96      102.35     57.85 o 
  -6   0 -15      354.40      416.38     69.24 o 
  -5   0 -15      353.74      399.53     68.95 o 
  -4   0 -15      360.19      468.31     71.78 o 
  -3   0 -15      355.00      345.97     44.17 o 
  -2   0 -15      539.31      620.30     53.38 o 
  -1   0 -15      213.11      263.59     51.26 o 
   0   0 -15     1132.19     1258.88    106.00 o 
   1   0 -15      225.05       92.01     50.82 o 
   2   0 -15      903.50      809.60     60.60 o 
   3   0 -15      333.05      296.42     42.08 o 
   4   0 -15     1173.66     1056.25    112.72 o 
   5   0 -15     1256.23     1265.59     87.68 o 
   6   0 -15      343.10      451.42     76.22 o 
   7   0 -15      535.08      611.39     84.95 o 
   8   0 -15       89.41      101.89     49.88 o 
   9   0 -15      211.38      197.23     57.23 o 
  10   0 -15     1709.17     1694.64    148.53 o 
  11   0 -15      483.59      614.33     97.23 o 
  -9   1 -15      273.43      392.19     57.02 o 
  -8   1 -15      220.38      167.26     56.63 o 
  -7   1 -15       93.00      119.30     51.49 o 
  -6   1 -15     1237.87     1461.25    124.81 o 
  -5   1 -15      334.77      437.09     68.73 o 
  -4   1 -15     1338.39     1311.40    108.52 o 
  -3   1 -15      319.99      306.15     57.47 o 
  -2   1 -15      510.79      544.70     82.64 o 
  -1   1 -15     2094.37     2104.65     87.80 o 
   0   1 -15     1730.54     1621.42    120.32 o 
   1   1 -15      398.99      388.60     34.21 o 
   2   1 -15     1010.16      909.00     48.33 o 
   3   1 -15      618.35      649.92     55.48 o 
   4   1 -15     4335.87     3929.31    135.35 o 
   5   1 -15     1340.99     1273.18     77.00 o 
   6   1 -15      903.31     1012.94    103.43 o 
   7   1 -15      458.01      546.33     83.89 o 
   8   1 -15     1086.50     1047.18    112.73 o 
   9   1 -15      383.22      484.19     85.70 o 
  10   1 -15     1641.74     1697.33    149.13 o 
  11   1 -15      308.25      291.57     70.78 o 
  -9   2 -15      336.15      352.14     75.78 o 
  -8   2 -15      463.39      632.75     66.02 o 
  -7   2 -15       46.03      -24.11     41.79 o 
  -6   2 -15     2316.09     2315.50    155.02 o 
  -5   2 -15       22.15       38.05     37.17 o 
  -4   2 -15      261.67      241.04     55.09 o 
  -3   2 -15     2410.18     2158.35    129.29 o 
  -2   2 -15     1074.38     1057.84     78.24 o 
  -1   2 -15     3794.85     3901.39     99.84 o 
   0   2 -15      242.00      281.26     37.47 o 
   1   2 -15      100.96       83.87     21.69 o 
   2   2 -15     1345.66     1333.31     58.81 o 
   3   2 -15      535.62      514.47     41.11 o 
   4   2 -15     5110.55     5328.98    159.35 o 
   5   2 -15       50.59       67.50     30.15 o 
   6   2 -15      328.33      299.02     65.65 o 
   7   2 -15     2107.56     1957.69    146.89 o 
   8   2 -15     1291.67     1259.04    122.50 o 
   9   2 -15     1984.38     2309.67    168.75 o 
  10   2 -15      704.55      787.30    105.01 o 
  11   2 -15      447.84      455.38     89.64 o 
  -9   3 -15      415.51      482.71     61.69 o 
  -8   3 -15      936.09     1098.43     81.64 o 
  -7   3 -15      555.71      606.65     61.36 o 
  -6   3 -15      858.83      918.09    101.45 o 
  -5   3 -15      116.95      177.99     51.02 o 
  -4   3 -15      410.07      561.95     75.22 o 
  -3   3 -15     1583.94     1562.06    107.25 o 
  -2   3 -15     2548.82     2415.38     79.75 o 
  -1   3 -15     1294.48     1265.12     54.74 o 
   0   3 -15      135.83      172.44     32.23 o 
   1   3 -15      479.54      525.23     46.89 o 
   2   3 -15     3828.85     3800.41    102.10 o 
   3   3 -15      387.16      379.21     34.47 o 
   4   3 -15     3743.50     3710.66    143.20 o 
   5   3 -15      871.48      797.58     90.94 o 
   6   3 -15      546.39      660.22     88.38 o 
   7   3 -15     1946.04     2002.23    151.99 o 
   8   3 -15      144.11      202.48     64.53 o 
   9   3 -15      868.73      934.14    111.95 o 
  10   3 -15      347.70      348.78     77.78 o 
 -10   4 -15      177.49      199.77     62.89 o 
  -9   4 -15      498.86      605.50     66.37 o 
  -8   4 -15      753.89      820.81     72.20 o 
  -7   4 -15      737.84      876.95    113.87 o 
  -6   4 -15      440.80      272.93     59.55 o 
  -5   4 -15        0.09       51.54     43.20 o 
  -4   4 -15      916.07      912.67     89.29 o 
  -3   4 -15     1496.81     1421.47     76.58 o 
  -2   4 -15     2676.05     2597.88     82.86 o 
  -1   4 -15      162.05      149.24     31.74 o 
   0   4 -15      730.65      745.25     47.84 o 
   1   4 -15     1321.13     1374.79     77.55 o 
   2   4 -15     3386.58     3584.75     99.12 o 
   3   4 -15      457.28      518.53     40.47 o 
   4   4 -15     1272.75     1265.22     59.43 o 
   5   4 -15     1360.08     1358.74     76.42 o 
   6   4 -15      202.00      250.39     60.23 o 
   7   4 -15      795.04      715.28     93.03 o 
   8   4 -15       97.88       29.86     45.10 o 
   9   4 -15      131.22      137.19     55.62 o 
  10   4 -15      713.63      856.40    108.13 o 
 -10   5 -15       17.96       13.96     33.67 o 
  -9   5 -15      977.12     1060.02    111.59 o 
  -8   5 -15      298.48      241.34     45.30 o 
  -7   5 -15        0.03       47.76     29.70 o 
  -6   5 -15      787.64      729.03     87.42 o 
  -5   5 -15      201.92      204.55     53.09 o 
  -4   5 -15      846.18      791.46     61.83 o 
  -3   5 -15      114.79       72.62     30.13 o 
  -2   5 -15      642.30      685.32     43.01 o 
  -1   5 -15     1191.08     1204.31     69.16 o 
   0   5 -15      573.21      540.48     40.17 o 
   1   5 -15     1164.08     1203.52     56.54 o 
   2   5 -15      575.50      665.43     42.75 o 
   3   5 -15       57.29       68.94     20.57 o 
   4   5 -15     2280.21     2259.35    100.52 o 
   5   5 -15     1095.05     1244.74     76.73 o 
   6   5 -15     1497.64     1516.92     85.20 o 
   7   5 -15      346.91      305.50     67.24 o 
   8   5 -15      391.85      495.65     83.50 o 
   9   5 -15      690.74      591.30     92.16 o 
  10   5 -15      635.83      531.33     93.06 o 
 -10   6 -15       72.37       95.96     44.99 o 
  -9   6 -15      451.56      396.73     53.42 o 
  -8   6 -15       82.06       42.09     30.29 o 
  -7   6 -15        5.66       -4.13     28.20 o 
  -6   6 -15     1006.50     1135.14     98.46 o 
  -5   6 -15        9.50       -2.32     26.97 o 
  -4   6 -15     1053.73      995.03     70.04 o 
  -3   6 -15      133.67      154.53     33.84 o 
  -2   6 -15       31.88       34.11     20.88 o 
  -1   6 -15     1884.40     1902.00     85.99 o 
   0   6 -15      209.21      215.84     28.20 o 
   1   6 -15      229.50      172.11     33.67 o 
   2   6 -15     1087.72     1026.54     69.99 o 
   3   6 -15      187.46      196.58     37.21 o 
   4   6 -15     1114.33     1200.80     76.24 o 
   5   6 -15      109.79      119.89     35.31 o 
   6   6 -15     1073.09     1002.22     72.58 o 
   7   6 -15      695.87      734.79     65.16 o 
   8   6 -15      297.58      297.06     71.36 o 
   9   6 -15     1960.37     2550.94    183.01 o 
  10   6 -15      780.38      883.75    114.28 o 
 -10   7 -15       96.25       74.77     36.54 o 
  -9   7 -15      281.33      238.20     45.09 o 
  -8   7 -15      137.91      111.77     34.33 o 
  -7   7 -15      253.70      227.92     84.51 o 
  -6   7 -15      519.18      553.01     74.69 o 
  -5   7 -15      244.90      205.51     53.02 o 
  -4   7 -15      380.14      346.48     65.20 o 
  -3   7 -15     1899.38     1837.24    110.51 o 
  -2   7 -15      942.59      851.40     60.44 o 
  -1   7 -15     2145.34     2097.91    141.19 o 
   0   7 -15      274.43      312.38     43.82 o 
   1   7 -15       63.47       77.20     45.22 o 
   2   7 -15      863.42      934.68     67.78 o 
   3   7 -15     1031.97     1153.65     74.37 o 
   4   7 -15     3513.60     3452.03    347.77 o 
   5   7 -15      244.22      220.66     41.41 o 
   6   7 -15      464.36      465.91     71.75 o 
   7   7 -15     2452.21     2523.59    119.29 o 
   8   7 -15      315.11      304.06     48.02 o 
   9   7 -15     2145.55     2385.83    176.73 o 
 -10   8 -15      153.26       66.96     50.25 o 
  -9   8 -15     1395.19     1322.92    109.67 o 
  -8   8 -15      749.78      714.06     65.44 o 
  -7   8 -15     1183.76     1255.48     81.76 o 
  -6   8 -15      106.94       85.06     40.48 o 
  -5   8 -15      174.86      200.77     44.90 o 
  -4   8 -15      915.73      801.33    126.94 o 
  -3   8 -15      716.77      659.41     57.70 o 
  -2   8 -15     2427.17     2411.30    102.24 o 
  -1   8 -15      447.58      421.54     70.77 o 
   0   8 -15      446.58      356.65     45.38 o 
   1   8 -15     1714.56     1872.13     99.72 o 
   2   8 -15     1907.58     1899.94    110.59 o 
   3   8 -15     1615.91     1811.85     95.58 o 
   4   8 -15     1694.17     1822.16    167.13 o 
   5   8 -15      364.61      391.67     48.97 o 
   6   8 -15     1061.29     1238.69     82.88 o 
   7   8 -15     2008.20     1979.16    108.01 o 
   8   8 -15      813.15      776.20     69.73 o 
   9   8 -15      753.04      719.62     70.36 o 
 -10   9 -15       70.94       42.55     42.33 o 
  -9   9 -15      787.51      900.52    110.43 o 
  -8   9 -15      109.63       50.01     44.56 o 
  -7   9 -15      738.64      731.77    126.18 o 
  -6   9 -15       26.16       32.19     31.07 o 
  -5   9 -15      197.41      213.29     41.45 o 
  -4   9 -15      729.02      684.85     62.84 o 
  -3   9 -15      426.53      439.63     50.81 o 
  -2   9 -15     1810.24     1754.35     88.05 o 
  -1   9 -15      130.83      119.70     53.80 o 
   0   9 -15       94.83       41.60     38.79 o 
   1   9 -15     2919.99     3105.11    126.04 o 
   2   9 -15      192.20      187.63     38.75 o 
   3   9 -15      845.93      921.77     70.69 o 
   4   9 -15      775.23      702.04     63.96 o 
   5   9 -15      521.89      490.71     55.63 o 
   6   9 -15      987.23     1056.73     79.11 o 
   7   9 -15      287.23      370.97     80.15 o 
   8   9 -15      517.84      584.47     64.10 o 
   9   9 -15       61.44       28.57     35.47 o 
  -9  10 -15      656.40      666.32     98.26 o 
  -8  10 -15      365.77      314.17     70.21 o 
  -7  10 -15       14.88      -11.04     33.50 o 
  -6  10 -15      952.02      847.94     72.10 o 
  -5  10 -15      240.08      245.24     46.27 o 
  -4  10 -15     1315.68     1311.61    123.68 o 
  -3  10 -15      101.96       80.88     48.37 o 
  -2  10 -15      912.67      871.00     64.93 o 
  -1  10 -15     1297.08     1244.56    120.94 o 
   0  10 -15      232.03      409.81     75.92 o 
   1  10 -15     2971.31     3017.66    125.71 o 
   2  10 -15       58.10       50.81     31.32 o 
   3  10 -15      532.83      588.76    110.38 o 
   4  10 -15      634.07      599.91     59.53 o 
   5  10 -15      501.54      564.78     60.22 o 
   6  10 -15     1444.45     1441.83     93.05 o 
   7  10 -15      112.99      127.65     39.34 o 
   8  10 -15        0.61      -29.66     31.36 o 
  -8  11 -15      195.97      205.66     60.16 o 
  -7  11 -15      184.08      164.03     40.53 o 
  -6  11 -15      562.34      619.68     65.10 o 
  -5  11 -15      448.71      436.77     57.56 o 
  -4  11 -15      398.08      435.70     54.29 o 
  -3  11 -15      449.29      610.73     85.91 o 
  -2  11 -15      190.45      212.19     66.53 o 
  -1  11 -15     1837.02     1905.71    151.55 o 
   0  11 -15       86.64       67.22     49.10 o 
   1  11 -15      129.21      152.99     48.20 o 
   2  11 -15     1058.36     1138.97     80.41 o 
   3  11 -15      476.32      434.92     86.51 o 
   4  11 -15      634.20      533.60     59.33 o 
   5  11 -15        2.37       37.68     35.20 o 
   6  11 -15      148.34      198.46     42.83 o 
   7  11 -15      753.68      727.45     76.73 o 
  -8  12 -15       26.45      140.18     58.52 o 
  -7  12 -15      725.55      621.01     79.43 o 
  -6  12 -15      269.53      267.25     61.81 o 
  -5  12 -15      158.03       98.23     45.71 o 
  -4  12 -15      523.71      447.89     56.14 o 
  -3  12 -15      930.88      974.44    116.09 o 
  -2  12 -15      512.63      546.91     87.84 o 
  -1  12 -15     1081.13      947.08    110.38 o 
   0  12 -15      374.95      440.16     79.16 o 
   1  12 -15     1173.53     1369.45     87.33 o 
   2  12 -15      606.62      592.69     61.98 o 
   3  12 -15      415.36      477.66     57.02 o 
   4  12 -15      516.53      444.94     81.33 o 
   5  12 -15      112.47      149.39     58.21 o 
  -7  13 -15      956.33      885.88    110.91 o 
  -6  13 -15      573.45      629.27     72.57 o 
  -5  13 -15      229.28      190.37     67.33 o 
  -4  13 -15     1314.42     1362.24    138.84 o 
  -3  13 -15      475.66      339.65     77.43 o 
  -2  13 -15      606.90      534.06     90.31 o 
  -1  13 -15       70.90       83.18     56.64 o 
   0  13 -15      486.05      420.66     81.62 o 
   1  13 -15     3244.83     3161.55    203.77 o 
   2  13 -15      499.37      548.25     93.53 o 
   3  13 -15      517.55      534.29     89.91 o 
   4  13 -15      159.70      167.17     52.83 o 
  -6  14 -15      693.37      707.80     99.72 o 
  -5  14 -15      706.60      905.07    116.19 o 
  -4  14 -15     1892.14     2039.08    168.68 o 
  -3  14 -15       43.85      169.59     67.73 o 
  -2  14 -15      187.38       96.26     53.07 o 
  -1  14 -15      885.71      867.75    111.88 o 
   0  14 -15      385.18      259.12     69.35 o 
   1  14 -15     2603.66     2896.53    199.93 o 
   2  14 -15      200.73      108.07     57.28 o 
   1 -11 -14      305.55      286.25     67.51 o 
   2 -11 -14       98.63       33.88     45.27 o 
   3 -11 -14     1171.61     1385.97    138.60 o 
   4 -11 -14      859.77     1063.02    124.79 o 
  -2 -10 -14     1831.82     1965.11    163.54 o 
  -1 -10 -14       54.89       42.65     45.34 o 
   0 -10 -14      274.02      220.04     65.45 o 
   1 -10 -14      865.37      625.69     96.06 o 
   2 -10 -14      992.24      893.80    110.74 o 
   3 -10 -14     1322.88     1440.28    138.49 o 
   4 -10 -14      341.11      357.48     54.16 o 
   5 -10 -14      284.70      212.84     60.35 o 
   6 -10 -14      362.12      367.12     80.22 o 
  -3  -9 -14      228.44      258.21     48.36 o 
  -2  -9 -14     1462.76     1626.78    146.24 o 
  -1  -9 -14      234.57      272.78     67.86 o 
   0  -9 -14       27.00       85.25     57.82 o 
   1  -9 -14      795.03      932.58    111.94 o 
   2  -9 -14     1200.96     1181.53    121.11 o 
   3  -9 -14     1403.86     1588.83     99.79 o 
   4  -9 -14       12.75      -37.07     37.07 o 
   5  -9 -14      205.77      195.97     43.83 o 
   6  -9 -14     1142.23      868.28    107.83 o 
   7  -9 -14      233.47      163.85     61.25 o 
   8  -9 -14     1334.68     1179.47    128.66 o 
  -4  -8 -14      794.58      879.15     80.18 o 
  -3  -8 -14      553.74      599.28     67.26 o 
  -2  -8 -14      220.85      172.08     41.79 o 
  -1  -8 -14       76.92       55.40     45.49 o 
   0  -8 -14      994.86     1176.69    122.02 o 
   1  -8 -14      847.22      992.81    111.78 o 
   2  -8 -14     1390.89     1508.46    134.66 o 
   3  -8 -14      554.31      563.29     80.49 o 
   4  -8 -14      272.93      326.82     52.75 o 
   5  -8 -14      206.79      183.79     42.95 o 
   6  -8 -14     1340.54     1425.91    133.26 o 
   7  -8 -14      210.50      152.61     56.35 o 
   8  -8 -14      644.86      584.66     89.44 o 
   9  -8 -14      565.61      452.25     84.60 o 
  -5  -7 -14      582.62      583.70     68.44 o 
  -4  -7 -14       86.80       72.43     38.13 o 
  -3  -7 -14      464.67      452.80     64.19 o 
  -2  -7 -14      209.66      255.09     44.98 o 
  -1  -7 -14       26.23       63.39     31.65 o 
   0  -7 -14     1573.75     1513.49    132.33 o 
   1  -7 -14      139.22      152.86     57.35 o 
   2  -7 -14      956.37     1070.82    111.63 o 
   3  -7 -14      261.46      187.55     57.47 o 
   4  -7 -14      335.01      348.20     68.89 o 
   5  -7 -14      541.98      531.21     59.55 o 
   6  -7 -14      683.25      603.19     95.58 o 
   7  -7 -14       69.60       67.14     48.57 o 
   8  -7 -14      242.16      266.73     69.64 o 
   9  -7 -14      295.96      181.13     60.94 o 
  10  -7 -14      706.61      838.99    107.03 o 
  -6  -6 -14       19.99      -11.63     34.16 o 
  -5  -6 -14      516.74      525.26     63.97 o 
  -4  -6 -14       83.86       56.61     33.10 o 
  -3  -6 -14      186.02      190.70     40.35 o 
  -2  -6 -14      668.07      746.39     67.55 o 
  -1  -6 -14       72.43       89.59     32.40 o 
   0  -6 -14      846.57      716.77     84.46 o 
   1  -6 -14       43.38       -3.29     44.19 o 
   2  -6 -14       95.19      156.68     60.46 o 
   3  -6 -14     1696.35     1937.70    149.13 o 
   4  -6 -14      336.86      280.61     96.58 o 
   5  -6 -14      296.64      309.93     47.51 o 
   6  -6 -14       94.78       68.49     32.68 o 
   7  -6 -14       83.16       -0.47     46.25 o 
   8  -6 -14      840.05      935.81    106.85 o 
   9  -6 -14       54.89       76.85     47.69 o 
  10  -6 -14     1787.36     1794.80    151.30 o 
  11  -6 -14       72.24      110.81     48.88 o 
  -7  -5 -14       62.37       66.39     51.95 o 
  -6  -5 -14       82.60      199.18     72.04 o 
  -5  -5 -14      176.84      133.04     39.73 o 
  -4  -5 -14      197.53      172.24     43.28 o 
  -3  -5 -14      421.72      446.30     71.15 o 
  -2  -5 -14     1216.38     1246.15    106.26 o 
  -1  -5 -14       60.24       41.63     30.99 o 
   0  -5 -14      640.60      678.54     59.20 o 
   1  -5 -14     1049.31     1045.94    107.03 o 
   2  -5 -14      243.30      224.33     59.88 o 
   3  -5 -14     1492.14     1590.88    100.81 o 
   4  -5 -14      947.06      970.41     63.07 o 
   5  -5 -14      353.64      346.76     37.04 o 
   6  -5 -14      895.33      948.18     57.34 o 
   7  -5 -14      513.56      663.06     59.50 o 
   8  -5 -14     3273.64     3360.25    133.86 o 
   9  -5 -14      229.54      204.91     40.40 o 
  10  -5 -14      639.42      587.56     60.96 o 
  11  -5 -14      771.99      787.61     71.53 o 
  12  -5 -14      166.91      116.57     34.14 o 
  -7  -4 -14      204.64      220.09     68.13 o 
  -6  -4 -14      172.01      206.16     67.04 o 
  -5  -4 -14      364.69      349.41     69.62 o 
  -4  -4 -14      472.31      551.06     60.26 o 
  -3  -4 -14     1061.06     1167.61     79.43 o 
  -2  -4 -14      334.76      378.20     49.42 o 
  -1  -4 -14      113.96      123.98     34.98 o 
   0  -4 -14      425.68      389.39     51.35 o 
   1  -4 -14     1166.48     1105.59    109.03 o 
   2  -4 -14     2258.22     2246.06    152.26 o 
   3  -4 -14      743.94      708.76     59.08 o 
   4  -4 -14      172.10      237.50     46.14 o 
   5  -4 -14      749.86      724.87     50.22 o 
   6  -4 -14     1492.89     1580.65     71.53 o 
   7  -4 -14      830.58      916.08     68.25 o 
   8  -4 -14     2306.37     2245.06    107.41 o 
   9  -4 -14      734.08      677.66     79.64 o 
  10  -4 -14      307.76      319.77     46.69 o 
  11  -4 -14     1137.51     1211.43    158.63 o 
  12  -4 -14      476.14      353.48     77.63 o 
  -8  -3 -14      670.10      584.01     98.32 o 
  -7  -3 -14      293.42      246.01     72.38 o 
  -6  -3 -14      208.88      181.63     62.88 o 
  -5  -3 -14     1186.68     1222.55    118.32 o 
  -4  -3 -14      973.80      986.52    102.86 o 
  -3  -3 -14     1350.18     1351.38     83.63 o 
  -2  -3 -14       19.67       52.00     29.95 o 
  -1  -3 -14      713.94      722.30     57.55 o 
   0  -3 -14     1282.74     1290.55     74.00 o 
   1  -3 -14     1222.06     1093.74    103.09 o 
   2  -3 -14     3189.95     3025.24    115.31 o 
   3  -3 -14       26.45       40.81     29.38 o 
   4  -3 -14      414.18      385.47     54.17 o 
   5  -3 -14     1500.74     1484.46     68.29 o 
   6  -3 -14      702.75      682.94     48.92 o 
   7  -3 -14      486.48      477.23     52.08 o 
   8  -3 -14     1125.12     1160.29     77.01 o 
   9  -3 -14      655.76      693.34    100.62 o 
  10  -3 -14      427.29      478.68     76.64 o 
  11  -3 -14      414.40      313.67     48.17 o 
  12  -3 -14      372.81      277.81     68.37 o 
  -9  -2 -14      179.71      200.26     63.60 o 
  -8  -2 -14       47.60      178.28     67.11 o 
  -7  -2 -14     1203.12     1297.27    128.80 o 
  -6  -2 -14      586.43      561.43     86.99 o 
  -5  -2 -14     1423.81     1397.64    120.58 o 
  -4  -2 -14      173.01      163.41     53.71 o 
  -3  -2 -14      118.43      167.62     37.84 o 
  -2  -2 -14      851.14      879.40     63.19 o 
  -1  -2 -14      368.32      350.12     43.50 o 
   0  -2 -14     3074.52     2976.98    107.89 o 
   1  -2 -14       27.56       15.58     38.11 o 
   2  -2 -14     2742.34     2624.49    105.96 o 
   3  -2 -14     2627.80     2562.69    239.78 o 
   4  -2 -14      273.15      313.92     57.93 o 
   5  -2 -14     4147.85     3941.24    136.57 o 
   6  -2 -14       83.02      109.46     26.35 o 
   7  -2 -14       28.10       10.01     26.10 o 
   8  -2 -14      207.84      164.69     49.98 o 
   9  -2 -14      343.69      308.16     90.89 o 
  10  -2 -14      893.84     1049.58     77.57 o 
  11  -2 -14      155.19      232.15     64.48 o 
  12  -2 -14       60.59       82.33     47.04 o 
  -9  -1 -14       18.10      -33.05     44.94 o 
  -8  -1 -14      184.56      147.04     57.81 o 
  -7  -1 -14      702.83      810.57    100.06 o 
  -6  -1 -14      546.05      626.58     88.31 o 
  -5  -1 -14      801.81      805.88     92.61 o 
  -4  -1 -14       90.08       44.72     36.99 o 
  -3  -1 -14      806.18      801.48     83.49 o 
  -2  -1 -14     1630.30     1804.45     86.13 o 
  -1  -1 -14      485.49      466.21     48.43 o 
   0  -1 -14      289.70      326.65     37.33 o 
   1  -1 -14     1672.37     1648.64    116.14 o 
   2  -1 -14      243.34      252.22     41.77 o 
   3  -1 -14     2996.10     2810.28    197.83 o 
   4  -1 -14      364.74      442.79     71.39 o 
   5  -1 -14      156.09      157.62     34.60 o 
   6  -1 -14      179.37      112.12     46.73 o 
   7  -1 -14      444.09      420.44     47.71 o 
   8  -1 -14     1163.28      999.24    119.19 o 
   9  -1 -14      216.24      249.26     42.23 o 
  10  -1 -14      445.85      519.97     86.81 o 
  11  -1 -14     1093.48     1068.63    117.61 o 
  12  -1 -14      156.70      223.78     64.72 o 
  -9   0 -14      308.73      400.84     56.12 o 
  -8   0 -14      265.72      216.88     51.19 o 
  -7   0 -14      182.97      294.38     66.41 o 
  -6   0 -14      128.96      140.14     49.98 o 
  -5   0 -14      148.96      120.51     48.31 o 
  -4   0 -14      269.23      214.39     49.32 o 
  -3   0 -14     1667.64     1654.45    113.81 o 
  -2   0 -14     1969.61     2111.53    105.27 o 
  -1   0 -14      103.75      106.04     29.59 o 
   0   0 -14      969.02      992.44     57.09 o 
   1   0 -14     1297.36     1313.31     73.26 o 
   2   0 -14      559.54      494.44     49.79 o 
   3   0 -14      953.26      953.79     63.25 o 
   4   0 -14      113.29      108.41     37.08 o 
   5   0 -14      698.17      624.58     55.59 o 
   6   0 -14     1750.22     1697.77    127.48 o 
   7   0 -14     1019.03      871.21     96.29 o 
   8   0 -14      690.64      641.06     85.68 o 
   9   0 -14       55.96       68.37     49.53 o 
  10   0 -14       96.95      102.97     51.46 o 
  11   0 -14     2172.75     2463.95    179.59 o 
  12   0 -14      456.94      477.80     85.77 o 
 -10   1 -14      201.39      177.39     91.08 o 
  -9   1 -14      256.59      338.54     68.42 o 
  -8   1 -14      535.07      602.53    108.62 o 
  -7   1 -14       33.81       10.99     43.52 o 
  -6   1 -14      235.07      206.81     56.64 o 
  -5   1 -14     2515.33     2437.18    149.17 o 
  -4   1 -14       52.21       78.80     40.48 o 
  -3   1 -14     1592.41     1527.06    106.30 o 
  -2   1 -14      458.79      400.15     41.41 o 
  -1   1 -14      265.27      210.63     32.25 o 
   0   1 -14     1006.01     1040.26     57.40 o 
   1   1 -14     2402.56     2405.67    105.37 o 
   2   1 -14     2264.37     2322.81     74.48 o 
   3   1 -14      476.80      461.47     34.42 o 
   4   1 -14       24.33       31.64     26.64 o 
   5   1 -14     6550.01     6414.99    177.28 o 
   6   1 -14     2375.71     2213.87    146.66 o 
   7   1 -14     1221.30     1308.99    119.65 o 
   8   1 -14     1415.57     1595.39    133.79 o 
   9   1 -14      576.87      629.21     89.29 o 
  10   1 -14      702.64      704.95     96.22 o 
  11   1 -14     2298.46     2395.24    179.18 o 
 -10   2 -14      492.99      621.55    106.86 o 
  -9   2 -14      327.92      360.87     53.88 o 
  -8   2 -14      599.33      578.48     61.86 o 
  -7   2 -14      390.83      383.95     51.52 o 
  -6   2 -14      524.72      544.61     76.57 o 
  -5   2 -14     2183.78     2048.58    134.97 o 
  -4   2 -14      174.89      209.99     53.37 o 
  -3   2 -14     1844.65     1913.47    118.81 o 
  -2   2 -14     1230.21     1206.85     66.70 o 
  -1   2 -14     1866.72     1790.70     90.98 o 
   0   2 -14     3667.52     3755.98     81.35 o 
   1   2 -14      392.73      350.26     32.50 o 
   2   2 -14      970.95      987.12     48.13 o 
   3   2 -14       55.45       82.39     22.30 o 
   4   2 -14      162.23      192.73     25.44 o 
   5   2 -14     7169.92     6968.77    185.18 o 
   6   2 -14      386.65      386.10     71.18 o 
   7   2 -14     1524.83     1605.32    128.70 o 
   8   2 -14      875.93      893.31    102.03 o 
   9   2 -14      319.99      291.35     69.87 o 
  10   2 -14     2476.67     2753.45    185.86 o 
  11   2 -14      619.96      616.81     97.68 o 
 -10   3 -14      228.02      313.18     52.07 o 
  -9   3 -14      539.76      651.41     67.14 o 
  -8   3 -14      421.20      440.37     96.98 o 
  -7   3 -14      764.67      885.92    119.52 o 
  -6   3 -14     1278.61     1174.99    102.23 o 
  -5   3 -14     1940.27     1617.13    120.08 o 
  -4   3 -14      364.85      290.99     55.53 o 
  -3   3 -14      173.23      177.06     44.58 o 
  -2   3 -14      460.75      457.77     35.43 o 
  -1   3 -14     4491.31     4305.84    102.43 o 
   0   3 -14     2648.06     2522.63     85.61 o 
   1   3 -14     1723.87     1711.33     64.69 o 
   2   3 -14     1124.07     1090.47     52.57 o 
   3   3 -14     3061.43     3116.48     87.75 o 
   4   3 -14     1446.14     1533.87     61.66 o 
   5   3 -14     4572.83     4691.49    139.92 o 
   6   3 -14      292.32      257.17     65.36 o 
   7   3 -14      282.66      367.96     74.26 o 
   8   3 -14     1347.19     1398.53    127.55 o 
   9   3 -14      791.55      726.06     98.27 o 
  10   3 -14     1804.19     1948.06    159.68 o 
  11   3 -14       41.07       73.81     53.75 o 
 -10   4 -14        2.63       -2.65     32.05 o 
  -9   4 -14      159.18      200.36     42.62 o 
  -8   4 -14      426.64      289.69     46.48 o 
  -7   4 -14      510.78      501.48     54.87 o 
  -6   4 -14     2475.28     2367.53    110.98 o 
  -5   4 -14      751.96      690.44     80.56 o 
  -4   4 -14      301.19      238.84     55.30 o 
  -3   4 -14     2169.03     1970.21     87.34 o 
  -2   4 -14     1298.91     1120.46     68.15 o 
  -1   4 -14     3558.04     3446.10     89.65 o 
   0   4 -14      115.07      109.45     23.62 o 
   1   4 -14      475.29      468.12     35.94 o 
   2   4 -14      331.79      391.06     34.08 o 
   3   4 -14     2293.78     2344.64     77.11 o 
   4   4 -14     1548.61     1585.20     72.44 o 
   5   4 -14      838.52      754.51     56.92 o 
   6   4 -14      301.81      275.62     38.96 o 
   7   4 -14     1079.09     1186.29    115.29 o 
   8   4 -14      213.76      285.86     68.15 o 
   9   4 -14      575.30      556.20     91.04 o 
  10   4 -14      280.26      393.29     78.16 o 
  11   4 -14       67.65      -18.75     56.99 o 
 -11   5 -14      859.34      985.91    117.87 o 
 -10   5 -14      103.13       57.02    109.81 o 
  -9   5 -14       25.77       18.61     27.60 o 
  -8   5 -14      660.63      662.76     62.35 o 
  -7   5 -14      337.42      256.81     42.42 o 
  -6   5 -14      804.96      734.08     60.84 o 
  -5   5 -14      116.49      166.56     45.97 o 
  -4   5 -14       81.36      107.06     35.00 o 
  -3   5 -14     2705.35     2428.57     99.45 o 
  -2   5 -14      127.47      118.32     23.09 o 
  -1   5 -14      843.54      859.19     48.23 o 
   0   5 -14     1043.49     1012.56     50.57 o 
   1   5 -14      181.06      185.32     25.98 o 
   2   5 -14      847.41      945.59     47.80 o 
   3   5 -14      874.58      907.67     47.14 o 
   4   5 -14     1037.39     1121.52    120.20 o 
   5   5 -14     1040.17      989.71     67.14 o 
   6   5 -14      439.39      470.44     91.34 o 
   7   5 -14     2120.99     2265.15    105.30 o 
   8   5 -14      174.01      146.50     58.05 o 
   9   5 -14      118.65      162.03     61.21 o 
  10   5 -14      487.79      394.98     78.54 o 
 -11   6 -14       33.60       22.88     49.49 o 
 -10   6 -14      452.34      499.65     60.96 o 
  -9   6 -14       83.25       52.77     35.05 o 
  -8   6 -14      549.43      492.61     55.91 o 
  -7   6 -14      379.16      304.06     45.55 o 
  -6   6 -14       30.89        1.36     34.27 o 
  -5   6 -14     1339.17     1310.94     63.68 o 
  -4   6 -14       96.57      126.82     43.39 o 
  -3   6 -14      747.14      720.92     57.15 o 
  -2   6 -14      757.37      716.66     41.92 o 
  -1   6 -14      372.97      359.38     29.86 o 
   0   6 -14     1627.50     1651.50     87.17 o 
   1   6 -14      293.32      307.58     30.04 o 
   2   6 -14     1289.01     1412.58    116.88 o 
   3   6 -14       42.51       17.85     31.17 o 
   4   6 -14       11.16      -14.66     27.54 o 
   5   6 -14     1438.36     1518.71     84.08 o 
   6   6 -14      785.00      768.73     62.95 o 
   7   6 -14     1877.39     2014.91    188.54 o 
   8   6 -14       64.34       97.55     34.70 o 
   9   6 -14       62.83      137.00     60.96 o 
  10   6 -14      872.06      794.87    106.39 o 
 -11   7 -14      368.15      403.29     81.75 o 
 -10   7 -14      198.90      242.16     43.38 o 
  -9   7 -14      329.40      409.26    135.25 o 
  -8   7 -14      222.90      215.90     43.07 o 
  -7   7 -14      229.54      225.85     39.97 o 
  -6   7 -14     1264.05     1245.23     64.30 o 
  -5   7 -14     1005.44      958.62     74.21 o 
  -4   7 -14      211.52      189.87     37.03 o 
  -3   7 -14     1628.69     1541.00    168.88 o 
  -2   7 -14     1000.19      942.65     81.32 o 
  -1   7 -14      819.75      727.51     51.98 o 
   0   7 -14     2803.73     2544.47    106.20 o 
   1   7 -14     1603.50     1621.70     85.00 o 
   2   7 -14      174.67      190.06     37.03 o 
   3   7 -14      607.75      680.34     58.53 o 
   4   7 -14      650.47      683.48    136.04 o 
   5   7 -14     2424.11     2546.93    112.81 o 
   6   7 -14      632.45      696.26     66.96 o 
   7   7 -14      457.98      485.30     55.08 o 
   8   7 -14     1067.24     1152.89     81.45 o 
   9   7 -14      636.39      660.15     93.10 o 
  10   7 -14     2222.86     2611.28    187.50 o 
 -11   8 -14      408.24      435.05     79.39 o 
 -10   8 -14      126.93       71.95     34.46 o 
  -9   8 -14      544.55      558.72     70.01 o 
  -8   8 -14      991.16      976.69     74.35 o 
  -7   8 -14      327.24      342.81    108.91 o 
  -6   8 -14     1579.21     1641.99     73.40 o 
  -5   8 -14      190.12      208.13     29.34 o 
  -4   8 -14      132.66      143.59     62.82 o 
  -3   8 -14     1088.10     1048.49     69.04 o 
  -2   8 -14      120.20      164.52     33.04 o 
  -1   8 -14     2918.87     3026.57    133.16 o 
   0   8 -14      215.81      257.50     41.43 o 
   1   8 -14      939.15      934.54     65.78 o 
   2   8 -14      632.78      652.77     57.64 o 
   3   8 -14      581.83      571.49    103.69 o 
   4   8 -14     1964.11     2004.13     98.39 o 
   5   8 -14     1309.40     1387.79     84.99 o 
   6   8 -14     1210.84     1199.46     80.36 o 
   7   8 -14      574.44      657.14     63.47 o 
   8   8 -14      792.70      771.98     71.08 o 
   9   8 -14     1205.19     1415.27     94.14 o 
  10   8 -14      723.06      534.34     86.20 o 
 -11   9 -14      225.21      312.09     74.04 o 
 -10   9 -14      107.44      144.75     40.76 o 
  -9   9 -14       81.34       44.41     32.46 o 
  -8   9 -14      922.67     1123.22     78.23 o 
  -7   9 -14      169.52      130.18     40.73 o 
  -6   9 -14     1088.25     1027.68     76.32 o 
  -5   9 -14       36.28       -6.25     57.32 o 
  -4   9 -14       44.71       37.80     32.22 o 
  -3   9 -14     1535.54     1378.92     81.41 o 
  -2   9 -14     1167.00     1026.03     67.99 o 
  -1   9 -14     2995.38     3042.35    112.65 o 
   0   9 -14      685.78      602.25     81.85 o 
   1   9 -14       17.65        9.94     28.45 o 
   2   9 -14     1192.61     1364.01     80.91 o 
   3   9 -14      164.24      173.70     37.08 o 
   4   9 -14     1267.71     1270.36     80.56 o 
   5   9 -14      809.57      813.08     66.79 o 
   6   9 -14      307.10      293.37     47.71 o 
   7   9 -14     1038.35     1230.52    111.79 o 
   8   9 -14      141.62      221.63     42.86 o 
   9   9 -14      429.16      454.98     63.11 o 
 -10  10 -14      418.57      421.56     84.90 o 
  -9  10 -14      172.66      247.38     69.67 o 
  -8  10 -14     1049.34      999.07    110.75 o 
  -7  10 -14      781.14      752.76    113.33 o 
  -6  10 -14      236.36      238.00     57.77 o 
  -5  10 -14      301.61      362.72     48.43 o 
  -4  10 -14      122.63      111.40     37.04 o 
  -3  10 -14     2219.27     2081.39    100.63 o 
  -2  10 -14       53.05      154.33     55.54 o 
  -1  10 -14     1349.78     1231.90    114.38 o 
   0  10 -14      689.02      744.77     62.02 o 
   1  10 -14      212.44      186.41     37.76 o 
   2  10 -14     3250.50     3218.76    181.00 o 
   3  10 -14       96.22      112.19     35.00 o 
   4  10 -14      780.55      760.03     65.95 o 
   5  10 -14      317.36      304.05     55.19 o 
   6  10 -14      104.57      152.32     54.61 o 
   7  10 -14     1329.99     1279.13     89.53 o 
   8  10 -14       22.21       47.45     53.22 o 
  -9  11 -14      383.55      366.38     75.75 o 
  -8  11 -14      510.26      608.07     88.17 o 
  -7  11 -14      484.88      427.41     57.67 o 
  -6  11 -14      238.14      178.20     56.60 o 
  -5  11 -14     1167.73     1214.23    116.21 o 
  -4  11 -14     1598.19     1475.66     89.92 o 
  -3  11 -14     1267.43     1253.04    121.16 o 
  -2  11 -14      312.63      295.93     66.61 o 
  -1  11 -14      357.57      430.18     77.24 o 
   0  11 -14     2916.80     2861.68    179.27 o 
   1  11 -14      333.62      341.93     78.42 o 
   2  11 -14      693.38      601.16     69.38 o 
   3  11 -14      548.73      575.11     57.77 o 
   4  11 -14      521.88      480.98     61.52 o 
   5  11 -14     1317.25     1438.13     90.88 o 
   6  11 -14      121.00       65.24     31.95 o 
   7  11 -14      316.52      299.81     46.63 o 
   8  11 -14      718.43      560.66     91.70 o 
  -9  12 -14      434.79      557.50     93.36 o 
  -8  12 -14      115.22      136.29     42.43 o 
  -7  12 -14       13.88        4.59     32.92 o 
  -6  12 -14     1930.67     1893.45    107.51 o 
  -5  12 -14      220.43      251.22     44.86 o 
  -4  12 -14      154.00      255.58     68.65 o 
  -3  12 -14     1078.83      894.77    106.09 o 
  -2  12 -14      735.16      811.84    103.33 o 
  -1  12 -14      778.24      777.58     98.71 o 
   0  12 -14      831.48      708.76     97.35 o 
   1  12 -14      191.68      231.68     42.13 o 
   2  12 -14     1185.15     1289.21     83.29 o 
   3  12 -14      619.87      699.67     97.78 o 
   4  12 -14     1155.12     1255.64    127.09 o 
   5  12 -14      522.89      483.90     88.81 o 
   6  12 -14      123.74      262.43     72.88 o 
  -8  13 -14      792.06      696.76     89.71 o 
  -7  13 -14       36.86      -26.64     32.91 o 
  -6  13 -14     1605.74     1585.57     99.40 o 
  -5  13 -14      380.92      616.84     98.33 o 
  -4  13 -14       30.60       24.48     46.94 o 
  -3  13 -14     1377.27     1200.18    126.34 o 
  -2  13 -14      319.98      343.29     73.31 o 
  -1  13 -14     1106.18     1246.19    127.01 o 
   0  13 -14      205.52      196.41     60.43 o 
   1  13 -14      130.03       95.47     54.24 o 
   2  13 -14     3438.40     3719.74    222.05 o 
   3  13 -14      598.45      703.44    101.86 o 
   4  13 -14     1094.65     1218.51    129.73 o 
   5  13 -14       52.39       83.92     50.46 o 
  -7  14 -14      185.06      106.62     50.30 o 
  -6  14 -14     1388.01     1555.45    149.17 o 
  -5  14 -14       52.00      -44.59     51.00 o 
  -4  14 -14      489.99      575.88     93.98 o 
  -3  14 -14     2174.73     2252.92    174.06 o 
  -2  14 -14      462.20      430.59     84.51 o 
  -1  14 -14     1029.05     1029.08    116.34 o 
   0  14 -14       85.50      102.48     53.91 o 
   1  14 -14      616.89      830.34    107.36 o 
   2  14 -14     3020.36     3015.41    203.05 o 
   3  14 -14      519.27      455.37     89.66 o 
  -4  15 -14     1347.52     1337.62    136.84 o 
  -3  15 -14      476.32      580.00     95.56 o 
  -2  15 -14      702.52      788.20    108.64 o 
  -1  15 -14      431.39      338.81     75.52 o 
   0  15 -14      367.17      259.12     68.76 o 
   0 -12 -13      112.24      155.27     54.35 o 
   1 -12 -13      783.06      711.61     97.59 o 
   2 -12 -13      655.52      767.91    102.76 o 
   3 -12 -13       22.94       65.43     36.90 o 
   4 -12 -13      150.85      307.77     73.51 o 
  -2 -11 -13      410.86      385.63     78.07 o 
  -1 -11 -13      640.57      683.44     94.66 o 
   0 -11 -13       65.22       68.37     46.84 o 
   1 -11 -13     1265.95     1271.18    126.96 o 
   2 -11 -13      468.42      459.81     82.77 o 
   3 -11 -13       25.77       39.96     85.40 o 
   4 -11 -13      954.83     1095.69    147.05 o 
   5 -11 -13     1147.92     1087.08    122.37 o 
   6 -11 -13     2099.51     2110.98    168.80 o 
  -3 -10 -13      128.92      316.49     77.88 o 
  -2 -10 -13      128.71       95.57     49.25 o 
  -1 -10 -13     1885.02     1992.44    156.63 o 
   0 -10 -13       46.66      144.60     56.60 o 
   1 -10 -13      715.85      934.61    110.92 o 
   2 -10 -13       66.03       42.12     45.11 o 
   3 -10 -13       61.11       85.00     40.19 o 
   4 -10 -13     1294.81     1273.69     89.33 o 
   5 -10 -13     1046.67     1121.94     85.71 o 
   6 -10 -13     1988.19     2309.49    171.65 o 
   7 -10 -13      208.20      208.52     64.25 o 
   8 -10 -13       37.56       14.40     40.89 o 
  -5  -9 -13      270.69      227.20     62.01 o 
  -4  -9 -13        9.15       25.00     31.39 o 
  -3  -9 -13      530.54      590.72     64.67 o 
  -2  -9 -13      294.42      250.74     65.01 o 
  -1  -9 -13      506.05      596.19     89.14 o 
   0  -9 -13      500.03      491.38     83.10 o 
   1  -9 -13      707.25      771.83     98.01 o 
   2  -9 -13      286.22      390.78     76.29 o 
   3  -9 -13     1193.34     1307.65    148.89 o 
   4  -9 -13     2515.67     2748.98    127.80 o 
   5  -9 -13      276.10      288.53     47.75 o 
   6  -9 -13      531.66      504.70     83.33 o 
   7  -9 -13     1031.28     1203.08    123.86 o 
   8  -9 -13      547.85      536.03     87.83 o 
   9  -9 -13     1486.85     1577.97    145.80 o 
  -6  -8 -13      243.83      238.31     66.95 o 
  -5  -8 -13      473.69      502.17     68.57 o 
  -4  -8 -13      252.98      325.26     51.86 o 
  -3  -8 -13      699.30      855.59    128.73 o 
  -2  -8 -13      625.21      686.64    104.80 o 
  -1  -8 -13      337.25      444.71    139.84 o 
   0  -8 -13      555.64      479.95     77.92 o 
   1  -8 -13      544.57      515.72     81.09 o 
   2  -8 -13      541.14      600.92     89.64 o 
   3  -8 -13     3213.69     3149.03    132.36 o 
   4  -8 -13      552.08      599.07     61.72 o 
   5  -8 -13      229.53      281.07     48.95 o 
   6  -8 -13      346.02      257.70     65.53 o 
   7  -8 -13      171.70      140.13     52.31 o 
   8  -8 -13      386.96      443.46     78.01 o 
   9  -8 -13      514.03      596.14     88.11 o 
  10  -8 -13      201.33      209.58     64.06 o 
  -6  -7 -13       16.55       26.71     36.54 o 
  -5  -7 -13       39.42       29.37     33.64 o 
  -4  -7 -13      342.29      281.23     61.50 o 
  -3  -7 -13      485.20      419.77     55.29 o 
  -2  -7 -13     1216.46     1155.26     81.80 o 
  -1  -7 -13      173.12      199.81     55.42 o 
   0  -7 -13      431.96      487.44     90.07 o 
   1  -7 -13     1493.81     1607.82    133.47 o 
   2  -7 -13      142.83      143.81     52.41 o 
   3  -7 -13     1125.76     1028.23     75.67 o 
   4  -7 -13      233.03      212.31     41.77 o 
   5  -7 -13      285.90      241.20     43.21 o 
   6  -7 -13      170.68      123.84     36.57 o 
   7  -7 -13      233.21      185.68     58.14 o 
   8  -7 -13      929.42      865.67    101.24 o 
   9  -7 -13       51.66      -34.67     47.74 o 
  10  -7 -13      166.49       66.13     42.73 o 
  11  -7 -13      831.92      875.12    108.06 o 
  -7  -6 -13       81.89       16.17     49.62 o 
  -6  -6 -13      483.23      580.47    118.89 o 
  -5  -6 -13      127.83       94.11     37.54 o 
  -4  -6 -13      720.80      775.91     70.38 o 
  -3  -6 -13      482.70      592.65     61.40 o 
  -2  -6 -13      223.07      200.13     39.03 o 
  -1  -6 -13      607.30      612.58     58.03 o 
   0  -6 -13      351.25      330.40     45.04 o 
   1  -6 -13     1458.92     1510.81    125.16 o 
   2  -6 -13      139.18      188.81     55.92 o 
   3  -6 -13      365.82      309.47     45.90 o 
   4  -6 -13     1359.85     1267.24     72.90 o 
   5  -6 -13      439.79      413.72     36.95 o 
   6  -6 -13      213.06      254.39     37.99 o 
   7  -6 -13      388.54      341.41     66.21 o 
   8  -6 -13      242.31      208.16     56.07 o 
   9  -6 -13      798.20      751.69     95.15 o 
  10  -6 -13      155.82      182.04     57.59 o 
  11  -6 -13     1348.20     1482.38    134.79 o 
  12  -6 -13       13.55      106.69     44.57 o 
  -8  -5 -13        3.54      -62.22     62.22 o 
  -7  -5 -13       42.71       59.40     45.11 o 
  -6  -5 -13      436.36      474.61     82.74 o 
  -5  -5 -13       81.81       28.50     41.05 o 
  -4  -5 -13      322.40      278.38     55.19 o 
  -3  -5 -13      573.36      613.77     61.15 o 
  -2  -5 -13      397.99      376.21     48.69 o 
  -1  -5 -13     1827.59     1836.78     92.57 o 
   0  -5 -13      147.72       89.06     31.70 o 
   1  -5 -13     1278.69     1385.57     75.94 o 
   2  -5 -13      320.48      389.69     68.70 o 
   3  -5 -13      443.64      421.26     41.08 o 
   4  -5 -13     1352.35     1413.09     64.42 o 
   5  -5 -13      838.37      821.51     50.63 o 
   6  -5 -13      365.15      337.23     36.33 o 
   7  -5 -13      164.88      204.34     36.77 o 
   8  -5 -13      287.47      372.55     45.80 o 
   9  -5 -13     3598.04     3467.36    135.44 o 
  10  -5 -13      196.57      157.20     37.32 o 
  11  -5 -13      639.91      654.23     68.37 o 
  12  -5 -13      732.01      692.66    101.71 o 
  13  -5 -13       74.44       47.32     46.62 o 
  -8  -4 -13       31.75       -0.69     48.59 o 
  -7  -4 -13     1309.71     1453.22    139.06 o 
  -6  -4 -13      435.86      534.35     86.72 o 
  -5  -4 -13      468.38      526.54     81.95 o 
  -4  -4 -13      932.02      964.44    101.34 o 
  -3  -4 -13      584.31      502.76     53.87 o 
  -2  -4 -13     1455.34     1491.25     83.86 o 
  -1  -4 -13      359.10      356.51     46.29 o 
   0  -4 -13      182.29      157.48     33.86 o 
   1  -4 -13      809.18      817.06     56.66 o 
   2  -4 -13      649.57      582.52     51.16 o 
   3  -4 -13     4641.00     4549.32    117.33 o 
   4  -4 -13     1550.06     1554.50     67.03 o 
   5  -4 -13      995.31      985.07     54.55 o 
   6  -4 -13      341.86      305.14     35.34 o 
   7  -4 -13     2217.35     2054.83     96.88 o 
   8  -4 -13      833.78      838.88     66.51 o 
   9  -4 -13     2129.47     2010.77    194.06 o 
  10  -4 -13      669.78      743.15     64.43 o 
  11  -4 -13      135.05       90.94     33.27 o 
  12  -4 -13      495.18      619.76     90.82 o 
  -9  -3 -13      787.53      892.09    121.00 o 
  -8  -3 -13      357.52      324.66     74.11 o 
  -7  -3 -13      975.81     1123.43    123.04 o 
  -6  -3 -13      148.93      221.50     59.92 o 
  -5  -3 -13      204.31      109.42     51.46 o 
  -4  -3 -13     1422.92     1379.33    119.58 o 
  -3  -3 -13     1090.63     1205.52     76.33 o 
  -2  -3 -13     2642.14     2654.79    109.48 o 
  -1  -3 -13      359.88      307.26     89.68 o 
   0  -3 -13       73.84       63.38     30.51 o 
   1  -3 -13     2463.90     2360.01     92.11 o 
   2  -3 -13     1374.90     1195.57     69.70 o 
   3  -3 -13     3171.33     3276.48    115.88 o 
   4  -3 -13       31.89        4.60     25.56 o 
   5  -3 -13      904.51      933.49     68.92 o 
   6  -3 -13     1092.94      986.66     55.27 o 
   7  -3 -13      634.34      673.93     58.02 o 
   8  -3 -13     1200.00     1106.75     72.50 o 
   9  -3 -13     1116.82     1144.55     76.06 o 
  10  -3 -13      392.52      395.14     49.75 o 
  11  -3 -13      711.90      726.65     63.80 o 
  12  -3 -13      177.35      174.15     57.51 o 
  -9  -2 -13      987.99     1392.79     98.26 o 
  -8  -2 -13      324.44      404.27     80.73 o 
  -7  -2 -13      897.26      989.85    112.34 o 
  -6  -2 -13      368.64      447.56     76.77 o 
  -5  -2 -13      348.70      395.24     72.09 o 
  -4  -2 -13     1888.87     1888.72    130.29 o 
  -3  -2 -13      819.64      852.35     85.31 o 
  -2  -2 -13     1343.57     1398.14     76.46 o 
  -1  -2 -13      109.59      151.59     32.78 o 
   0  -2 -13      781.98      696.07     51.04 o 
   1  -2 -13     5976.70     5624.13    120.71 o 
   2  -2 -13      260.84      226.79     36.28 o 
   3  -2 -13     2497.68     2375.14     98.89 o 
   4  -2 -13     2049.32     2036.04     93.01 o 
   5  -2 -13        3.15        2.26     22.71 o 
   6  -2 -13     3447.68     3410.91    122.02 o 
   7  -2 -13      161.20      169.42     34.25 o 
   8  -2 -13      460.69      430.29     48.34 o 
   9  -2 -13      546.61      517.81     60.34 o 
  10  -2 -13      114.68      116.38     41.15 o 
  11  -2 -13     1422.47     1547.20    138.22 o 
  12  -2 -13       17.87       22.38     45.66 o 
 -10  -1 -13      296.56      401.63     58.04 o 
  -9  -1 -13      300.43      363.45     57.68 o 
  -8  -1 -13       55.26       34.65     36.47 o 
  -7  -1 -13       99.74      110.77     53.06 o 
  -6  -1 -13      390.35      410.87     71.39 o 
  -5  -1 -13      550.74      511.78     71.89 o 
  -4  -1 -13     1491.92     1686.40    118.57 o 
  -3  -1 -13      667.29      605.71     72.32 o 
  -2  -1 -13      580.10      568.75     48.69 o 
  -1  -1 -13     1961.12     1996.85     84.14 o 
   0  -1 -13     1227.59     1185.53     62.49 o 
   1  -1 -13     1579.93     1591.42     58.23 o 
   2  -1 -13      412.47      426.23     43.95 o 
   3  -1 -13      559.14      532.19     49.43 o 
   4  -1 -13     4998.94     4752.44    216.56 o 
   5  -1 -13     2037.84     2046.33     93.91 o 
   6  -1 -13     1199.56     1150.66     69.87 o 
   7  -1 -13      236.06      197.91     36.52 o 
   8  -1 -13      558.76      556.29     61.78 o 
   9  -1 -13      665.33      599.42     57.94 o 
  10  -1 -13      375.95      279.28     65.48 o 
  11  -1 -13      461.69      499.15     85.71 o 
  12  -1 -13      461.48      529.13     91.89 o 
 -10   0 -13      684.57      620.50     68.70 o 
  -9   0 -13      408.75      478.04     61.51 o 
  -8   0 -13      244.07      350.96     57.64 o 
  -7   0 -13      690.34      849.43     69.58 o 
  -6   0 -13      373.93      432.39     73.39 o 
  -5   0 -13     1103.67     1063.35     99.35 o 
  -4   0 -13      450.90      386.03     61.04 o 
  -3   0 -13      497.35      452.55     62.93 o 
  -2   0 -13     2599.26     2509.75     96.75 o 
  -1   0 -13     1244.90     1214.30     63.24 o 
   0   0 -13      189.34      222.73     30.28 o 
   1   0 -13     3198.09     3204.44     69.96 o 
   2   0 -13      219.87      260.00     26.33 o 
   3   0 -13      518.14      533.40     34.46 o 
   4   0 -13     1530.82     1500.33     77.22 o 
   5   0 -13      445.90      464.72     47.43 o 
   6   0 -13      671.38      648.40     81.36 o 
   7   0 -13      254.28      190.28     55.41 o 
   8   0 -13     1072.35      977.19     67.04 o 
   9   0 -13      998.07      974.65    167.42 o 
  10   0 -13      239.96      157.31     55.63 o 
  11   0 -13      230.68      232.11     65.36 o 
  12   0 -13     1407.00     1443.70    139.77 o 
 -10   1 -13      323.35      413.63     58.06 o 
  -9   1 -13       82.70       82.29     65.43 o 
  -8   1 -13       26.00      -23.83     37.73 o 
  -7   1 -13     1141.42     1308.91     84.24 o 
  -6   1 -13       29.43       31.39     62.68 o 
  -5   1 -13     1186.59     1022.86     95.32 o 
  -4   1 -13     1595.13     1413.02    105.85 o 
  -3   1 -13       83.71       74.71     39.48 o 
  -2   1 -13     3834.66     3680.19    155.77 o 
  -1   1 -13       92.74       80.65     58.47 o 
   0   1 -13      616.21      552.38     44.10 o 
   1   1 -13      902.50      888.82     35.28 o 
   2   1 -13      833.77      770.77     40.93 o 
   3   1 -13     5891.55     5648.67    119.04 o 
   4   1 -13      389.46      433.49     31.65 o 
   5   1 -13     1469.85     1452.67     77.07 o 
   6   1 -13     5166.55     5010.40    222.95 o 
   7   1 -13      409.75      285.66     60.80 o 
   8   1 -13     2923.18     2776.08    168.50 o 
   9   1 -13     1651.67     1735.61    139.13 o 
  10   1 -13      534.30      551.83     85.52 o 
  11   1 -13      978.66     1000.51    117.57 o 
  12   1 -13      816.87     1006.66    120.84 o 
 -11   2 -13        8.54        4.18     36.14 o 
 -10   2 -13      493.55      538.73     61.71 o 
  -9   2 -13      743.01      847.54     73.72 o 
  -8   2 -13      375.95      347.68     50.61 o 
  -7   2 -13     1006.20     1079.87     75.79 o 
  -6   2 -13      339.86      331.76     45.01 o 
  -5   2 -13      393.98      344.60     42.83 o 
  -4   2 -13     2284.37     2180.74    128.83 o 
  -3   2 -13     1297.55     1189.16     89.94 o 
  -2   2 -13     3448.15     3278.05    105.78 o 
  -1   2 -13      276.04      276.90     27.28 o 
   0   2 -13      822.17      766.34     34.33 o 
   1   2 -13     5801.10     5622.04    150.10 o 
   2   2 -13     2119.37     2009.72     66.66 o 
   3   2 -13     3750.85     3734.36     93.38 o 
   4   2 -13      121.54       88.68     19.27 o 
   5   2 -13      218.42      157.92     48.64 o 
   6   2 -13     4806.32     4502.04    211.19 o 
   7   2 -13     1132.87     1197.19    111.24 o 
   8   2 -13     4516.65     4593.86    226.07 o 
   9   2 -13      172.85      166.03     57.92 o 
  10   2 -13       31.76       68.20     49.21 o 
  11   2 -13     2083.91     1914.45    157.22 o 
  12   2 -13      622.35      664.65    102.37 o 
 -11   3 -13       65.69       53.34     32.62 o 
 -10   3 -13      451.63      534.95     63.59 o 
  -9   3 -13      181.78      170.32     42.55 o 
  -8   3 -13     1112.81     1071.71     77.55 o 
  -7   3 -13      210.82      196.36     40.52 o 
  -6   3 -13      346.36      272.68     48.58 o 
  -5   3 -13     1037.80      938.12    145.55 o 
  -4   3 -13     1290.26     1345.56    101.33 o 
  -3   3 -13      791.94      745.50     53.88 o 
  -2   3 -13      810.28      818.87    111.08 o 
  -1   3 -13       15.11       14.74     15.54 o 
   0   3 -13     3984.35     3923.81     80.36 o 
   1   3 -13     6325.07     6262.54    128.36 o 
   2   3 -13     2929.40     2919.32     81.91 o 
   3   3 -13     2378.15     2254.83     71.43 o 
   4   3 -13      965.13      906.15     46.31 o 
   5   3 -13      975.05     1078.09     63.21 o 
   6   3 -13     4163.85     4135.64    129.70 o 
   7   3 -13     1378.60     1225.71    110.94 o 
   8   3 -13       85.67      131.44     56.44 o 
   9   3 -13       93.66      130.85     53.05 o 
  10   3 -13      284.46      235.10     69.40 o 
  11   3 -13     1888.36     1856.75    156.91 o 
  12   3 -13      317.95      189.01     65.50 o 
 -11   4 -13       12.81        4.04     63.04 o 
 -10   4 -13      860.72      886.71     91.03 o 
  -9   4 -13      129.31      105.61     54.62 o 
  -8   4 -13      369.44      379.27     51.88 o 
  -7   4 -13      178.94      145.14     35.54 o 
  -6   4 -13     1047.09     1098.89     70.25 o 
  -5   4 -13     1367.53     1404.04     76.54 o 
  -4   4 -13     1214.59     1112.55     67.48 o 
  -3   4 -13     2026.59     1836.33    142.46 o 
  -2   4 -13      836.04      805.99     52.01 o 
  -1   4 -13      628.57      584.39     35.97 o 
   0   4 -13     7504.23     7360.83    118.47 o 
   1   4 -13      425.00      448.65     37.47 o 
   2   4 -13      850.07      879.30     44.58 o 
   3   4 -13      200.04      246.64     26.88 o 
   4   4 -13     1255.03     1297.12     55.29 o 
   5   4 -13     2719.72     2992.86    109.85 o 
   6   4 -13     1230.98     1201.98     70.77 o 
   7   4 -13      692.23      624.92     54.38 o 
   8   4 -13     1725.44     1639.90     87.27 o 
   9   4 -13       18.82       37.12     54.33 o 
  10   4 -13      684.78      732.49    101.47 o 
  11   4 -13      482.61      465.85     86.80 o 
 -11   5 -13      201.46      241.71     74.90 o 
 -10   5 -13      936.58      845.90     96.26 o 
  -9   5 -13        5.37      -21.80     34.48 o 
  -8   5 -13      152.30      138.68     67.28 o 
  -7   5 -13      682.54      791.94     64.85 o 
  -6   5 -13      658.17      651.56     55.87 o 
  -5   5 -13     1183.36     1150.77     57.98 o 
  -4   5 -13      254.13      238.70     36.75 o 
  -3   5 -13     1479.19     1265.79     70.08 o 
  -2   5 -13     2150.59     2219.98    153.91 o 
  -1   5 -13       60.77       73.41     19.44 o 
   0   5 -13     2957.42     2895.37     67.68 o 
   1   5 -13      965.34      974.19     75.59 o 
   2   5 -13       70.86      104.19     21.58 o 
   3   5 -13     1251.75     1314.78     54.83 o 
   4   5 -13      188.32      238.46     36.34 o 
   5   5 -13     1439.75     1472.97     78.26 o 
   6   5 -13      235.91      247.20     39.28 o 
   7   5 -13       77.75       62.36     29.14 o 
   8   5 -13     2142.66     2188.16    103.73 o 
   9   5 -13      302.78      390.09     75.75 o 
  10   5 -13      399.22      455.55     80.98 o 
  11   5 -13       93.24       80.81     49.35 o 
 -11   6 -13      167.60      153.97     39.80 o 
 -10   6 -13      125.82      169.29     54.93 o 
  -9   6 -13      267.36      314.08     47.03 o 
  -8   6 -13      237.32      236.78     56.53 o 
  -7   6 -13      564.18      698.82     60.46 o 
  -6   6 -13      843.31      857.78     62.49 o 
  -5   6 -13      405.94      361.58     49.95 o 
  -4   6 -13     1261.14     1211.94     71.51 o 
  -3   6 -13      711.85      703.23     54.55 o 
  -2   6 -13     3712.69     3558.63    125.84 o 
  -1   6 -13      700.62      674.70     57.21 o 
   0   6 -13      448.73      459.01     27.41 o 
   1   6 -13     1146.50     1158.59     50.38 o 
   2   6 -13      113.91      157.37     33.66 o 
   3   6 -13      717.79      701.45     55.31 o 
   4   6 -13      196.85      189.45     34.68 o 
   5   6 -13      237.08      205.20     36.33 o 
   6   6 -13     1580.29     1652.12     88.48 o 
   7   6 -13      234.07      257.24     41.95 o 
   8   6 -13     1853.23     1984.07    101.87 o 
   9   6 -13      184.45      159.45     36.37 o 
  10   6 -13      142.59      142.28     58.32 o 
  11   6 -13      424.25      470.30     89.13 o 
 -11   7 -13       79.96       33.06     35.44 o 
 -10   7 -13      536.65      561.85     62.60 o 
  -9   7 -13      573.79      546.45    129.85 o 
  -8   7 -13      836.70      806.59     66.34 o 
  -7   7 -13      524.99      521.28     54.12 o 
  -6   7 -13      402.02      384.76     38.65 o 
  -5   7 -13      707.46      702.35     46.37 o 
  -4   7 -13     1024.89      985.52     68.28 o 
  -3   7 -13      784.38      715.30     55.46 o 
  -2   7 -13     1419.12     1468.32     73.97 o 
  -1   7 -13      855.76      853.28     41.54 o 
   0   7 -13     2145.37     2119.54     70.37 o 
   1   7 -13     2253.64     2225.09     96.38 o 
   2   7 -13     1206.83     1302.48     73.74 o 
   3   7 -13      620.32      560.21     98.77 o 
   4   7 -13      323.19      418.63     72.13 o 
   5   7 -13       39.33       51.22     29.32 o 
   6   7 -13     2694.80     2591.19    113.05 o 
   7   7 -13     1061.22     1152.81     77.82 o 
   8   7 -13      695.06      718.56    103.79 o 
   9   7 -13      526.66      528.21     59.53 o 
  10   7 -13      225.07      198.78    129.23 o 
 -11   8 -13      135.98      205.62     67.58 o 
 -10   8 -13      832.47      786.45     72.63 o 
  -9   8 -13      254.99      213.50     42.22 o 
  -8   8 -13      364.73      411.23     50.98 o 
  -7   8 -13     1255.02     1218.61     64.51 o 
  -6   8 -13      265.28      268.74     34.03 o 
  -5   8 -13     2745.24     2640.88     87.45 o 
  -4   8 -13      130.02      128.30     31.97 o 
  -3   8 -13       84.80      127.42     43.83 o 
  -2   8 -13     1176.00     1112.26     66.37 o 
  -1   8 -13      275.75      249.20     57.70 o 
   0   8 -13     4084.58     4055.03    134.88 o 
   1   8 -13      551.40      533.37     50.75 o 
   2   8 -13     1864.51     1981.60    137.15 o 
   3   8 -13      368.69      395.77     45.47 o 
   4   8 -13     1513.95     1307.20     78.65 o 
   5   8 -13     2501.67     2460.29    166.95 o 
   6   8 -13     1840.16     1923.51    100.39 o 
   7   8 -13     1335.93     1503.06    106.85 o 
   8   8 -13      162.05      132.61     38.67 o 
   9   8 -13      502.36      486.28     58.86 o 
  10   8 -13      855.94      901.29    122.89 o 
  11   8 -13      385.46      352.05     71.23 o 
 -11   9 -13      340.55      320.10     70.45 o 
 -10   9 -13      527.34      572.09     63.50 o 
  -9   9 -13      135.41      191.24     42.91 o 
  -8   9 -13      134.44       71.24     29.30 o 
  -7   9 -13     1057.62     1137.57     62.42 o 
  -6   9 -13      608.64      545.40     57.13 o 
  -5   9 -13     2661.72     2449.83    111.20 o 
  -4   9 -13      449.31      385.79     47.35 o 
  -3   9 -13       40.05       58.97     46.68 o 
  -2   9 -13      658.77      735.33     88.89 o 
  -1   9 -13      802.15      668.06     83.87 o 
   0   9 -13     4530.61     4723.60    158.77 o 
   1   9 -13        2.89       -1.30     28.54 o 
   2   9 -13      179.08      213.37     38.66 o 
   3   9 -13     1006.55      912.19     66.24 o 
   4   9 -13      288.22      221.36     39.79 o 
   5   9 -13     1661.59     1780.97    108.78 o 
   6   9 -13     1063.79     1101.02     77.52 o 
   7   9 -13      419.23      411.65     52.27 o 
   8   9 -13     1134.03     1119.16     82.54 o 
   9   9 -13      102.27       77.50     57.48 o 
  10   9 -13      809.04      745.14    103.84 o 
 -11  10 -13      137.62      140.41     55.01 o 
 -10  10 -13      682.39      613.20     97.30 o 
  -9  10 -13       89.37       39.26     44.33 o 
  -8  10 -13      499.84      565.68     62.33 o 
  -7  10 -13     1112.20     1128.74     82.26 o 
  -6  10 -13     2160.25     2004.19    103.81 o 
  -5  10 -13      609.67      548.96     90.39 o 
  -4  10 -13      388.49      425.93     76.41 o 
  -3  10 -13      237.35      317.48     67.04 o 
  -2  10 -13     2397.07     2274.24    152.88 o 
  -1  10 -13      544.83      556.13     82.03 o 
   0  10 -13     3419.85     3780.04    133.41 o 
   1  10 -13     1004.63      994.52     69.74 o 
   2  10 -13      232.94      295.18     42.87 o 
   3  10 -13     3866.44     3701.79    137.85 o 
   4  10 -13       85.34       45.06     47.11 o 
   5  10 -13     1480.75     1510.29     89.30 o 
   6  10 -13      460.94      417.16     52.23 o 
   7  10 -13        6.57       22.68     30.61 o 
   8  10 -13      955.17      882.35     74.84 o 
   9  10 -13       87.02      186.60     51.43 o 
 -10  11 -13      271.04      373.41     82.51 o 
  -9  11 -13      157.40      227.90     68.22 o 
  -8  11 -13      947.69      849.69     75.45 o 
  -7  11 -13      561.06      538.21     62.18 o 
  -6  11 -13      855.51      964.19    157.33 o 
  -5  11 -13      391.69      351.05     75.86 o 
  -4  11 -13      388.98      337.65     72.44 o 
  -3  11 -13     1970.22     1961.31    146.47 o 
  -2  11 -13     1560.89     1478.86    125.91 o 
  -1  11 -13      640.21      723.26     94.63 o 
   0  11 -13     1014.30     1016.78     70.14 o 
   1  11 -13     2428.74     2505.82    120.62 o 
   2  11 -13     1661.82     1797.61    105.49 o 
   3  11 -13     1047.36     1041.69     73.60 o 
   4  11 -13       90.05       42.48     29.61 o 
   5  11 -13      710.87      684.06     63.09 o 
   6  11 -13     1277.10     1339.04     87.98 o 
   7  11 -13      219.50      220.64     46.61 o 
   8  11 -13      672.97      637.67     66.70 o 
  -9  12 -13      126.76       61.83     49.28 o 
  -8  12 -13     1033.89      999.66     81.27 o 
  -7  12 -13       99.19      118.35     37.93 o 
  -6  12 -13      110.57       89.48     50.68 o 
  -5  12 -13      712.67      616.01     93.22 o 
  -4  12 -13      165.79      100.78     54.06 o 
  -3  12 -13      888.36      985.19    109.69 o 
  -2  12 -13      576.51      465.98     80.09 o 
  -1  12 -13      166.96      165.97     55.99 o 
   0  12 -13     1630.53     1720.73    139.90 o 
   1  12 -13      126.52      201.86     61.67 o 
   2  12 -13      418.84      289.89     67.44 o 
   3  12 -13      835.06      654.46     91.76 o 
   4  12 -13       65.27      -29.55     45.12 o 
   5  12 -13     1148.31     1134.27    124.38 o 
   6  12 -13      523.18      300.50     72.03 o 
   7  12 -13     1159.54     1231.06    132.77 o 
  -9  13 -13       43.02       74.36     51.17 o 
  -8  13 -13      466.03      446.26     59.37 o 
  -7  13 -13      324.06      347.49     52.43 o 
  -6  13 -13       54.33      -15.36     46.96 o 
  -5  13 -13     2337.33     1895.98    155.95 o 
  -4  13 -13       45.43      127.53     57.13 o 
  -3  13 -13       62.00       58.42     47.21 o 
  -2  13 -13      614.20      495.11     81.73 o 
  -1  13 -13      126.80      214.55     64.65 o 
   0  13 -13     1567.67     1632.28    141.88 o 
   1  13 -13      398.70      354.78     76.46 o 
   2  13 -13      935.65      852.54    105.39 o 
   3  13 -13     1806.34     1507.34    141.58 o 
   4  13 -13      736.88      763.41    107.11 o 
   5  13 -13     1844.12     1812.94    158.29 o 
  -8  14 -13      244.09      175.26     44.55 o 
  -7  14 -13      570.09      576.07     96.22 o 
  -6  14 -13      719.41      542.88     90.31 o 
  -5  14 -13     1366.72     1303.60    133.31 o 
  -4  14 -13       41.57      -31.73     48.60 o 
  -3  14 -13      494.95      619.20     90.76 o 
  -2  14 -13     1960.66     2307.41    170.09 o 
  -1  14 -13      840.53      740.89    101.83 o 
   0  14 -13     1221.59     1210.56    126.96 o 
   1  14 -13      101.27       67.11     52.37 o 
   2  14 -13      211.75      210.19     64.41 o 
   3  14 -13     1605.34     1612.78    150.11 o 
   4  14 -13      891.85      922.21    115.26 o 
  -6  15 -13      878.95      828.63    108.99 o 
  -5  15 -13      114.36       15.73     47.42 o 
  -4  15 -13      258.77      247.21     66.68 o 
  -3  15 -13     1169.68     1079.75    124.37 o 
  -2  15 -13     1121.48     1176.22    126.44 o 
  -1  15 -13     1082.78     1188.62    128.35 o 
   0  15 -13      592.82      530.03     89.71 o 
   1  15 -13      369.21      451.06     86.95 o 
   2  15 -13      778.44      739.79    104.12 o 
   2 -13 -12       56.37      -53.34     53.34 o 
   3 -13 -12      190.79      175.35     41.64 o 
   0 -12 -12      319.17      391.27     72.73 o 
   1 -12 -12      256.68      228.68     64.28 o 
   2 -12 -12      343.02      328.71     50.69 o 
   3 -12 -12      347.21      334.89     67.84 o 
   4 -12 -12      104.95       90.69     40.57 o 
   5 -12 -12      274.97      247.17     70.46 o 
   6 -12 -12       86.16       83.71     54.36 o 
  -3 -11 -12     1239.94     1465.60    136.12 o 
  -2 -11 -12        4.79       28.06     40.48 o 
  -1 -11 -12      848.22      915.99    105.55 o 
   0 -11 -12      684.70      729.79     96.82 o 
   1 -11 -12       52.74       21.14     40.22 o 
   2 -11 -12     1681.03     1588.17    117.86 o 
   3 -11 -12      654.81      677.54     66.82 o 
   4 -11 -12      270.18      331.64     51.30 o 
   5 -11 -12      208.65      167.88     58.61 o 
   6 -11 -12      320.13      288.06     70.98 o 
   7 -11 -12     1653.68     1590.98    144.63 o 
   8 -11 -12      563.55      711.45    107.90 o 
  -5 -10 -12      190.03       88.81     49.20 o 
  -4 -10 -12       19.05       89.29     38.82 o 
  -3 -10 -12      485.83      519.38     84.68 o 
  -2 -10 -12      237.67      244.23     61.27 o 
  -1 -10 -12      140.02      153.84     53.88 o 
   0 -10 -12      606.77      804.61     98.55 o 
   1 -10 -12      615.16      571.18     85.96 o 
   2 -10 -12     1062.53     1148.80    128.41 o 
   3 -10 -12       93.04       68.74     29.99 o 
   4 -10 -12      103.54       57.60     34.10 o 
   5 -10 -12      785.52      730.44     69.15 o 
   6 -10 -12      655.62      610.22     90.25 o 
   7 -10 -12     1454.76     1323.86    130.61 o 
   8 -10 -12        3.03        6.30     40.39 o 
   9 -10 -12      482.02      558.45     92.14 o 
  -6  -9 -12      337.09      206.56     66.04 o 
  -5  -9 -12      289.89      330.52     55.06 o 
  -4  -9 -12      510.01      560.10     64.18 o 
  -3  -9 -12      226.59      199.50     42.97 o 
  -2  -9 -12       18.80       49.42     33.88 o 
  -1  -9 -12      468.28      383.62     73.91 o 
   0  -9 -12      712.39      738.65     92.75 o 
   1  -9 -12      712.51      806.12     95.72 o 
   2  -9 -12      813.66      694.23     62.71 o 
   3  -9 -12      536.63      577.84     58.10 o 
   4  -9 -12      216.44      245.59     42.84 o 
   5  -9 -12     1874.42     1849.06    103.53 o 
   6  -9 -12      531.66      453.45     80.78 o 
   7  -9 -12     1770.77     1429.18    133.24 o 
   8  -9 -12      244.42      248.17     70.35 o 
   9  -9 -12       71.90       32.93     51.22 o 
  10  -9 -12     1541.33     1463.86    136.72 o 
  -7  -8 -12       15.37        9.37     41.83 o 
  -6  -8 -12     1058.30     1122.15     88.99 o 
  -5  -8 -12      290.61      296.37     51.58 o 
  -4  -8 -12     1446.84     1601.21    205.71 o 
  -3  -8 -12       83.79      108.58     37.75 o 
  -2  -8 -12      776.55      735.46    112.80 o 
  -1  -8 -12     1321.85     1496.30     89.90 o 
   0  -8 -12     1204.81     1308.18    120.45 o 
   1  -8 -12     1201.20     1084.68    109.15 o 
   2  -8 -12       74.13       44.78     30.23 o 
   3  -8 -12      916.04      904.86    114.18 o 
   4  -8 -12     2070.98     1967.55    101.24 o 
   5  -8 -12     1000.13      839.61     69.26 o 
   6  -8 -12      537.47      578.08     85.58 o 
   7  -8 -12      725.93      712.58     94.84 o 
   8  -8 -12      532.43      523.82     86.50 o 
   9  -8 -12      539.29      684.08     94.89 o 
  10  -8 -12      527.48      520.26     84.53 o 
  11  -8 -12      624.45      670.60     97.53 o 
  -7  -7 -12       24.60       76.47     58.93 o 
  -6  -7 -12      543.22      508.81     63.08 o 
  -5  -7 -12       87.11      110.38     35.94 o 
  -4  -7 -12        4.49       16.96     50.24 o 
  -3  -7 -12      868.88      841.01     70.32 o 
  -2  -7 -12      497.64      492.22     66.67 o 
  -1  -7 -12     1311.09     1387.81     82.81 o 
   0  -7 -12      252.19      312.06     44.93 o 
   1  -7 -12      739.09      768.70     88.91 o 
   2  -7 -12     2120.10     2192.83    240.76 o 
   3  -7 -12       21.08       44.76     70.00 o 
   4  -7 -12     1608.96     1630.54    157.79 o 
   5  -7 -12        1.91        2.29     32.12 o 
   6  -7 -12      481.46      424.50     72.84 o 
   7  -7 -12      346.33      288.73     62.35 o 
   8  -7 -12      239.48      207.70     60.22 o 
   9  -7 -12     1161.06     1171.94    116.29 o 
  10  -7 -12       60.59       50.64     42.78 o 
  11  -7 -12        1.87       13.15     40.60 o 
  12  -7 -12      988.64      968.71    112.99 o 
  -8  -6 -12      405.54      457.49     90.36 o 
  -7  -6 -12        2.03       35.44     46.63 o 
  -6  -6 -12      167.30       94.91     52.46 o 
  -5  -6 -12      247.82      184.18     42.47 o 
  -4  -6 -12      138.40       72.09     35.88 o 
  -3  -6 -12      722.00      756.11     66.13 o 
  -2  -6 -12      302.14      313.37     46.32 o 
  -1  -6 -12      267.65      229.66     39.93 o 
   0  -6 -12      970.16     1049.38     68.79 o 
   1  -6 -12       56.06       29.20     41.14 o 
   2  -6 -12     2095.43     1919.44     94.67 o 
   3  -6 -12      107.85       80.23     33.01 o 
   4  -6 -12      675.68      689.14     44.72 o 
   5  -6 -12     1836.52     1803.20     73.03 o 
   6  -6 -12     1009.08     1097.96     68.32 o 
   7  -6 -12      762.73      711.11     58.04 o 
   8  -6 -12      140.59      151.61     41.45 o 
   9  -6 -12      135.39      137.58     36.70 o 
  10  -6 -12     1000.23     1016.50     74.85 o 
  11  -6 -12       19.72       23.11     42.97 o 
  12  -6 -12     1334.09     1251.32    124.27 o 
  13  -6 -12       64.85       81.17     47.75 o 
  -8  -5 -12      294.00      381.72     85.61 o 
  -7  -5 -12      253.35      310.82     75.13 o 
  -6  -5 -12      546.84      525.95     86.57 o 
  -5  -5 -12      422.73      493.55     82.67 o 
  -4  -5 -12      719.09      644.02     61.84 o 
  -3  -5 -12      612.58      524.49     54.98 o 
  -2  -5 -12      422.38      411.12     47.51 o 
  -1  -5 -12      905.42      857.83     62.89 o 
   0  -5 -12     2014.85     2123.28     94.42 o 
   1  -5 -12      215.90      297.19     67.92 o 
   2  -5 -12     1487.81     1453.44     80.73 o 
   3  -5 -12       98.41       69.21     21.87 o 
   4  -5 -12     1299.05     1196.93     57.25 o 
   5  -5 -12     1855.19     1766.53     70.25 o 
   6  -5 -12     1321.72     1376.36     63.79 o 
   7  -5 -12     2006.72     1915.63     92.41 o 
   8  -5 -12      279.50      284.03     41.22 o 
   9  -5 -12       87.02      123.99     34.79 o 
  10  -5 -12     3493.24     3441.94    136.12 o 
  11  -5 -12      588.42      661.82     62.87 o 
  12  -5 -12      920.15      872.36     72.70 o 
  13  -5 -12      208.47      264.19     67.75 o 
  -9  -4 -12      499.50      576.55     96.75 o 
  -8  -4 -12      238.22      291.84     74.55 o 
  -7  -4 -12        4.94      -60.37     60.37 o 
  -6  -4 -12     1247.50     1267.72    124.91 o 
  -5  -4 -12      193.82      221.66     61.69 o 
  -4  -4 -12     1021.51     1014.47    100.60 o 
  -3  -4 -12      465.53      446.36     50.55 o 
  -2  -4 -12      649.06      692.19     64.94 o 
  -1  -4 -12     1540.87     1536.42     83.76 o 
   0  -4 -12     1466.82     1368.96     73.29 o 
   1  -4 -12      418.71      320.62     51.22 o 
   2  -4 -12      463.20      455.25     43.65 o 
   3  -4 -12      261.72      261.88     30.47 o 
   4  -4 -12     7295.17     7116.51    148.50 o 
   5  -4 -12      630.86      590.91     42.57 o 
   6  -4 -12      560.13      649.88     44.96 o 
   7  -4 -12      498.52      495.30     49.35 o 
   8  -4 -12      590.06      581.56     54.40 o 
   9  -4 -12      389.98      449.64     50.72 o 
  10  -4 -12     3144.24     3188.84    128.75 o 
  11  -4 -12     1082.39     1128.15     79.13 o 
  12  -4 -12      198.87      200.02     40.87 o 
  13  -4 -12      408.68      357.93     71.58 o 
 -10  -3 -12      136.05      270.73     75.40 o 
  -9  -3 -12      163.95      195.87    173.85 o 
  -8  -3 -12      494.91      579.14     91.01 o 
  -7  -3 -12      536.26      488.50     83.33 o 
  -6  -3 -12     1866.10     1896.26    146.50 o 
  -5  -3 -12        4.07       43.21     47.46 o 
  -4  -3 -12     1140.58     1055.62    100.10 o 
  -3  -3 -12      630.16      625.80     76.71 o 
  -2  -3 -12     2265.35     2154.64     94.04 o 
  -1  -3 -12     5435.00     5300.54    150.17 o 
   0  -3 -12     1038.21     1072.01     62.15 o 
   1  -3 -12      378.99      349.43     61.40 o 
   2  -3 -12      271.88      285.53     27.27 o 
   3  -3 -12      541.18      545.00     44.19 o 
   4  -3 -12     8232.00     8238.44    161.13 o 
   5  -3 -12     1703.55     1729.19     68.21 o 
   6  -3 -12     1407.46     1299.72     72.32 o 
   7  -3 -12     1449.07     1307.15     75.01 o 
   8  -3 -12      985.14     1033.04    110.20 o 
   9  -3 -12     1678.91     1694.17     90.23 o 
  10  -3 -12     1189.28     1214.07     98.53 o 
  11  -3 -12      289.31      210.98     44.16 o 
  12  -3 -12      784.82      767.60     99.64 o 
  13  -3 -12      232.78      221.69     64.98 o 
 -10  -2 -12       62.17      108.93     42.22 o 
  -9  -2 -12      526.57      588.50     64.73 o 
  -8  -2 -12      764.05      912.40     76.26 o 
  -7  -2 -12      655.25      544.40     60.35 o 
  -6  -2 -12     1850.12     1798.02    135.63 o 
  -5  -2 -12       13.78       30.46     41.43 o 
  -4  -2 -12      590.51      522.91     71.45 o 
  -3  -2 -12     2724.57     2882.53    151.17 o 
  -2  -2 -12     2695.56     2770.62    107.98 o 
  -1  -2 -12     3341.92     3447.65    135.50 o 
   0  -2 -12      739.21      807.30     63.89 o 
   1  -2 -12     1521.66     1469.97     55.56 o 
   2  -2 -12     5138.82     5044.44    106.31 o 
   3  -2 -12      652.48      688.89     67.55 o 
   4  -2 -12     7031.83     6675.93    139.61 o 
   5  -2 -12      510.49      491.86     38.52 o 
   6  -2 -12       46.48       72.75     28.78 o 
   7  -2 -12     2986.17     3089.71    114.94 o 
   8  -2 -12      743.77      674.84     55.88 o 
   9  -2 -12     1399.41     1432.57     90.89 o 
  10  -2 -12      187.58      177.46     35.69 o 
  11  -2 -12        2.86       67.69     46.64 o 
  12  -2 -12     2273.53     2693.15    183.38 o 
  13  -2 -12       75.39       69.01     44.16 o 
 -10  -1 -12       69.41      113.74     41.53 o 
  -9  -1 -12      607.78      706.23     69.43 o 
  -8  -1 -12      487.98      437.71     56.72 o 
  -7  -1 -12      555.00      657.80     64.90 o 
  -6  -1 -12      246.30      207.61     60.90 o 
  -5  -1 -12       54.25       -8.12     38.70 o 
  -4  -1 -12     1469.46     1450.80    107.14 o 
  -3  -1 -12     2440.19     2182.01    125.25 o 
  -2  -1 -12     2145.36     2079.78    115.43 o 
  -1  -1 -12       22.86       30.66     21.89 o 
   0  -1 -12      278.02      287.94     32.67 o 
   1  -1 -12     1953.76     1910.45     62.07 o 
   2  -1 -12     2198.62     2219.51     53.23 o 
   3  -1 -12      347.16      380.58     27.35 o 
   4  -1 -12     1118.57     1108.45     64.88 o 
   5  -1 -12     2793.21     2848.04     91.54 o 
   6  -1 -12     2776.72     2784.68    104.68 o 
   7  -1 -12     1224.56     1188.50     70.23 o 
   8  -1 -12       61.92       67.47     44.10 o 
   9  -1 -12      225.49      254.82     39.44 o 
  10  -1 -12      788.15      748.76     95.08 o 
  11  -1 -12      119.90      106.25     53.45 o 
  12  -1 -12      880.02      906.49    111.04 o 
  13  -1 -12      357.91      313.42     76.16 o 
 -11   0 -12       49.97      -13.08     33.19 o 
 -10   0 -12       34.14       -4.12     34.94 o 
  -9   0 -12      786.74      942.36     78.05 o 
  -8   0 -12      375.80      466.02     72.27 o 
  -7   0 -12      464.20      514.62     75.69 o 
  -6   0 -12      206.14      287.19     47.28 o 
  -5   0 -12      200.40      184.35     46.66 o 
  -4   0 -12     1463.90     1372.86    102.97 o 
  -3   0 -12      151.50      121.88     38.11 o 
  -2   0 -12     2288.11     2181.59    115.27 o 
  -1   0 -12     1234.12     1188.05     64.09 o 
   0   0 -12     1747.18     1778.15     59.46 o 
   1   0 -12      861.59      833.32     33.11 o 
   2   0 -12      263.29      264.44     19.17 o 
   3   0 -12       45.54       27.04     15.06 o 
   4   0 -12      438.23      434.39     29.57 o 
   5   0 -12      571.55      567.17     55.08 o 
   6   0 -12     1132.53     1213.86    143.49 o 
   7   0 -12      355.02      291.84     78.46 o 
   8   0 -12      101.47       69.86     34.43 o 
   9   0 -12      826.06      849.54     65.83 o 
  10   0 -12      681.97      636.55     91.66 o 
  11   0 -12     1004.23     1034.90    114.26 o 
  12   0 -12      557.72      581.46     92.73 o 
  13   0 -12      269.08      343.08     79.11 o 
 -11   1 -12      115.34      197.33    116.01 o 
 -10   1 -12      167.73      139.03     42.90 o 
  -9   1 -12      543.46      614.51     64.67 o 
  -8   1 -12        2.82       -3.58     32.34 o 
  -7   1 -12      153.92      102.73     47.80 o 
  -6   1 -12     1870.92     1926.56    117.90 o 
  -5   1 -12       40.62        8.69     28.04 o 
  -4   1 -12      675.64      528.56     65.21 o 
  -3   1 -12     1943.68     1795.08    111.03 o 
  -2   1 -12      317.49      290.46     49.17 o 
  -1   1 -12     2403.45     2220.29     66.62 o 
   0   1 -12     1371.92     1371.25     44.10 o 
   1   1 -12      618.67      649.82     29.10 o 
   2   1 -12      301.41      317.42     27.25 o 
   3   1 -12      227.62      239.70     24.74 o 
   4   1 -12     4574.97     4565.13    101.18 o 
   5   1 -12     1406.85     1414.09     54.16 o 
   6   1 -12     2690.75     2659.33    151.14 o 
   7   1 -12     1927.87     1934.09    134.76 o 
   8   1 -12      301.74      264.40     37.28 o 
   9   1 -12     2769.85     2603.30    165.49 o 
  10   1 -12      913.93      904.70    104.24 o 
  11   1 -12     1571.60     1623.04    140.60 o 
  12   1 -12      355.58      342.08     74.04 o 
 -11   2 -12      154.99      211.21    145.54 o 
 -10   2 -12      237.52      285.39     50.73 o 
  -9   2 -12      291.39      323.31     51.33 o 
  -8   2 -12      369.35      330.75     47.72 o 
  -7   2 -12      456.52      486.92     53.09 o 
  -6   2 -12      777.27      812.11     71.38 o 
  -5   2 -12      114.53      116.19     31.77 o 
  -4   2 -12     2707.40     2444.36    132.91 o 
  -3   2 -12      346.65      352.73     52.18 o 
  -2   2 -12     3549.14     3311.80    103.89 o 
  -1   2 -12     4089.95     3887.14     90.45 o 
   0   2 -12     1307.69     1252.61     42.15 o 
   1   2 -12      178.93      194.99     23.39 o 
   2   2 -12     1919.03     1908.48     61.79 o 
   3   2 -12     1434.11     1493.72     54.92 o 
   4   2 -12     2868.20     2794.96     77.59 o 
   5   2 -12      147.96      134.70     26.14 o 
   6   2 -12     2204.85     2151.62     85.16 o 
   7   2 -12     2063.86     2170.02     90.64 o 
   8   2 -12      972.95      938.77     97.26 o 
   9   2 -12     3860.82     4407.07    222.08 o 
  10   2 -12      711.29      652.31     91.82 o 
  11   2 -12      348.58      351.96     73.66 o 
  12   2 -12      580.40      663.77     97.05 o 
 -11   3 -12       13.37      -40.67     40.67 o 
 -10   3 -12      124.46       55.71     38.23 o 
  -9   3 -12      615.31      610.76     61.56 o 
  -8   3 -12      161.71       95.32     34.77 o 
  -7   3 -12     2065.19     2142.07    100.72 o 
  -6   3 -12      100.01       75.48     42.49 o 
  -5   3 -12       54.63       17.45     25.98 o 
  -4   3 -12     1187.83     1050.17     61.21 o 
  -3   3 -12     1637.14     1605.37     73.97 o 
  -2   3 -12      918.68      889.62     52.61 o 
  -1   3 -12       77.59      115.76     19.92 o 
   0   3 -12      728.88      695.60     31.37 o 
   1   3 -12       83.81      101.60     18.05 o 
   2   3 -12     3044.86     3052.43     82.02 o 
   3   3 -12     3591.80     3621.11    100.71 o 
   4   3 -12     5694.35     5513.88    116.15 o 
   5   3 -12      962.63      865.76    115.20 o 
   6   3 -12      233.56      288.31     38.85 o 
   7   3 -12     1985.14     2097.68     91.59 o 
   8   3 -12     2033.66     2266.85     97.33 o 
   9   3 -12      437.33      365.76     72.51 o 
  10   3 -12       11.53      -27.07     41.26 o 
  11   3 -12      161.72      179.76     57.13 o 
  12   3 -12      757.62      795.47    105.72 o 
 -11   4 -12      260.41      302.71     50.28 o 
 -10   4 -12       52.84       22.64     35.22 o 
  -9   4 -12     1136.55     1175.24     81.79 o 
  -8   4 -12       90.16      117.43     85.91 o 
  -7   4 -12     1986.59     1896.32     94.51 o 
  -6   4 -12      419.75      423.79     46.19 o 
  -5   4 -12       88.41       45.65     27.56 o 
  -4   4 -12     2827.64     2745.78     82.70 o 
  -3   4 -12     1105.65     1123.66     63.98 o 
  -2   4 -12     2485.63     2298.17     85.32 o 
  -1   4 -12        6.90       26.43     15.51 o 
   0   4 -12      536.31      591.21     29.42 o 
   1   4 -12     6128.22     5996.11     98.14 o 
   2   4 -12      749.65      784.11     41.19 o 
   3   4 -12     2235.48     2352.49     70.12 o 
   4   4 -12     1085.99     1039.80     61.51 o 
   5   4 -12      393.27      414.29     42.60 o 
   6   4 -12     2558.62     2581.21    101.79 o 
   7   4 -12     1375.83     1322.28     75.44 o 
   8   4 -12      729.08      769.31     59.93 o 
   9   4 -12      445.00      463.04     55.12 o 
  10   4 -12       18.34       -6.37     46.62 o 
  11   4 -12      560.80      490.15     86.13 o 
  12   4 -12      301.01      316.84     76.06 o 
 -12   5 -12       38.49      149.63     63.83 o 
 -11   5 -12      675.26      854.21     76.95 o 
 -10   5 -12      345.06      336.91     48.83 o 
  -9   5 -12     1215.54     1224.16     83.08 o 
  -8   5 -12      307.89      230.77     76.49 o 
  -7   5 -12      155.02      142.42     37.98 o 
  -6   5 -12      410.29      381.30     43.62 o 
  -5   5 -12     1705.82     1683.22     67.30 o 
  -4   5 -12      980.09      873.74     47.57 o 
  -3   5 -12      282.28      266.51     36.16 o 
  -2   5 -12     2158.17     2028.19     81.37 o 
  -1   5 -12     2703.41     2561.55     71.11 o 
   0   5 -12       45.13       33.36     13.90 o 
   1   5 -12     5924.00     5973.03    112.90 o 
   2   5 -12      174.72      149.66     21.73 o 
   3   5 -12      141.70      173.82     24.25 o 
   4   5 -12      169.65      196.31     31.99 o 
   5   5 -12      207.46      251.40     52.16 o 
   6   5 -12     1144.71     1267.45     73.71 o 
   7   5 -12      108.28      107.19     31.68 o 
   8   5 -12      107.82       70.11     58.17 o 
   9   5 -12      747.89      741.21     62.76 o 
  10   5 -12       12.12       -3.03     28.78 o 
  11   5 -12      508.03      714.16    100.26 o 
 -12   6 -12      404.44      519.86     92.37 o 
 -11   6 -12      594.51      709.53     70.88 o 
 -10   6 -12      550.24      528.74    102.66 o 
  -9   6 -12      222.10      203.09     42.55 o 
  -8   6 -12      654.14      594.85     91.71 o 
  -7   6 -12     1164.09     1135.43     78.02 o 
  -6   6 -12     1079.95     1068.25     56.67 o 
  -5   6 -12     1569.26     1495.89     63.77 o 
  -4   6 -12      420.24      374.63     33.24 o 
  -3   6 -12     1006.83      983.29     61.07 o 
  -2   6 -12      265.35      222.75     34.39 o 
  -1   6 -12     4252.44     4238.75    110.43 o 
   0   6 -12      622.45      632.33     30.48 o 
   1   6 -12      474.75      500.74     33.95 o 
   2   6 -12     1415.52     1385.53     52.80 o 
   3   6 -12      222.95      257.24     36.90 o 
   4   6 -12     1093.26     1171.54     68.17 o 
   5   6 -12      344.84      366.16     43.27 o 
   6   6 -12      174.58      151.30     33.23 o 
   7   6 -12     2172.05     2230.83    102.64 o 
   8   6 -12      242.89      230.85     41.85 o 
   9   6 -12     1051.29     1221.70     82.41 o 
  10   6 -12        7.43       -8.71     29.94 o 
  11   6 -12      211.12      116.02     51.79 o 
 -12   7 -12      319.17      419.08     83.65 o 
 -11   7 -12      135.20      206.14     58.60 o 
 -10   7 -12      376.17      389.19     65.61 o 
  -9   7 -12      851.78      745.04     66.12 o 
  -8   7 -12      134.82       85.09     31.05 o 
  -7   7 -12      818.64      837.67     63.67 o 
  -6   7 -12      644.32      647.96     45.36 o 
  -5   7 -12      147.19      182.28     28.06 o 
  -4   7 -12     1100.53     1166.11     53.82 o 
  -3   7 -12     1154.58     1174.95     68.32 o 
  -2   7 -12     1476.06     1499.82    122.41 o 
  -1   7 -12     2333.97     2371.24     83.88 o 
   0   7 -12      442.05      430.25     60.13 o 
   1   7 -12     3394.06     3594.07    119.75 o 
   2   7 -12     1317.21     1363.16     73.01 o 
   3   7 -12     2671.85     2806.19    107.81 o 
   4   7 -12      149.66      115.45     29.67 o 
   5   7 -12       81.02       48.29     33.17 o 
   6   7 -12      185.93      217.98     38.74 o 
   7   7 -12     3068.68     3103.90    124.89 o 
   8   7 -12     1100.09     1150.67     78.84 o 
   9   7 -12     1384.50     1291.74    114.43 o 
  10   7 -12      288.42      282.28     47.47 o 
  11   7 -12      147.03      123.34     38.04 o 
 -12   8 -12      435.41      578.09     93.05 o 
 -11   8 -12       58.15       47.39     31.07 o 
 -10   8 -12       56.52       92.65     36.30 o 
  -9   8 -12      825.26      916.73     72.04 o 
  -8   8 -12       27.18      -25.65     28.31 o 
  -7   8 -12     2210.46     2176.73     83.68 o 
  -6   8 -12      432.97      364.92     37.31 o 
  -5   8 -12       55.04       33.22     20.08 o 
  -4   8 -12     4134.20     4083.87    103.72 o 
  -3   8 -12     1670.70     1623.30     80.46 o 
  -2   8 -12      715.25      799.65     87.39 o 
  -1   8 -12      784.60      600.20     76.66 o 
   0   8 -12       70.02       35.75     26.37 o 
   1   8 -12     4751.34     4631.47    154.68 o 
   2   8 -12      878.03      940.34     82.92 o 
   3   8 -12     2897.03     3054.32    115.63 o 
   4   8 -12     1374.85     1449.27     79.87 o 
   5   8 -12      240.17      229.85     45.60 o 
   6   8 -12     1402.97     1436.00     84.25 o 
   7   8 -12     2536.08     2698.97    118.56 o 
   8   8 -12     1249.36     1266.73    100.59 o 
   9   8 -12       85.74       54.17     31.55 o 
  10   8 -12      282.86      332.76     71.74 o 
  11   8 -12      450.54      404.25     81.23 o 
 -12   9 -12      268.78      481.25     85.86 o 
 -11   9 -12      263.75      305.30     76.37 o 
 -10   9 -12      313.21      312.13     47.75 o 
  -9   9 -12     1661.45     1773.38    161.82 o 
  -8   9 -12       78.92       72.68     71.70 o 
  -7   9 -12      729.46      691.29     48.80 o 
  -6   9 -12      779.93      822.45     49.79 o 
  -5   9 -12      217.46      218.68     39.22 o 
  -4   9 -12     3007.61     2892.68    168.49 o 
  -3   9 -12     1014.25      999.32     98.79 o 
  -2   9 -12      724.28      742.87     84.49 o 
  -1   9 -12       47.44      112.54     43.76 o 
   0   9 -12       99.76       88.87     84.13 o 
   1   9 -12     6945.74     7059.68    209.78 o 
   2   9 -12     1388.64     1365.64     76.38 o 
   3   9 -12     1230.66     1338.02     76.77 o 
   4   9 -12      968.10     1064.85     94.26 o 
   5   9 -12      322.88      362.72     46.40 o 
   6   9 -12     1737.08     1933.28     99.80 o 
   7   9 -12      906.20      859.65     69.01 o 
   8   9 -12      517.36      449.29     85.72 o 
   9   9 -12      841.20      744.91    165.20 o 
  10   9 -12      116.20       98.34     36.77 o 
 -12  10 -12      354.57      291.39     73.38 o 
 -11  10 -12      261.28      288.21     50.55 o 
 -10  10 -12      792.78      829.62     72.43 o 
  -9  10 -12     1661.93     1700.14     96.23 o 
  -8  10 -12      290.85      319.43     50.43 o 
  -7  10 -12      667.18      645.03     63.67 o 
  -6  10 -12     1208.96     1064.68     75.70 o 
  -5  10 -12     5001.95     4376.21    219.91 o 
  -4  10 -12     1868.64     2032.03    144.43 o 
  -3  10 -12      341.09      477.53     75.46 o 
  -2  10 -12      412.88      381.40     67.00 o 
  -1  10 -12     1413.91     1258.89    109.77 o 
   0  10 -12     1431.89     1433.75    116.45 o 
   1  10 -12     5304.16     5629.71    162.62 o 
   2  10 -12      596.63      601.34     55.15 o 
   3  10 -12      562.50      633.79     72.22 o 
   4  10 -12     2730.87     2770.57    181.91 o 
   5  10 -12      265.07      241.33     40.20 o 
   6  10 -12     2526.80     2728.53    121.04 o 
   7  10 -12       48.51      -20.88     30.09 o 
   8  10 -12      168.58      163.75     38.53 o 
   9  10 -12     1287.30     1440.61    133.98 o 
 -10  11 -12      913.00     1111.38    122.81 o 
  -9  11 -12       51.60       93.32     59.31 o 
  -8  11 -12       60.12       81.69     34.16 o 
  -7  11 -12     1486.02     1389.96     89.96 o 
  -6  11 -12      458.64      416.80     77.09 o 
  -5  11 -12     3742.32     3626.33    201.62 o 
  -4  11 -12       10.29       -6.23     39.71 o 
  -3  11 -12      159.38      184.60     53.81 o 
  -2  11 -12     1416.45     1295.27    116.09 o 
  -1  11 -12     1941.54     1906.27    138.79 o 
   0  11 -12     1247.96     1322.56     76.71 o 
   1  11 -12      727.25      799.94    146.90 o 
   2  11 -12      744.93      752.69     60.75 o 
   3  11 -12     2433.52     2472.56    109.08 o 
   4  11 -12      540.91      540.97    125.93 o 
   5  11 -12      834.28      822.41    105.69 o 
   6  11 -12      165.58      224.14     42.47 o 
   7  11 -12      728.15      654.23     66.18 o 
   8  11 -12      605.89      591.35     64.70 o 
 -10  12 -12      208.21      130.02     61.36 o 
  -9  12 -12      242.95      257.44     67.55 o 
  -8  12 -12       26.84        5.85     52.49 o 
  -7  12 -12     1052.54      987.54    111.97 o 
  -6  12 -12       41.12        9.70     45.11 o 
  -5  12 -12      463.66      384.03     75.13 o 
  -4  12 -12      729.41      533.77     84.30 o 
  -3  12 -12      271.38      283.90     67.12 o 
  -2  12 -12     1598.61     1703.22    136.13 o 
  -1  12 -12      240.17      219.19     64.09 o 
   0  12 -12      236.27      226.07     61.33 o 
   1  12 -12     1084.98      966.17    104.39 o 
   2  12 -12      529.60      516.57     82.88 o 
   3  12 -12      854.99      758.78     98.31 o 
   4  12 -12      165.73      140.31     57.49 o 
   5  12 -12       36.37       48.72     47.82 o 
   6  12 -12      660.87      721.08    104.56 o 
   7  12 -12      104.57       45.11     45.33 o 
  -9  13 -12      613.86      549.94     65.40 o 
  -8  13 -12      134.58      111.17     36.20 o 
  -7  13 -12      762.40      760.99    100.42 o 
  -6  13 -12      199.30      231.61     65.23 o 
  -5  13 -12      528.99      455.48     80.39 o 
  -4  13 -12     1615.36     1575.28    136.70 o 
  -3  13 -12      264.00      286.16     68.51 o 
  -2  13 -12      342.96      395.30     78.18 o 
  -1  13 -12       47.18       76.63     52.44 o 
   0  13 -12       58.53      128.93     60.15 o 
   1  13 -12     1786.67     1731.18    144.88 o 
   2  13 -12      419.74      344.86     73.50 o 
   3  13 -12     1926.16     2048.14    160.33 o 
   4  13 -12      474.47      539.67     90.76 o 
   5  13 -12      559.43      511.91     89.36 o 
   6  13 -12     1417.58     1448.41    143.07 o 
  -9  14 -12      349.99      277.70     72.98 o 
  -8  14 -12      283.09      323.40     73.32 o 
  -7  14 -12      224.32      107.77     52.76 o 
  -6  14 -12      644.27      568.07     87.25 o 
  -5  14 -12      843.91     1027.32    117.88 o 
  -4  14 -12      791.16      743.10    100.47 o 
  -3  14 -12      769.40      815.19    103.42 o 
  -2  14 -12      115.60      111.06     54.46 o 
  -1  14 -12      812.82     1010.54    113.46 o 
   0  14 -12     1341.41     1199.60    124.86 o 
   1  14 -12     1232.29     1087.30    117.38 o 
   2  14 -12      697.75      699.98     98.14 o 
   3  14 -12       56.21       79.52     54.31 o 
   4  14 -12     1149.51     1116.84    129.56 o 
  -8  15 -12      120.71       30.97     41.51 o 
  -7  15 -12      992.33     1092.97    121.68 o 
  -6  15 -12      268.58      140.48     57.96 o 
  -5  15 -12     1850.26     1931.21    159.29 o 
  -4  15 -12      126.39      176.21     60.94 o 
  -3  15 -12      723.13      939.80    112.62 o 
  -2  15 -12      163.47      141.13     59.76 o 
  -1  15 -12      504.63      516.42     87.17 o 
   0  15 -12     1389.47     1267.53    130.86 o 
   1  15 -12     1246.75     1254.58    129.81 o 
   2  15 -12      745.16      880.59    113.08 o 
   3  15 -12      707.15      762.21    104.68 o 
  -6  16 -12      116.34      105.94     54.17 o 
  -5  16 -12     1218.64     1209.50    131.08 o 
  -4  16 -12      136.15      201.91     63.15 o 
  -3  16 -12      366.51      348.80     78.27 o 
  -2  16 -12     2211.65     2184.76    171.70 o 
  -1  16 -12      208.84      148.71     58.56 o 
   0  16 -12     1098.85     1115.42    125.55 o 
   2 -13 -11      806.16      789.50    100.49 o 
   3 -13 -11      291.10      267.32     46.28 o 
   4 -13 -11      102.58       61.53     51.56 o 
   5 -13 -11      225.17      200.22     60.45 o 
   0 -12 -11      938.82      976.47    106.53 o 
   1 -12 -11      228.71      289.61     67.31 o 
   2 -12 -11     1576.82     1598.28     96.10 o 
   3 -12 -11       87.87       70.28     57.00 o 
   4 -12 -11      187.41      199.76     42.81 o 
   5 -12 -11      526.43      465.96     82.20 o 
   6 -12 -11      677.26      807.31    107.11 o 
   7 -12 -11      325.89      228.62     66.62 o 
  -3 -11 -11       35.37       72.28     49.28 o 
  -2 -11 -11      931.38      907.62    103.73 o 
  -1 -11 -11      212.61      268.93     66.56 o 
   0 -11 -11      720.58      988.78     74.43 o 
   1 -11 -11      226.83      188.38     37.68 o 
   2 -11 -11      367.40      449.28     77.64 o 
   3 -11 -11     1067.36     1146.37     81.19 o 
   4 -11 -11      317.90      328.81     73.04 o 
   5 -11 -11      606.29      490.97     81.27 o 
   6 -11 -11       46.54       76.59     52.22 o 
   7 -11 -11       41.18       81.32     54.13 o 
   8 -11 -11     1054.15     1143.15    122.85 o 
   9 -11 -11      245.17      291.59     69.33 o 
  -5 -10 -11      338.89      337.20     54.40 o 
  -4 -10 -11      155.99      146.58     46.01 o 
  -3 -10 -11       94.16      110.64     43.17 o 
  -2 -10 -11      648.64      720.97     92.03 o 
  -1 -10 -11      159.25      154.58     54.14 o 
   0 -10 -11      444.57      440.39     72.17 o 
   1 -10 -11      408.00      361.89     51.55 o 
   2 -10 -11      531.98      620.64    105.55 o 
   3 -10 -11     2125.92     2220.41    108.93 o 
   4 -10 -11      327.54      379.32     51.03 o 
   5 -10 -11        5.83       19.48     30.17 o 
   6 -10 -11      724.89      742.29     96.38 o 
   7 -10 -11      151.84      134.34     56.23 o 
   8 -10 -11     2028.46     1818.92    150.46 o 
   9 -10 -11      346.61      415.70     80.74 o 
  10 -10 -11      743.26      715.18    100.15 o 
  -7  -9 -11      145.83      200.03     61.63 o 
  -6  -9 -11      223.66      184.43     42.30 o 
  -5  -9 -11      280.15      288.49     49.85 o 
  -4  -9 -11      631.00      675.36     89.52 o 
  -3  -9 -11      744.88      746.16     68.17 o 
  -2  -9 -11      541.52      638.44     61.80 o 
  -1  -9 -11      177.12      187.38     55.30 o 
   0  -9 -11      359.30      386.79     46.62 o 
   1  -9 -11      864.92      853.60     66.11 o 
   2  -9 -11     1780.26     1694.31     92.67 o 
   3  -9 -11      898.58      858.19     68.18 o 
   4  -9 -11     1037.84     1152.97    114.37 o 
   5  -9 -11      181.99      211.01     41.91 o 
   6  -9 -11      438.04      468.91     77.49 o 
   7  -9 -11      169.00      129.66     50.63 o 
   8  -9 -11     2100.22     2024.64    155.48 o 
   9  -9 -11      288.18      205.78     59.51 o 
  10  -9 -11       20.65       20.86     47.09 o 
  11  -9 -11     1129.84     1337.55    134.37 o 
  -7  -8 -11       80.55       43.84     35.50 o 
  -6  -8 -11      124.42      169.79     41.37 o 
  -5  -8 -11     1456.80     1535.45     99.03 o 
  -4  -8 -11      415.71      466.96     87.88 o 
  -3  -8 -11     1551.99     1596.09     93.73 o 
  -2  -8 -11       21.97      -12.60     30.48 o 
  -1  -8 -11      113.52      156.02     27.61 o 
   0  -8 -11     1516.55     1502.04     79.48 o 
   1  -8 -11     1099.30     1159.64     80.41 o 
   2  -8 -11     3507.44     3517.78    313.58 o 
   3  -8 -11      135.19      151.77     81.86 o 
   4  -8 -11     1191.74     1174.44     77.61 o 
   5  -8 -11     3169.86     3211.70    165.11 o 
   6  -8 -11     1093.93     1197.17    113.37 o 
   7  -8 -11     1038.11     1235.18    116.61 o 
   8  -8 -11      484.57      463.53     75.32 o 
   9  -8 -11      355.84      318.59     68.45 o 
  10  -8 -11      288.19      252.03     67.18 o 
  11  -8 -11      405.66      440.88     80.76 o 
  12  -8 -11      581.96      560.08     90.42 o 
  -7  -7 -11      643.63      768.78    111.61 o 
  -6  -7 -11      106.56       26.13     51.48 o 
  -5  -7 -11     1323.34     1657.45     98.76 o 
  -4  -7 -11      225.95      273.64     67.90 o 
  -3  -7 -11      276.78      290.15     61.37 o 
  -2  -7 -11      666.29      692.57    102.94 o 
  -1  -7 -11      196.11      146.20     26.83 o 
   0  -7 -11     2371.05     2573.95    151.67 o 
   1  -7 -11      179.19      177.54     50.99 o 
   2  -7 -11     1773.70     1575.92     89.88 o 
   3  -7 -11     1479.47     1401.06     79.93 o 
   4  -7 -11       14.98       44.35     31.01 o 
   5  -7 -11     1932.93     1745.94     93.35 o 
   6  -7 -11       62.02       72.21     49.02 o 
   7  -7 -11      256.85      199.18     54.29 o 
   8  -7 -11      305.74      350.22     69.64 o 
   9  -7 -11      205.21      325.65     70.50 o 
  10  -7 -11     1461.78     1520.87    132.01 o 
  11  -7 -11        9.98       54.90     49.80 o 
  12  -7 -11       13.21       29.35     50.24 o 
  13  -7 -11     1124.75     1100.69    119.28 o 
  -8  -6 -11       92.16       27.32     50.67 o 
  -7  -6 -11      593.47      545.95     91.26 o 
  -6  -6 -11      109.59      157.45     63.07 o 
  -5  -6 -11      842.41      884.92    108.20 o 
  -4  -6 -11      111.74       74.92     61.38 o 
  -3  -6 -11      698.82      580.12    106.88 o 
  -2  -6 -11     1648.05     1609.11    105.76 o 
  -1  -6 -11      660.17      594.26     40.31 o 
   0  -6 -11      900.88      909.23     63.39 o 
   1  -6 -11      360.23      397.38     43.90 o 
   2  -6 -11      229.18      259.75     40.52 o 
   3  -6 -11     2867.14     2983.83     86.85 o 
   4  -6 -11      358.06      355.97     32.56 o 
   5  -6 -11      347.19      323.45     33.42 o 
   6  -6 -11     1323.77     1219.10     69.36 o 
   7  -6 -11     1939.98     2006.94     91.21 o 
   8  -6 -11      956.06      900.95     94.87 o 
   9  -6 -11       86.66      125.74     59.38 o 
  10  -6 -11      550.45      562.03     57.44 o 
  11  -6 -11     1133.58     1113.80     78.06 o 
  12  -6 -11       15.07       13.56     44.28 o 
  13  -6 -11     1147.55     1102.96    117.79 o 
  -9  -5 -11      162.93      179.90     73.44 o 
  -8  -5 -11      556.50      532.43     94.05 o 
  -7  -5 -11      257.43      151.68     57.18 o 
  -6  -5 -11      639.88      570.92     86.95 o 
  -5  -5 -11      484.91      426.31     74.99 o 
  -4  -5 -11       91.13      124.69     49.78 o 
  -3  -5 -11     1585.90     1564.83    108.99 o 
  -2  -5 -11     1883.81     1889.33    116.95 o 
  -1  -5 -11     1253.36     1124.41     98.38 o 
   0  -5 -11      546.92      605.96     73.88 o 
   1  -5 -11     1807.36     1720.95     79.72 o 
   2  -5 -11     1962.32     1945.73     89.48 o 
   3  -5 -11     2071.17     2062.77     70.93 o 
   4  -5 -11      203.92      208.76     28.18 o 
   5  -5 -11      222.37      220.94     28.38 o 
   6  -5 -11      713.16      661.25     64.92 o 
   7  -5 -11     1258.38     1205.56     71.28 o 
   8  -5 -11     2672.90     2612.87    107.88 o 
   9  -5 -11      224.50      183.97     48.68 o 
  10  -5 -11      516.89      482.65     77.26 o 
  11  -5 -11     2322.56     2228.27    109.11 o 
  12  -5 -11      877.44      859.92     78.97 o 
  13  -5 -11      737.95      703.85     97.34 o 
 -10  -4 -11      310.92      531.63     88.61 o 
  -9  -4 -11      347.04      432.13     60.93 o 
  -8  -4 -11      933.75      800.32    109.97 o 
  -7  -4 -11       77.71      132.55     57.91 o 
  -6  -4 -11      346.20      416.92     72.80 o 
  -5  -4 -11     1574.62     1478.39    125.95 o 
  -4  -4 -11      295.01      312.96     63.83 o 
  -3  -4 -11     2657.17     2478.29    148.34 o 
  -2  -4 -11      219.94      230.06     37.99 o 
  -1  -4 -11       94.22      102.93     29.14 o 
   0  -4 -11     1477.98     1387.49     71.36 o 
   1  -4 -11     2717.11     2690.00     95.56 o 
   2  -4 -11     1081.15     1057.69     49.93 o 
   3  -4 -11      637.42      656.03     40.82 o 
   4  -4 -11      486.78      492.52     37.10 o 
   5  -4 -11     4429.11     4411.53    110.30 o 
   6  -4 -11     1738.39     1670.90     80.40 o 
   7  -4 -11     3070.64     3088.30    113.24 o 
   8  -4 -11      496.64      434.34     46.36 o 
   9  -4 -11       63.34       74.51     48.29 o 
  10  -4 -11      350.91      362.24     46.31 o 
  11  -4 -11     2029.53     2049.25    102.53 o 
  12  -4 -11     1652.77     1868.09    101.48 o 
  13  -4 -11      397.36      422.40     78.26 o 
 -10  -3 -11      327.34      320.97     52.18 o 
  -9  -3 -11      247.18      328.17     54.34 o 
  -8  -3 -11      243.75      198.97     45.97 o 
  -7  -3 -11      425.32      394.84     89.08 o 
  -6  -3 -11      364.56      368.40     71.93 o 
  -5  -3 -11     3368.10     3241.11    175.41 o 
  -4  -3 -11      247.68      261.35     54.86 o 
  -3  -3 -11     2974.92     2796.23    150.78 o 
  -2  -3 -11      136.57      139.65     32.36 o 
  -1  -3 -11     1601.08     1610.02     76.19 o 
   0  -3 -11     6134.41     5906.55    150.57 o 
   1  -3 -11     3059.03     2977.95     79.43 o 
   2  -3 -11     3321.59     3241.39     72.14 o 
   3  -3 -11      286.37      265.82     30.42 o 
   4  -3 -11       49.27       49.67     21.06 o 
   5  -3 -11    13289.15    12966.52    216.17 o 
   6  -3 -11     1687.27     1704.10    120.60 o 
   7  -3 -11     3412.83     3493.99    120.40 o 
   8  -3 -11      370.01      355.96     56.87 o 
   9  -3 -11      127.32      103.44     31.87 o 
  10  -3 -11     2369.70     2333.68    106.46 o 
  11  -3 -11     1573.77     1741.97     94.61 o 
  12  -3 -11     1116.31      989.27    110.59 o 
  13  -3 -11      242.07      284.37     69.25 o 
 -11  -2 -11      326.55      416.91     82.08 o 
 -10  -2 -11      200.55      221.63     47.08 o 
  -9  -2 -11      800.03      778.93     71.90 o 
  -8  -2 -11      583.06      642.44     63.27 o 
  -7  -2 -11      576.58      591.00     58.72 o 
  -6  -2 -11     1708.17     1881.34     95.70 o 
  -5  -2 -11     2584.39     2561.16    150.05 o 
  -4  -2 -11      636.10      621.96     75.53 o 
  -3  -2 -11      490.96      443.59     61.17 o 
  -2  -2 -11     1651.42     1536.99    101.39 o 
  -1  -2 -11     4289.54     4213.35    123.72 o 
   0  -2 -11     3230.51     3109.92    136.37 o 
   1  -2 -11     1040.51     1074.63     45.71 o 
   2  -2 -11     1547.55     1457.85     51.51 o 
   3  -2 -11     3273.36     3259.59     88.13 o 
   4  -2 -11     2314.79     2359.74     74.57 o 
   5  -2 -11     7499.78     6991.80    353.12 o 
   6  -2 -11      856.16      835.17     57.15 o 
   7  -2 -11      398.41      416.30     43.13 o 
   8  -2 -11      522.63      453.84     47.11 o 
   9  -2 -11     1043.00     1003.49     67.86 o 
  10  -2 -11     1557.11     1749.91    122.29 o 
  11  -2 -11      170.18      183.29     58.74 o 
  12  -2 -11      246.90      126.61     54.41 o 
  13  -2 -11     1648.44     1709.33    151.93 o 
 -11  -1 -11      988.95     1175.15    108.68 o 
 -10  -1 -11       66.39       53.89     32.88 o 
  -9  -1 -11      530.52      560.68    142.24 o 
  -8  -1 -11      283.57      339.41     49.58 o 
  -7  -1 -11      586.23      641.04     60.46 o 
  -6  -1 -11     1868.53     1750.78     90.29 o 
  -5  -1 -11      225.91      261.35     40.71 o 
  -4  -1 -11      550.20      335.25     56.55 o 
  -3  -1 -11     2049.85     2005.26    117.29 o 
  -2  -1 -11      708.50      713.46     68.79 o 
  -1  -1 -11     3968.08     3895.40    125.62 o 
   0  -1 -11      396.35      351.72     34.39 o 
   1  -1 -11      535.47      528.54     33.59 o 
   2  -1 -11     1062.08     1001.44     33.27 o 
   3  -1 -11     2346.02     2284.71     85.46 o 
   4  -1 -11     1355.76     1446.65     43.60 o 
   5  -1 -11      409.92      388.33     32.25 o 
   6  -1 -11     1649.79     1642.67     87.42 o 
   7  -1 -11     2555.06     2633.73    104.03 o 
   8  -1 -11      238.44      254.49     37.85 o 
   9  -1 -11     1363.05     1327.80     75.64 o 
  10  -1 -11      431.60      448.82     48.25 o 
  11  -1 -11      392.01      426.80     79.84 o 
  12  -1 -11      419.23      365.84     77.23 o 
  13  -1 -11      753.21      654.41     97.20 o 
 -11   0 -11      287.10      450.97    138.71 o 
 -10   0 -11       50.03       75.97     35.53 o 
  -9   0 -11       46.89       39.86     39.02 o 
  -8   0 -11      607.93      573.36     58.47 o 
  -7   0 -11      239.75      293.75     43.00 o 
  -6   0 -11     1023.98      983.24     67.66 o 
  -5   0 -11      147.79      174.08     32.64 o 
  -4   0 -11      908.77      919.81     82.19 o 
  -3   0 -11      766.47      634.39     66.34 o 
  -2   0 -11      217.32      249.55     43.91 o 
  -1   0 -11     7753.37     7534.83    165.38 o 
   0   0 -11       13.99       39.03     14.10 o 
   1   0 -11      535.16      558.51     26.07 o 
   2   0 -11     2613.80     2623.65     55.33 o 
   3   0 -11      226.44      200.76     21.06 o 
   4   0 -11        4.75       -3.71     11.94 o 
   5   0 -11      637.90      637.30     30.50 o 
   6   0 -11      141.95      140.77     28.59 o 
   7   0 -11     1598.03     1664.53     78.13 o 
   8   0 -11      108.39      127.10     29.46 o 
   9   0 -11      500.35      493.24     82.41 o 
  10   0 -11      666.95      605.06     82.88 o 
  11   0 -11      466.88      437.40     82.88 o 
  12   0 -11      869.02      970.95    113.77 o 
  13   0 -11      329.46      377.23     82.03 o 
 -11   1 -11       32.61       25.23     34.98 o 
 -10   1 -11      621.45      699.03    134.60 o 
  -9   1 -11      524.20      541.73     58.33 o 
  -8   1 -11      830.66      856.04     68.51 o 
  -7   1 -11      477.80      447.87     69.30 o 
  -6   1 -11        4.19       28.02     27.49 o 
  -5   1 -11     1565.19     1557.64     78.54 o 
  -4   1 -11      358.20      391.31     41.65 o 
  -3   1 -11     2498.85     2509.00    124.28 o 
  -2   1 -11      574.00      610.20     59.55 o 
  -1   1 -11     1508.05     1421.97     78.12 o 
   0   1 -11     5606.60     5369.37     90.99 o 
   1   1 -11      649.95      663.54     31.18 o 
   2   1 -11     1553.42     1523.03     39.52 o 
   3   1 -11       72.67       78.88     16.50 o 
   4   1 -11     1552.18     1477.26     52.13 o 
   5   1 -11     2207.78     2224.27    103.42 o 
   6   1 -11     1485.42     1534.31     55.04 o 
   7   1 -11     5652.49     5822.75    144.34 o 
   8   1 -11      472.75      494.57     93.50 o 
   9   1 -11      123.17      123.71     57.79 o 
  10   1 -11     1728.77     1954.82    147.07 o 
  11   1 -11      262.40      192.00     62.63 o 
  12   1 -11     1164.51     1275.07    129.05 o 
  13   1 -11      348.47      400.23     86.67 o 
 -12   2 -11       50.59      122.92     73.21 o 
 -11   2 -11      286.29      299.00     51.38 o 
 -10   2 -11       67.09       43.60     65.37 o 
  -9   2 -11      122.13      117.85     37.05 o 
  -8   2 -11      710.39      677.05     62.02 o 
  -7   2 -11      494.35      424.17     47.29 o 
  -6   2 -11      638.93      540.82     49.84 o 
  -5   2 -11     2738.49     2675.74    101.85 o 
  -4   2 -11      912.34      819.76     53.99 o 
  -3   2 -11      500.75      485.95     56.13 o 
  -2   2 -11      527.17      511.30     39.94 o 
  -1   2 -11     2066.85     1939.51     70.42 o 
   0   2 -11     6850.18     6701.87    137.72 o 
   1   2 -11     4678.14     4657.39     80.09 o 
   2   2 -11      474.45      476.89     26.26 o 
   3   2 -11     1602.43     1599.36     54.64 o 
   4   2 -11      486.75      507.95     35.55 o 
   5   2 -11     2165.39     2111.76     81.11 o 
   6   2 -11     1204.71     1255.75     63.66 o 
   7   2 -11     2438.73     2388.35    170.86 o 
   8   2 -11     1291.07     1313.36    142.01 o 
   9   2 -11      506.65      447.14     74.93 o 
  10   2 -11     2514.84     2536.02    168.81 o 
  11   2 -11      790.02      867.23    105.70 o 
  12   2 -11     1053.56     1176.15    127.18 o 
  13   2 -11      223.16      307.88     76.56 o 
 -12   3 -11       52.13       26.12     31.43 o 
 -11   3 -11      535.57      526.96     62.45 o 
 -10   3 -11      223.95      142.44     73.33 o 
  -9   3 -11      249.71      229.66     42.80 o 
  -8   3 -11      654.78      638.82     96.16 o 
  -7   3 -11      159.04      118.37     36.06 o 
  -6   3 -11     1844.49     1744.35     99.35 o 
  -5   3 -11      730.15      739.91     54.38 o 
  -4   3 -11      275.28      243.13     33.69 o 
  -3   3 -11     2719.18     2506.44     90.43 o 
  -2   3 -11     1219.73     1194.41     57.76 o 
  -1   3 -11     4410.53     4162.48    110.11 o 
   0   3 -11      321.15      358.10     22.87 o 
   1   3 -11     1501.59     1535.78     54.35 o 
   2   3 -11      439.27      458.30     21.70 o 
   3   3 -11      734.58      661.88     72.20 o 
   4   3 -11     3692.19     3839.11     91.71 o 
   5   3 -11     5427.60     5542.79    144.20 o 
   6   3 -11     2043.73     2111.47     85.65 o 
   7   3 -11      968.87     1034.41     62.89 o 
   8   3 -11      882.19      947.54     63.28 o 
   9   3 -11     1407.86     1414.82     81.35 o 
  10   3 -11      725.48      830.16    100.07 o 
  11   3 -11      468.81      576.57     88.84 o 
  12   3 -11       41.00      103.67     55.21 o 
 -12   4 -11       87.79       54.54     42.59 o 
 -11   4 -11     1135.54     1498.75    177.68 o 
 -10   4 -11       27.45       36.77     35.00 o 
  -9   4 -11       15.20        3.92     34.58 o 
  -8   4 -11     1719.47     1800.91    107.23 o 
  -7   4 -11      531.95      445.86     55.12 o 
  -6   4 -11     2083.43     2020.34     90.95 o 
  -5   4 -11      154.09      141.61     29.66 o 
  -4   4 -11      609.08      587.17     38.44 o 
  -3   4 -11     2170.02     1978.81     64.43 o 
  -2   4 -11     1267.39     1261.77     61.76 o 
  -1   4 -11     8942.65     8532.00    147.16 o 
   0   4 -11      208.09      205.84     18.94 o 
   1   4 -11      755.39      753.87     29.95 o 
   2   4 -11     5712.55     5492.45    136.97 o 
   3   4 -11     1513.28     1684.18     64.89 o 
   4   4 -11     3740.47     4043.95    121.71 o 
   5   4 -11      842.56      818.43    107.96 o 
   6   4 -11     1065.47     1120.92     64.95 o 
   7   4 -11     1538.15     1618.39     80.45 o 
   8   4 -11      403.07      337.95     42.36 o 
   9   4 -11     1263.64     1236.33    102.30 o 
  10   4 -11      348.46      409.48     83.68 o 
  11   4 -11      281.81      273.95     68.29 o 
  12   4 -11      362.95      474.34     85.24 o 
 -12   5 -11      188.27      264.06     49.27 o 
 -11   5 -11      186.44       78.70     77.97 o 
 -10   5 -11      452.82      505.29     57.52 o 
  -9   5 -11       93.32       88.95     33.21 o 
  -8   5 -11     2102.68     2204.08    103.18 o 
  -7   5 -11      868.87      859.84    124.87 o 
  -6   5 -11      285.90      215.83     40.32 o 
  -5   5 -11      449.37      508.60     40.12 o 
  -4   5 -11     1553.87     1500.04     74.30 o 
  -3   5 -11     3263.69     3203.10     83.94 o 
  -2   5 -11      409.95      382.36     37.40 o 
  -1   5 -11     3046.10     3121.57    115.26 o 
   0   5 -11     2014.13     1898.01     49.98 o 
   1   5 -11       44.35       48.49     12.59 o 
   2   5 -11     5311.71     5339.68     88.98 o 
   3   5 -11      222.97      219.60     23.34 o 
   4   5 -11       16.48       -2.40     23.28 o 
   5   5 -11      529.74      477.34     58.83 o 
   6   5 -11      191.55      198.40     35.11 o 
   7   5 -11     2011.15     2192.38    112.06 o 
   8   5 -11      246.97      288.23     71.14 o 
   9   5 -11       68.17       50.49     29.28 o 
  10   5 -11     1306.11     1324.32     85.66 o 
  11   5 -11       72.49       72.99     72.01 o 
  12   5 -11      553.65      667.03    100.90 o 
 -12   6 -11      263.59      242.68     46.97 o 
 -11   6 -11       53.82       47.11     60.72 o 
 -10   6 -11      622.58      698.10     70.51 o 
  -9   6 -11      688.59      800.07     96.57 o 
  -8   6 -11     1087.94     1082.83     73.85 o 
  -7   6 -11      208.31      227.79     38.87 o 
  -6   6 -11     1046.09      890.74     50.81 o 
  -5   6 -11      922.51      996.80     50.47 o 
  -4   6 -11     1571.62     1536.11     59.88 o 
  -3   6 -11     2170.05     2096.93     95.25 o 
  -2   6 -11       47.10       55.87     23.40 o 
  -1   6 -11      386.18      434.76     25.71 o 
   0   6 -11     3443.50     3490.82     83.25 o 
   1   6 -11     1104.62     1131.66     44.76 o 
   2   6 -11     1955.17     1938.28     59.71 o 
   3   6 -11     1106.95     1170.79     99.43 o 
   4   6 -11      944.53      996.58     62.92 o 
   5   6 -11      785.54      799.97     58.63 o 
   6   6 -11       28.78        3.32     24.64 o 
   7   6 -11      289.27      287.55     64.86 o 
   8   6 -11      897.75      888.43     66.61 o 
   9   6 -11      573.99      605.29     59.42 o 
  10   6 -11     1597.42     1606.98    115.16 o 
  11   6 -11        4.08      -10.18     28.42 o 
 -12   7 -11      210.39      181.81     57.05 o 
 -11   7 -11      463.26      576.88    121.33 o 
 -10   7 -11      236.91      258.20     67.69 o 
  -9   7 -11      273.83      249.78     41.90 o 
  -8   7 -11      799.04      780.24     63.26 o 
  -7   7 -11       70.61       80.81     30.74 o 
  -6   7 -11     2868.93     2759.58     87.77 o 
  -5   7 -11      680.28      665.93     48.83 o 
  -4   7 -11      428.73      448.65     33.98 o 
  -3   7 -11     1572.02     1500.01     56.14 o 
  -2   7 -11     1021.64     1137.43     94.91 o 
  -1   7 -11     2815.51     2970.95     76.82 o 
   0   7 -11     2253.65     2342.99     92.08 o 
   1   7 -11     1194.14     1236.07     91.29 o 
   2   7 -11     1158.16     1092.05     64.36 o 
   3   7 -11      684.11      705.16     53.17 o 
   4   7 -11     4251.29     4191.09    173.75 o 
   5   7 -11     1194.13     1198.49     71.92 o 
   6   7 -11      716.03      789.31     61.71 o 
   7   7 -11      876.44      864.12     65.92 o 
   8   7 -11     2194.87     2405.01    110.70 o 
   9   7 -11     1869.25     2087.71    106.55 o 
  10   7 -11     1054.96      936.21     75.80 o 
  11   7 -11      144.09      181.04     53.16 o 
  12   7 -11      333.36      354.33     70.48 o 
 -12   8 -11       99.05      130.55     49.34 o 
 -11   8 -11      601.11      676.12    121.89 o 
 -10   8 -11        9.81        3.64     29.16 o 
  -9   8 -11      539.66      486.93     54.58 o 
  -8   8 -11     1021.06     1086.66     72.73 o 
  -7   8 -11        7.41       -4.85     23.87 o 
  -6   8 -11     5006.56     4890.44    121.63 o 
  -5   8 -11       61.97       86.26     23.73 o 
  -4   8 -11       55.29       48.35     43.34 o 
  -3   8 -11     2024.41     2116.93     80.63 o 
  -2   8 -11     1688.20     1542.18    114.17 o 
  -1   8 -11     2024.52     2009.45     86.36 o 
   0   8 -11      478.33      487.41     76.45 o 
   1   8 -11      520.86      566.94     48.14 o 
   2   8 -11     5910.46     6189.33    164.24 o 
   3   8 -11      606.11      655.61     76.12 o 
   4   8 -11     4454.85     4998.47    149.97 o 
   5   8 -11      699.78      704.59     58.23 o 
   6   8 -11      334.08      250.92     39.75 o 
   7   8 -11     1105.27     1095.16     75.34 o 
   8   8 -11     1335.65     1341.56     85.74 o 
   9   8 -11     1832.10     1860.35    102.33 o 
  10   8 -11      225.52      214.20     43.99 o 
  11   8 -11       71.06      109.68     35.80 o 
 -12   9 -11      121.02      159.78     59.57 o 
 -11   9 -11      508.79      583.02     63.72 o 
 -10   9 -11      185.32      221.98     42.16 o 
  -9   9 -11      446.77      550.59     94.06 o 
  -8   9 -11     1139.15     1250.25     78.88 o 
  -7   9 -11      381.45      419.12     39.21 o 
  -6   9 -11     1382.80     1372.25     81.94 o 
  -5   9 -11      313.55      354.66     44.40 o 
  -4   9 -11      150.71       69.33     39.91 o 
  -3   9 -11     1412.52     1392.07    112.57 o 
  -2   9 -11     1505.68     1554.62    115.78 o 
  -1   9 -11     2518.38     2429.04    143.78 o 
   0   9 -11      420.14      362.30     41.41 o 
   1   9 -11      214.21      301.97     39.80 o 
   2   9 -11     7951.19     8053.84    248.17 o 
   3   9 -11     1186.30     1165.31    106.93 o 
   4   9 -11     1726.02     1961.83     94.42 o 
   5   9 -11      276.84      275.31     40.30 o 
   6   9 -11       44.65       10.10     26.20 o 
   7   9 -11     1641.33     1588.73     91.59 o 
   8   9 -11      930.62      796.67     68.52 o 
   9   9 -11      819.71      833.01    112.17 o 
  10   9 -11      236.87      170.88     41.07 o 
 -12  10 -11      830.01      974.56    115.25 o 
 -11  10 -11      410.14      450.62     57.92 o 
 -10  10 -11      157.22      122.10     37.14 o 
  -9  10 -11     1828.80     1807.07     98.04 o 
  -8  10 -11     1263.80     1339.93     84.83 o 
  -7  10 -11     1098.80      948.49    138.41 o 
  -6  10 -11       85.93       52.45     42.01 o 
  -5  10 -11      332.33      358.39     70.86 o 
  -4  10 -11     4516.24     4463.01    213.37 o 
  -3  10 -11     4353.74     4494.46    208.37 o 
  -2  10 -11     2216.04     2091.36    138.12 o 
  -1  10 -11     1520.34     1354.81    113.04 o 
   0  10 -11     1301.01     1282.07     70.90 o 
   1  10 -11     1164.60     1303.66    146.82 o 
   2  10 -11     5175.22     5120.82    152.48 o 
   3  10 -11     2228.18     2259.75     99.62 o 
   4  10 -11      825.38      742.27    101.20 o 
   5  10 -11      427.42      399.71     48.30 o 
   6  10 -11      679.82      608.47     58.67 o 
   7  10 -11     2556.83     2575.75    119.68 o 
   8  10 -11      415.24      347.55     67.33 o 
   9  10 -11      462.95      481.60     58.67 o 
  10  10 -11      474.64      495.32     85.47 o 
 -11  11 -11      105.41       75.84     51.52 o 
 -10  11 -11      259.77      235.13     64.78 o 
  -9  11 -11     1343.59     1375.18    136.96 o 
  -8  11 -11      562.08      452.54     97.13 o 
  -7  11 -11      129.70      354.94     70.54 o 
  -6  11 -11     1132.96      989.55    106.89 o 
  -5  11 -11       31.10       17.08     40.85 o 
  -4  11 -11     3633.74     3601.91    193.65 o 
  -3  11 -11       48.96       69.13     48.82 o 
  -2  11 -11      527.71      622.94     81.44 o 
  -1  11 -11      655.48      695.12     83.71 o 
   0  11 -11      580.53      588.69     60.56 o 
   1  11 -11     1273.54     1386.34     79.33 o 
   2  11 -11      740.01      709.16     56.91 o 
   3  11 -11      738.97      827.87     63.50 o 
   4  11 -11     1509.59     1552.47     85.79 o 
   5  11 -11      153.97      202.67     52.96 o 
   6  11 -11     2229.68     2222.50    109.52 o 
   7  11 -11      143.32      131.73     35.95 o 
   8  11 -11      264.01      295.08     76.56 o 
 -10  12 -11      245.68      229.41     65.45 o 
  -9  12 -11      680.72      690.01     80.21 o 
  -8  12 -11       71.03       84.08     34.93 o 
  -7  12 -11      164.57      208.08     60.50 o 
  -6  12 -11      670.74      817.33     99.62 o 
  -5  12 -11       66.50      -31.67     37.60 o 
  -4  12 -11     2293.08     2175.18    152.38 o 
  -3  12 -11      247.34      243.05     59.15 o 
  -2  12 -11       36.64       48.74     46.05 o 
  -1  12 -11     2093.42     2148.09    148.77 o 
   0  12 -11      410.83      447.31     72.90 o 
   1  12 -11      854.01      776.43     94.26 o 
   2  12 -11      399.18      500.51     81.97 o 
   3  12 -11      143.21      219.20     63.19 o 
   4  12 -11      990.50      929.59    109.92 o 
   5  12 -11      341.88      292.69     68.54 o 
   6  12 -11      162.15      163.66     54.32 o 
   7  12 -11      386.28      276.92     72.34 o 
 -10  13 -11      399.38      344.69     77.11 o 
  -9  13 -11       39.24       -5.04     30.23 o 
  -8  13 -11      507.32      526.18     86.22 o 
  -7  13 -11      340.32      322.92     69.37 o 
  -6  13 -11     1997.13     1947.44    150.74 o 
  -5  13 -11      273.83      231.45     60.19 o 
  -4  13 -11      448.34      373.04     74.43 o 
  -3  13 -11     1751.52     1804.15    141.16 o 
  -2  13 -11      274.21      206.43     57.77 o 
  -1  13 -11      167.78      251.11     68.00 o 
   0  13 -11        2.28      -47.07     47.07 o 
   1  13 -11      372.81      378.99     75.43 o 
   2  13 -11      594.41      640.96     88.25 o 
   3  13 -11      537.60      611.37     93.45 o 
   4  13 -11     2837.93     2599.70    184.16 o 
   5  13 -11      243.51      248.17     66.86 o 
   6  13 -11      157.12      185.63     62.54 o 
  -9  14 -11      951.00     1013.33    117.50 o 
  -8  14 -11      392.52      309.96     76.15 o 
  -7  14 -11      401.05      479.54     86.02 o 
  -6  14 -11      171.18      163.77     57.37 o 
  -5  14 -11      714.41      670.71     92.26 o 
  -4  14 -11      853.08      822.42     69.54 o 
  -3  14 -11     1199.09     1251.41     81.67 o 
  -2  14 -11     2014.87     1995.69    151.87 o 
  -1  14 -11       43.58       96.29     55.61 o 
   0  14 -11      502.13      552.84     85.60 o 
   1  14 -11      998.26      921.41    110.40 o 
   2  14 -11      779.65      688.26     95.99 o 
   3  14 -11     1361.33     1447.70    137.86 o 
   4  14 -11      375.54      506.85     88.42 o 
   5  14 -11      568.18      429.36     84.83 o 
  -9  15 -11     1430.19     1377.91    137.56 o 
  -8  15 -11      344.17      321.96     75.43 o 
  -7  15 -11      174.37      337.41     79.84 o 
  -6  15 -11      541.31      387.46     79.21 o 
  -5  15 -11       93.56       37.74     30.81 o 
  -4  15 -11     2370.10     2472.69    236.82 o 
  -3  15 -11      153.56      163.36     59.08 o 
  -2  15 -11     1221.51     1460.55    135.72 o 
  -1  15 -11      253.49      368.42     79.93 o 
   0  15 -11       26.47       16.18     39.30 o 
   1  15 -11      966.50     1148.60    125.31 o 
   2  15 -11     1494.49     1507.72    142.97 o 
   3  15 -11     1257.57     1236.47    133.51 o 
  -7  16 -11        1.67      107.32     52.26 o 
  -6  16 -11      859.03      758.49     72.71 o 
  -5  16 -11      586.54      617.45     83.71 o 
  -4  16 -11     2033.93     2209.39    167.28 o 
  -3  16 -11      340.24      428.83     82.15 o 
  -2  16 -11      246.38      205.47     62.68 o 
  -1  16 -11     1362.75     1489.55    140.72 o 
   0  16 -11      151.16      139.35     57.40 o 
   1  16 -11     1612.96     1658.52    152.12 o 
  -6  17 -11      921.80      864.63    109.33 o 
  -4  17 -11      431.90      671.03    101.37 o 
  -3  17 -11      472.68      611.56     97.80 o 
   0 -14 -10      302.10      349.88     72.86 o 
   1 -14 -10      271.43      294.70     72.17 o 
   3 -14 -10      518.88      548.55     86.20 o 
   4 -14 -10     1436.95     1396.54    132.31 o 
   5 -14 -10      552.50      930.05    112.04 o 
  -1 -13 -10       76.10      116.74     49.92 o 
   0 -13 -10      223.51      349.93     71.34 o 
   1 -13 -10      444.31      509.55     81.19 o 
   2 -13 -10      234.02      366.83     76.53 o 
   3 -13 -10      758.34      766.63    135.62 o 
   4 -13 -10      228.28      178.94     54.99 o 
   5 -13 -10      812.92      812.81    104.59 o 
   6 -13 -10       78.64        2.75     46.71 o 
   7 -13 -10      250.35      208.47     65.35 o 
  -1 -12 -10      167.01      193.68     54.60 o 
   0 -12 -10      505.30      531.72     57.53 o 
   1 -12 -10      777.16      730.59     52.59 o 
   2 -12 -10      407.34      374.03     49.90 o 
   3 -12 -10     1548.59     1587.91     93.93 o 
   4 -12 -10        9.16        4.95     28.01 o 
   5 -12 -10      180.05      159.78     57.10 o 
   6 -12 -10       22.96        1.56     41.76 o 
   7 -12 -10      256.48      213.29     64.55 o 
   8 -12 -10      701.27      842.16    108.44 o 
  -3 -11 -10      234.41      146.07     53.69 o 
  -2 -11 -10      116.83       99.93     50.27 o 
  -1 -11 -10      365.72      335.00     46.30 o 
   0 -11 -10       59.38       79.89     32.22 o 
   1 -11 -10      765.30      849.74     53.63 o 
   2 -11 -10      102.63      116.19     34.09 o 
   3 -11 -10      295.23      324.32     65.65 o 
   4 -11 -10      995.82      842.01     68.85 o 
   5 -11 -10      474.85      447.99     77.29 o 
   6 -11 -10      957.22      964.66    108.93 o 
   7 -11 -10       83.13       76.16     51.58 o 
   8 -11 -10        7.16        7.95     44.38 o 
   9 -11 -10     1561.96     1551.02    143.48 o 
  10 -11 -10      232.85      258.87     69.52 o 
  -5 -10 -10      344.55      309.70     51.32 o 
  -4 -10 -10      521.69      563.97     61.57 o 
  -3 -10 -10       72.42      107.33     48.54 o 
  -2 -10 -10      312.31      336.25     78.05 o 
  -1 -10 -10      550.17      631.82     56.37 o 
   0 -10 -10      212.19      206.59     37.48 o 
   1 -10 -10      674.15      726.14     70.90 o 
   2 -10 -10      351.06      246.09     40.80 o 
   3 -10 -10      554.12      567.21     54.84 o 
   4 -10 -10     2113.45     2190.38    105.65 o 
   5 -10 -10      917.59      821.50     95.20 o 
   6 -10 -10      135.18       93.60     52.64 o 
   7 -10 -10      229.80      192.54     63.62 o 
   8 -10 -10      154.67      162.70     52.92 o 
   9 -10 -10     2544.47     2503.18    176.19 o 
  10 -10 -10      156.16      145.17     62.22 o 
  11 -10 -10      569.41      548.00     91.00 o 
  -7  -9 -10      925.61      941.25    106.92 o 
  -6  -9 -10      312.54      254.96     51.91 o 
  -5  -9 -10      603.63      634.70    111.00 o 
  -4  -9 -10      160.21      129.63     37.57 o 
  -3  -9 -10      566.60      608.22     60.65 o 
  -2  -9 -10     1166.04     1141.91     60.98 o 
  -1  -9 -10     2463.15     2669.72    136.05 o 
   0  -9 -10       47.41       -2.99     26.98 o 
   1  -9 -10      239.73      249.34     31.01 o 
   2  -9 -10      342.28      328.03     42.01 o 
   3  -9 -10     1677.73     1602.91     97.22 o 
   4  -9 -10     1175.52     1059.02     72.35 o 
   5  -9 -10     1390.50     1484.48     86.78 o 
   6  -9 -10      333.27      302.43     63.09 o 
   7  -9 -10      516.11      532.74     82.39 o 
   8  -9 -10      691.28      823.54    101.89 o 
   9  -9 -10     1924.99     2071.82    155.72 o 
  10  -9 -10      362.92      333.60     73.99 o 
  11  -9 -10      113.13      117.40     61.46 o 
  12  -9 -10      486.54      560.43     92.55 o 
  -7  -8 -10      924.19     1149.75    129.32 o 
  -6  -8 -10       58.01       40.13     31.75 o 
  -5  -8 -10       89.82       25.33     46.24 o 
  -4  -8 -10     1552.79     1561.01     92.89 o 
  -3  -8 -10      932.67      822.92     67.29 o 
  -2  -8 -10     3591.84     3689.04    105.91 o 
  -1  -8 -10      251.66      210.60     29.02 o 
   0  -8 -10       18.27        6.33     24.02 o 
   1  -8 -10     2708.21     2686.59     86.24 o 
   2  -8 -10      787.45      729.31     85.82 o 
   3  -8 -10     6738.75     6732.93    184.75 o 
   4  -8 -10      180.63      215.42     37.80 o 
   5  -8 -10     1086.62     1060.35     85.01 o 
   6  -8 -10     3032.00     2899.91    172.53 o 
   7  -8 -10     1555.09     1480.84    126.20 o 
   8  -8 -10     1360.89     1381.67    122.64 o 
   9  -8 -10      593.88      737.53     94.57 o 
  10  -8 -10      381.34      206.27     57.18 o 
  11  -8 -10      532.24      698.42     97.38 o 
  12  -8 -10      167.10      129.89     51.28 o 
  13  -8 -10      747.49      742.32    100.91 o 
  -8  -7 -10      250.10      163.99     70.74 o 
  -7  -7 -10      572.07      659.35    102.17 o 
  -6  -7 -10      251.40      306.54     75.97 o 
  -5  -7 -10      165.22      105.74     51.31 o 
  -4  -7 -10     1396.37     1324.37     84.73 o 
  -3  -7 -10     1035.59      934.34     69.83 o 
  -2  -7 -10      867.83      940.14     54.65 o 
  -1  -7 -10      150.00      150.82     24.97 o 
   0  -7 -10      534.17      501.51     37.79 o 
   1  -7 -10     2933.64     2841.27    109.30 o 
   2  -7 -10      301.10      279.91     41.33 o 
   3  -7 -10     2601.18     2431.58    102.66 o 
   4  -7 -10     1064.19     1083.93     90.38 o 
   5  -7 -10      256.52      213.25     44.52 o 
   6  -7 -10     2617.33     2439.77    152.59 o 
   7  -7 -10      196.64      195.37     52.99 o 
   8  -7 -10      215.13      106.66     46.63 o 
   9  -7 -10      106.46       -3.54     41.74 o 
  10  -7 -10       58.19      -20.84     45.79 o 
  11  -7 -10     1234.57     1369.92    125.87 o 
  12  -7 -10      154.28      213.25     57.25 o 
  13  -7 -10      288.83      224.98     63.49 o 
  -9  -6 -10      647.43      673.91    105.13 o 
  -8  -6 -10     1002.07     1087.78    129.29 o 
  -7  -6 -10       48.31       44.42     52.17 o 
  -6  -6 -10      449.69      701.68     99.51 o 
  -5  -6 -10      770.18      728.31     94.98 o 
  -4  -6 -10     1238.39     1234.85    113.40 o 
  -3  -6 -10      552.01      529.08     52.58 o 
  -2  -6 -10      316.82      285.50     38.27 o 
  -1  -6 -10     1037.38     1022.02     67.04 o 
   0  -6 -10      614.23      630.69     39.28 o 
   1  -6 -10      710.91      776.09     57.06 o 
   2  -6 -10       56.47       57.59     27.68 o 
   3  -6 -10      999.40      994.98     47.94 o 
   4  -6 -10     1980.77     2060.99     70.11 o 
   5  -6 -10     1444.03     1487.85     61.19 o 
   6  -6 -10     2156.26     2092.50     87.53 o 
   7  -6 -10      372.74      337.02     40.04 o 
   8  -6 -10      658.99      663.62     54.55 o 
   9  -6 -10     1142.23     1092.34     70.82 o 
  10  -6 -10       64.85       67.66     31.60 o 
  11  -6 -10     1491.92     1473.69     87.31 o 
  12  -6 -10      409.66      404.25     53.09 o 
  13  -6 -10      151.72      171.77     54.29 o 
  14  -6 -10      876.92      719.57     97.98 o 
 -10  -5 -10      212.30      311.78     74.14 o 
  -9  -5 -10       64.74       63.15     60.89 o 
  -8  -5 -10      196.24      204.85     67.91 o 
  -7  -5 -10      674.47      532.76     89.74 o 
  -6  -5 -10      152.41      161.39     56.07 o 
  -5  -5 -10      997.22      913.86     99.04 o 
  -4  -5 -10      832.50      833.61     93.45 o 
  -3  -5 -10      729.56      573.23     76.34 o 
  -2  -5 -10     1575.24     1591.87     59.35 o 
  -1  -5 -10     1288.92     1280.36     71.39 o 
   0  -5 -10     1420.71     1393.68     80.44 o 
   1  -5 -10     1074.45     1055.30     50.18 o 
   2  -5 -10      539.70      578.48     36.72 o 
   3  -5 -10     1205.00     1160.60     50.88 o 
   4  -5 -10     1652.00     1695.82     62.91 o 
   5  -5 -10     1287.84     1338.38     57.18 o 
   6  -5 -10      209.49      182.70     30.76 o 
   7  -5 -10      459.69      485.36     83.30 o 
   8  -5 -10     1359.77     1500.64     78.81 o 
   9  -5 -10     1488.05     1475.63     84.66 o 
  10  -5 -10     1028.47      964.29     89.44 o 
  11  -5 -10     1096.10     1062.59     74.64 o 
  12  -5 -10      947.10     1014.55     76.40 o 
  13  -5 -10     1015.79     1140.06    118.18 o 
  14  -5 -10      658.76      803.06    105.26 o 
 -10  -4 -10      576.34      637.94     68.37 o 
  -9  -4 -10       26.96       22.49     30.68 o 
  -8  -4 -10      119.57       47.65     32.11 o 
  -7  -4 -10     1251.13     1442.73     89.37 o 
  -6  -4 -10        8.98        3.49     40.15 o 
  -5  -4 -10      715.61      649.27     83.47 o 
  -4  -4 -10      692.42      806.48     86.95 o 
  -3  -4 -10       91.41       63.76     43.47 o 
  -2  -4 -10     2853.02     2919.90     77.66 o 
  -1  -4 -10      330.20      300.61     26.49 o 
   0  -4 -10      446.99      484.49     42.47 o 
   1  -4 -10      591.59      604.82     53.39 o 
   2  -4 -10      833.40      805.50     42.08 o 
   3  -4 -10     2940.25     2761.66     78.89 o 
   4  -4 -10     1451.60     1454.25     57.60 o 
   5  -4 -10     2010.80     2054.15     70.44 o 
   6  -4 -10     4131.67     4086.07    124.67 o 
   7  -4 -10      965.96      923.04     60.09 o 
   8  -4 -10     4121.53     4302.28    192.24 o 
   9  -4 -10      679.07      710.44     56.94 o 
  10  -4 -10      334.25      316.22     42.98 o 
  11  -4 -10      591.37      562.65     85.57 o 
  12  -4 -10      803.21      851.04     74.62 o 
  13  -4 -10     1840.94     1855.99    152.98 o 
  14  -4 -10      881.05      925.11    113.93 o 
 -11  -3 -10      197.88      209.41     48.85 o 
 -10  -3 -10      200.23      206.44     49.12 o 
  -9  -3 -10      137.39      157.47     40.27 o 
  -8  -3 -10      576.67      581.28     62.09 o 
  -7  -3 -10     1400.41     1493.10     88.65 o 
  -6  -3 -10      184.46      118.35     51.42 o 
  -5  -3 -10      265.19      265.07     54.56 o 
  -4  -3 -10     2659.71     2699.74    148.67 o 
  -3  -3 -10      439.01      539.93     67.28 o 
  -2  -3 -10     4805.11     4768.08    114.06 o 
  -1  -3 -10     1020.86      975.77     57.97 o 
   0  -3 -10      103.94      110.13     33.43 o 
   1  -3 -10     4734.33     4432.54     95.84 o 
   2  -3 -10     4351.63     4306.49     82.35 o 
   3  -3 -10     7368.25     7071.91    135.46 o 
   4  -3 -10      130.32      124.20     23.07 o 
   5  -3 -10     1550.91     1554.32     60.30 o 
   6  -3 -10     5643.99     5643.74    150.35 o 
   7  -3 -10      730.81      697.52     65.24 o 
   8  -3 -10     5299.77     5311.54    152.14 o 
   9  -3 -10      308.39      316.44     42.53 o 
  10  -3 -10      176.40      200.31     35.64 o 
  11  -3 -10      748.67      803.79     64.35 o 
  12  -3 -10      401.06      390.14     74.87 o 
  13  -3 -10     1734.45     1673.49    146.27 o 
  14  -3 -10       44.32       25.01     45.64 o 
 -11  -2 -10       41.81       -2.80     34.66 o 
 -10  -2 -10     1317.59     1520.39     98.49 o 
  -9  -2 -10      245.05      239.47     43.90 o 
  -8  -2 -10     1055.85     1037.61     76.22 o 
  -7  -2 -10      126.43       71.90     36.41 o 
  -6  -2 -10      379.37      409.98     47.70 o 
  -5  -2 -10      820.43      863.30     61.64 o 
  -4  -2 -10     2150.82     2140.30    126.98 o 
  -3  -2 -10     2342.18     2181.98    122.51 o 
  -2  -2 -10     1201.72     1218.90     85.85 o 
  -1  -2 -10     1099.93      993.08     55.37 o 
   0  -2 -10     3750.27     3896.70    108.24 o 
   1  -2 -10     6184.71     6052.64    113.89 o 
   2  -2 -10     3723.60     3764.93     84.03 o 
   3  -2 -10     2514.32     2369.39     70.14 o 
   4  -2 -10     1190.05     1080.10     47.81 o 
   5  -2 -10     1296.96     1377.42     61.05 o 
   6  -2 -10     8690.05     8630.13    194.02 o 
   7  -2 -10     1547.06     1324.05     69.40 o 
   8  -2 -10      866.44      816.06     96.94 o 
   9  -2 -10        2.28      -15.96     27.22 o 
  10  -2 -10       67.61       28.76     25.08 o 
  11  -2 -10     1183.20     1271.19    118.56 o 
  12  -2 -10      700.83      759.30    100.71 o 
  13  -2 -10      562.06      547.61     91.69 o 
  14  -2 -10      792.59      782.16    108.10 o 
 -11  -1 -10       82.79       59.68     48.38 o 
 -10  -1 -10     1536.19     1562.55    141.90 o 
  -9  -1 -10      360.67      390.46     53.50 o 
  -8  -1 -10      771.72      755.86     89.77 o 
  -7  -1 -10      174.58      156.93     38.03 o 
  -6  -1 -10      882.74      884.29     72.87 o 
  -5  -1 -10     1785.00     1736.99     83.87 o 
  -4  -1 -10      239.28      268.37     57.94 o 
  -3  -1 -10     1705.70     1491.22     96.30 o 
  -2  -1 -10     1353.81     1216.40     83.24 o 
  -1  -1 -10     1620.72     1591.96     66.58 o 
   0  -1 -10     4526.37     4176.80     89.98 o 
   1  -1 -10      666.37      691.14     33.42 o 
   2  -1 -10     1146.79     1183.51     37.48 o 
   3  -1 -10      883.26      867.98     31.89 o 
   4  -1 -10      257.88      242.55     18.83 o 
   5  -1 -10     1395.36     1465.64     42.30 o 
   6  -1 -10     1406.43     1210.99    171.45 o 
   7  -1 -10     1245.95     1214.88     65.36 o 
   8  -1 -10     1356.51     1535.96     76.15 o 
   9  -1 -10       77.62       25.97     32.93 o 
  10  -1 -10      500.44      523.50     49.95 o 
  11  -1 -10      421.98      490.70     81.06 o 
  12  -1 -10       55.57      162.84     58.41 o 
  13  -1 -10      206.99      241.50     70.90 o 
 -12   0 -10      434.45      650.41     70.86 o 
 -11   0 -10      142.13      170.02     58.39 o 
 -10   0 -10      343.90      466.58     58.91 o 
  -9   0 -10       34.95       83.49     35.53 o 
  -8   0 -10      160.97      170.23     36.51 o 
  -7   0 -10      446.99      466.44     51.94 o 
  -6   0 -10      906.62      881.44    203.37 o 
  -5   0 -10     2142.09     2051.78     88.41 o 
  -4   0 -10     1292.01     1251.34     66.71 o 
  -3   0 -10      386.93      312.18     47.36 o 
  -2   0 -10     2520.89     2243.28    110.56 o 
  -1   0 -10       73.18       41.87     25.43 o 
   0   0 -10     5785.79     5536.81     90.07 o 
   1   0 -10      201.27      195.69     16.77 o 
   2   0 -10     1864.78     1747.34     41.80 o 
   3   0 -10      576.47      576.82     35.31 o 
   4   0 -10      474.49      515.80     26.29 o 
   5   0 -10      607.78      625.18     46.30 o 
   6   0 -10       69.33       75.54     16.06 o 
   7   0 -10     1012.94     1016.34    103.30 o 
   8   0 -10     2213.55     2192.64     89.50 o 
   9   0 -10      223.78      176.95     31.51 o 
  10   0 -10     1060.89     1135.81    109.53 o 
  11   0 -10      206.49      244.66     61.97 o 
  12   0 -10      174.54      150.37     58.07 o 
  13   0 -10      493.45      495.03     87.06 o 
 -12   1 -10      374.08      534.32     66.00 o 
 -11   1 -10       86.94      120.89     39.16 o 
 -10   1 -10      247.70      255.90     47.46 o 
  -9   1 -10      319.54      333.69     49.61 o 
  -8   1 -10      337.39      351.54     56.69 o 
  -7   1 -10     1068.85     1154.87     84.36 o 
  -6   1 -10      613.66      564.96     51.60 o 
  -5   1 -10     1415.38     1408.77     72.01 o 
  -4   1 -10     1751.75     1705.34     90.70 o 
  -3   1 -10      754.37      764.71     65.68 o 
  -2   1 -10     4210.29     3918.13    146.57 o 
  -1   1 -10     1821.33     1714.13     63.56 o 
   0   1 -10      443.03      428.76     23.54 o 
   1   1 -10     3541.37     3429.72     63.96 o 
   2   1 -10     1013.87      997.37     29.82 o 
   3   1 -10     3339.43     3239.13     60.44 o 
   4   1 -10      260.57      265.33     24.68 o 
   5   1 -10     1895.33     1834.62     64.15 o 
   6   1 -10     2527.24     2541.86     69.73 o 
   7   1 -10      452.60      432.05     30.75 o 
   8   1 -10     3299.77     3441.38     99.50 o 
   9   1 -10      212.05      177.09     56.88 o 
  10   1 -10      248.83      450.24     79.23 o 
  11   1 -10      503.95      516.98     84.81 o 
  12   1 -10      224.56      309.28     72.68 o 
  13   1 -10     1526.95     1538.61    146.40 o 
 -12   2 -10      251.61      258.24     49.00 o 
 -11   2 -10       36.85       26.74     32.12 o 
 -10   2 -10      158.95      146.38     36.43 o 
  -9   2 -10      357.25      300.41     47.47 o 
  -8   2 -10     1723.52     1837.51     93.73 o 
  -7   2 -10     1057.81     1078.68     70.01 o 
  -6   2 -10      728.84      630.30     52.77 o 
  -5   2 -10     1611.82     1452.69     72.73 o 
  -4   2 -10      842.60      804.52     69.85 o 
  -3   2 -10        9.97       13.91     17.88 o 
  -2   2 -10     2462.91     2423.61     80.54 o 
  -1   2 -10       46.60       31.69     16.47 o 
   0   2 -10     1473.65     1511.72     41.66 o 
   1   2 -10     3127.58     3123.16     59.81 o 
   2   2 -10     5958.77     5928.30     90.43 o 
   3   2 -10      719.78      656.96     34.80 o 
   4   2 -10      670.42      665.31     34.99 o 
   5   2 -10     1070.27     1039.23     55.27 o 
   6   2 -10     4208.61     4036.43    117.50 o 
   7   2 -10     1583.84     1578.05     72.80 o 
   8   2 -10     1232.81     1103.58     63.70 o 
   9   2 -10      942.52      868.26     59.69 o 
  10   2 -10      463.84      383.22     72.32 o 
  11   2 -10      880.78      915.29    104.86 o 
  12   2 -10      450.01      329.70     73.59 o 
  13   2 -10      835.45     1082.53    124.42 o 
 -12   3 -10       44.86       83.88     37.60 o 
 -11   3 -10       20.20       12.86     32.26 o 
 -10   3 -10     1469.42     1383.01     88.96 o 
  -9   3 -10      287.20      285.95     45.87 o 
  -8   3 -10     1621.16     1744.24     90.87 o 
  -7   3 -10      472.67      545.46     50.94 o 
  -6   3 -10      172.82      131.15     32.74 o 
  -5   3 -10     5294.98     4966.81    266.56 o 
  -4   3 -10     2896.63     2813.92     79.26 o 
  -3   3 -10      353.87      375.47     33.76 o 
  -2   3 -10      230.07      242.45     29.60 o 
  -1   3 -10     1044.57      969.68     40.09 o 
   0   3 -10     6778.02     6544.01    100.04 o 
   1   3 -10      448.37      424.55     21.83 o 
   2   3 -10     4389.96     4393.61     71.97 o 
   3   3 -10      396.62      390.77     27.81 o 
   4   3 -10      610.75      571.77     48.06 o 
   5   3 -10     3814.44     3923.54    114.61 o 
   6   3 -10     6050.35     5846.29    149.94 o 
   7   3 -10     2240.25     2177.32     88.64 o 
   8   3 -10      790.97      745.89     54.81 o 
   9   3 -10     1189.83     1128.37    152.48 o 
  10   3 -10     1518.21     1647.18     88.08 o 
  11   3 -10      983.52     1070.91    114.47 o 
  12   3 -10      502.04      444.12     84.84 o 
  13   3 -10      267.04      244.90     65.17 o 
 -12   4 -10      400.85      424.21     56.59 o 
 -11   4 -10      360.40      344.96     53.98 o 
 -10   4 -10     1896.21     2039.32    123.42 o 
  -9   4 -10       25.66      -31.14     31.14 o 
  -8   4 -10      723.90      686.51     58.67 o 
  -7   4 -10      983.27     1041.84     67.51 o 
  -6   4 -10     1538.46     1531.86     76.13 o 
  -5   4 -10     5462.70     5077.93    240.82 o 
  -4   4 -10     1490.18     1398.81     65.35 o 
  -3   4 -10      145.07      158.71     22.93 o 
  -2   4 -10     1577.90     1533.49     65.00 o 
  -1   4 -10     1408.51     1399.74     49.20 o 
   0   4 -10    13196.19    12822.97    395.54 o 
   1   4 -10      336.89      359.40     20.43 o 
   2   4 -10     1735.08     1750.41     41.94 o 
   3   4 -10     4160.59     4119.15     87.00 o 
   4   4 -10      893.22     1025.41     71.41 o 
   5   4 -10     3193.10     3575.94    112.06 o 
   6   4 -10     1212.75     1248.17     67.77 o 
   7   4 -10      318.02      377.32     41.74 o 
   8   4 -10     1511.89     1618.98     83.55 o 
   9   4 -10      152.07      161.07     34.36 o 
  10   4 -10     1009.97     1067.65     73.47 o 
  11   4 -10       58.84       61.68     32.01 o 
  12   4 -10      267.22      253.63     68.45 o 
 -13   5 -10      324.42      428.98     88.79 o 
 -12   5 -10      856.49     1009.53    135.64 o 
 -11   5 -10     1542.82     1536.29     96.58 o 
 -10   5 -10      818.06      866.65     72.36 o 
  -9   5 -10      313.14      331.61     47.32 o 
  -8   5 -10     1342.40     1261.46     76.53 o 
  -7   5 -10      904.83      803.61    117.30 o 
  -6   5 -10     2830.80     2572.06    100.25 o 
  -5   5 -10     1951.11     1845.96     66.49 o 
  -4   5 -10       31.94       35.18     18.38 o 
  -3   5 -10     1119.75     1092.83     46.41 o 
  -2   5 -10     6666.20     6626.03    153.31 o 
  -1   5 -10      919.16      977.84     42.36 o 
   0   5 -10     4622.10     4640.73     95.35 o 
   1   5 -10     1638.40     1581.57     51.06 o 
   2   5 -10     1327.01     1490.77     49.87 o 
   3   5 -10     3666.68     3734.68    113.74 o 
   4   5 -10      703.06      793.35     52.25 o 
   5   5 -10     1353.43     1320.06     73.23 o 
   6   5 -10      369.65      412.65     70.18 o 
   7   5 -10      481.82      477.21     65.85 o 
   8   5 -10     2455.60     2565.94    107.46 o 
   9   5 -10      349.22      278.82     42.40 o 
  10   5 -10      301.25      339.03     56.87 o 
  11   5 -10      463.37      520.37     56.96 o 
  12   5 -10       84.44      -18.94     50.83 o 
 -13   6 -10      770.06      891.54    113.57 o 
 -12   6 -10      127.80      258.83     60.97 o 
 -11   6 -10      643.80      693.45     75.51 o 
 -10   6 -10       65.66       76.46     42.46 o 
  -9   6 -10      207.03      223.25     75.24 o 
  -8   6 -10     1133.58     1055.81     84.26 o 
  -7   6 -10     1664.55     1687.95     83.58 o 
  -6   6 -10     2164.37     2073.10     73.97 o 
  -5   6 -10      434.37      418.28     46.50 o 
  -4   6 -10     1867.50     1755.25     61.93 o 
  -3   6 -10     3473.07     3414.74     84.04 o 
  -2   6 -10     1020.73     1065.51     85.49 o 
  -1   6 -10      259.65      256.81     64.63 o 
   0   6 -10      977.46     1015.48     40.76 o 
   1   6 -10     1753.32     1757.36     53.31 o 
   2   6 -10     2033.51     2048.78     61.00 o 
   3   6 -10     2473.06     2479.63     91.91 o 
   4   6 -10      389.97      449.42     69.29 o 
   5   6 -10      399.36      333.06     40.09 o 
   6   6 -10      937.11      972.40     64.33 o 
   7   6 -10      969.29     1045.87     68.67 o 
   8   6 -10     1159.30     1221.61    109.54 o 
   9   6 -10      900.16      916.32     69.29 o 
  10   6 -10      639.40      693.28     64.74 o 
  11   6 -10      948.43     1021.08     78.19 o 
  12   6 -10       87.97      181.56     56.56 o 
 -13   7 -10      715.12      804.07    106.69 o 
 -12   7 -10        2.96      -16.01     34.57 o 
 -11   7 -10       84.30      124.62     38.08 o 
 -10   7 -10      514.12      580.51     60.01 o 
  -9   7 -10      324.98      373.30     81.46 o 
  -8   7 -10      867.56      753.12     61.29 o 
  -7   7 -10      462.04      430.09    141.79 o 
  -6   7 -10      791.25      744.31     45.67 o 
  -5   7 -10     3326.59     3122.92     87.99 o 
  -4   7 -10      356.75      398.58     39.09 o 
  -3   7 -10     2811.25     3017.52     94.76 o 
  -2   7 -10     1541.90     1390.32    100.97 o 
  -1   7 -10       58.02       48.60     14.64 o 
   0   7 -10     3162.75     3374.89    111.44 o 
   1   7 -10     1952.97     2033.66    155.46 o 
   2   7 -10     6375.28     6866.33    166.49 o 
   3   7 -10      652.24      764.35     53.28 o 
   4   7 -10      936.15      879.82     58.37 o 
   5   7 -10     5329.67     5241.86    151.38 o 
   6   7 -10      954.95      954.19     64.99 o 
   7   7 -10     1230.00     1295.90    109.87 o 
   8   7 -10      615.11      688.33     61.03 o 
   9   7 -10     1028.28     1061.42    127.16 o 
  10   7 -10     2592.63     2982.94    130.54 o 
  11   7 -10     1153.52     1147.46     85.22 o 
  12   7 -10      611.87      739.00    101.26 o 
 -13   8 -10      420.38      609.18     94.83 o 
 -12   8 -10      169.29      173.20     43.88 o 
 -11   8 -10       32.35        8.37     46.66 o 
 -10   8 -10      811.00      833.72     82.68 o 
  -9   8 -10       51.11       91.65     55.41 o 
  -8   8 -10     1119.34     1111.15     73.44 o 
  -7   8 -10      871.63      955.84     53.77 o 
  -6   8 -10      538.68      547.74     40.40 o 
  -5   8 -10     3696.70     3679.29    116.40 o 
  -4   8 -10      180.04      157.24     27.67 o 
  -3   8 -10      232.65      272.92     30.04 o 
  -2   8 -10      568.67      655.43     73.84 o 
  -1   8 -10      647.67      706.15     50.53 o 
   0   8 -10     1593.46     1586.01     84.65 o 
   1   8 -10      656.99      665.07     50.28 o 
   2   8 -10     1086.02     1248.55    179.70 o 
   3   8 -10     2584.82     2798.60    188.94 o 
   4   8 -10      779.71      734.92     55.05 o 
   5   8 -10     4502.02     4867.15    148.46 o 
   6   8 -10      428.82      405.57     46.59 o 
   7   8 -10     1208.22     1164.48     76.58 o 
   8   8 -10      477.30      583.36     58.73 o 
   9   8 -10      541.58      639.86    121.77 o 
  10   8 -10     2098.02     2144.93    114.35 o 
  11   8 -10      173.16      240.74     46.78 o 
 -13   9 -10      172.38       99.84     52.12 o 
 -12   9 -10       35.88       -9.75     33.47 o 
 -11   9 -10      410.24      432.38     55.17 o 
 -10   9 -10      357.30      344.44     51.31 o 
  -9   9 -10      140.74      137.12     45.58 o 
  -8   9 -10      421.20      468.32     41.91 o 
  -7   9 -10      615.88      672.07     46.21 o 
  -6   9 -10     1267.64     1310.66     71.88 o 
  -5   9 -10     1933.08     1993.64     83.88 o 
  -4   9 -10      757.07      727.11     47.09 o 
  -3   9 -10      235.97      273.91     55.36 o 
  -2   9 -10      845.58      833.86     84.09 o 
  -1   9 -10     2711.01     2771.65    151.16 o 
   0   9 -10     2142.74     2320.29     90.81 o 
   1   9 -10       40.14       49.08     56.35 o 
   2   9 -10      943.33      911.03     59.62 o 
   3   9 -10     3433.81     3564.97    121.03 o 
   4   9 -10     1240.29     1315.34    130.14 o 
   5   9 -10     3322.71     3603.77    128.87 o 
   6   9 -10       21.62       46.20     28.22 o 
   7   9 -10      433.34      466.38     51.01 o 
   8   9 -10      940.14      938.39     72.73 o 
   9   9 -10      800.46      894.99     74.12 o 
  10   9 -10     1285.05     1505.97     97.92 o 
  11   9 -10        1.77       12.93     42.04 o 
 -12  10 -10       84.53       55.08     40.37 o 
 -11  10 -10     1157.27     1083.48     92.73 o 
 -10  10 -10      108.78       94.67     36.05 o 
  -9  10 -10      166.96      102.94     34.32 o 
  -8  10 -10     1335.73     1390.12     77.13 o 
  -7  10 -10      236.41      231.65     48.51 o 
  -6  10 -10     2721.96     2782.86    165.50 o 
  -5  10 -10      558.41      624.14     78.38 o 
  -4  10 -10      975.44      937.75     94.91 o 
  -3  10 -10     2082.78     2121.49    135.81 o 
  -2  10 -10     5076.43     5056.67    219.78 o 
  -1  10 -10     5566.51     5651.43    230.65 o 
   0  10 -10     1667.15     1868.76     82.38 o 
   1  10 -10      207.53      233.79     88.33 o 
   2  10 -10     1365.33     1461.33     76.35 o 
   3  10 -10     3427.75     3526.11    141.01 o 
   4  10 -10     3242.89     3320.70    227.22 o 
   5  10 -10      882.51      890.79     81.08 o 
   6  10 -10       61.94       30.72     46.21 o 
   7  10 -10      194.32      148.52     35.29 o 
   8  10 -10     1269.51     1204.38     83.06 o 
   9  10 -10      866.56      890.45    110.74 o 
  10  10 -10      842.20      913.62     77.65 o 
 -12  11 -10       15.54      -51.61     51.61 o 
 -11  11 -10      852.37      931.51     77.32 o 
 -10  11 -10      220.57      231.34     62.70 o 
  -9  11 -10       37.85        7.85     49.82 o 
  -8  11 -10     1346.06     1223.42    115.60 o 
  -7  11 -10      816.90      878.03    100.44 o 
  -6  11 -10     1013.61      837.46     94.28 o 
  -5  11 -10      154.48      100.16     47.98 o 
  -4  11 -10       73.00      107.09     32.65 o 
  -3  11 -10     4904.78     4895.02    150.83 o 
  -2  11 -10      278.60      259.90     38.12 o 
  -1  11 -10     1349.18     1322.10     76.15 o 
   0  11 -10      602.57      611.25     75.65 o 
   1  11 -10      462.49      434.90     47.36 o 
   2  11 -10     1013.47      940.07     64.31 o 
   3  11 -10     1146.04     1232.08     73.16 o 
   4  11 -10     1121.08     1306.88     77.08 o 
   5  11 -10      482.98      670.38    157.55 o 
   6  11 -10       25.14       10.39     34.28 o 
   7  11 -10     1747.79     1847.95    152.60 o 
   8  11 -10       66.00      103.56     51.97 o 
   9  11 -10      395.18      482.09     87.83 o 
 -11  12 -10       58.38      150.04     61.19 o 
 -10  12 -10      312.65      382.00     79.39 o 
  -9  12 -10      334.28      348.97     51.09 o 
  -8  12 -10      564.02      661.59     94.21 o 
  -7  12 -10      408.66      448.04     78.00 o 
  -6  12 -10      409.00      495.20     82.32 o 
  -5  12 -10      926.19      945.60    123.28 o 
  -4  12 -10      321.94      293.97     47.54 o 
  -3  12 -10     2188.51     2242.22    101.10 o 
  -2  12 -10      584.24      639.64     88.23 o 
  -1  12 -10      362.42      417.24     43.62 o 
   0  12 -10     1338.25     1204.86    110.95 o 
   1  12 -10      181.79      187.05     56.74 o 
   2  12 -10     1530.13     1407.83    124.82 o 
   3  12 -10      252.00      274.69     64.41 o 
   4  12 -10      122.15       74.17     47.92 o 
   5  12 -10      909.32      879.19    106.53 o 
   6  12 -10      410.62      308.67     69.78 o 
   7  12 -10      554.36      376.54     78.00 o 
   8  12 -10       26.98        4.35     42.41 o 
 -10  13 -10      251.42      265.93     70.04 o 
  -9  13 -10      722.56      836.78    105.75 o 
  -8  13 -10       14.78       36.32     45.18 o 
  -7  13 -10      499.13      574.93     61.45 o 
  -6  13 -10      546.66      465.79     58.92 o 
  -5  13 -10     1765.51     1891.28     98.68 o 
  -4  13 -10      427.78      440.86     51.17 o 
  -3  13 -10      261.16      257.60     74.76 o 
  -2  13 -10     1645.39     1793.42     90.96 o 
  -1  13 -10      730.66      716.61     90.51 o 
   0  13 -10      108.90       55.14     44.81 o 
   1  13 -10       13.78      -29.44     40.54 o 
   2  13 -10      185.55      212.89     62.56 o 
   3  13 -10     1130.59     1012.74    113.20 o 
   4  13 -10      214.61      153.39     59.13 o 
   5  13 -10     1664.84     1553.83    143.61 o 
   6  13 -10      528.47      640.58     98.64 o 
   7  13 -10      170.36      157.58     58.78 o 
  -9  14 -10       58.19       41.37     49.22 o 
  -8  14 -10      793.62      912.35    109.19 o 
  -7  14 -10       95.94       89.76     57.25 o 
  -6  14 -10      421.58      435.41    100.55 o 
  -5  14 -10      497.70      415.76     70.51 o 
  -4  14 -10      275.53      265.64     44.20 o 
  -3  14 -10      663.83      715.51     63.32 o 
  -2  14 -10      816.44      981.60    107.94 o 
  -1  14 -10     2025.73     2095.71    154.76 o 
   0  14 -10      295.66      341.18     70.31 o 
   1  14 -10       67.31       65.13     51.12 o 
   2  14 -10     1011.93      940.21    111.36 o 
   3  14 -10     1281.85     1204.72    126.43 o 
   4  14 -10     1440.48     1526.36    143.61 o 
   5  14 -10      416.23      451.01     84.07 o 
  -9  15 -10       14.74      -20.70     46.64 o 
  -8  15 -10      935.21      988.38     82.45 o 
  -7  15 -10      387.62      352.86     65.09 o 
  -6  15 -10      346.76      382.89     54.62 o 
  -5  15 -10      105.09      173.78     42.78 o 
  -4  15 -10       19.58       -5.36     29.39 o 
  -3  15 -10     2745.54     2763.43    122.50 o 
  -2  15 -10      315.72      263.94     63.79 o 
  -1  15 -10     1555.78     1710.09    144.45 o 
   0  15 -10      221.51      231.80     62.09 o 
   1  15 -10       37.77       66.41     51.34 o 
   2  15 -10      700.95      594.60     93.94 o 
   3  15 -10      875.96      755.86    104.17 o 
   4  15 -10     1111.97     1206.11    130.60 o 
  -8  16 -10     1619.30     1581.02    144.15 o 
  -7  16 -10      495.65      458.05     59.05 o 
  -6  16 -10       72.77       75.55     36.68 o 
  -5  16 -10      553.29      432.71     83.60 o 
  -4  16 -10      505.59      463.76     94.52 o 
  -3  16 -10     3644.19     3870.45    221.82 o 
  -2  16 -10      513.16      374.34     78.27 o 
  -1  16 -10      677.32      744.27    102.74 o 
   0  16 -10     1228.01     1352.66    134.56 o 
   1  16 -10       85.34       41.45     46.38 o 
   2  16 -10     1833.81     1960.69    166.68 o 
  -7  17 -10      197.55      203.09     62.08 o 
  -6  17 -10      219.35      284.33     70.12 o 
  -5  17 -10      433.91      349.48     52.68 o 
  -4  17 -10      530.69      695.89     96.80 o 
  -3  17 -10     1060.74     1163.25    123.57 o 
  -2  17 -10      516.45      565.72     91.74 o 
  -1  17 -10      340.00      268.15     64.38 o 
   4 -15  -9      153.43      134.55     52.01 o 
  -2 -14  -9       20.74       11.07     40.57 o 
  -1 -14  -9      132.94      188.92     57.33 o 
   0 -14  -9      799.30      740.04     98.08 o 
   1 -14  -9      579.60      713.91     93.69 o 
   2 -14  -9      517.43      598.20     90.99 o 
   3 -14  -9      536.52      510.98     80.94 o 
   4 -14  -9      553.61      573.67     89.40 o 
   5 -14  -9     1214.49     1101.42    118.44 o 
   6 -14  -9      786.26      706.36    100.03 o 
  -2 -13  -9      309.50      241.41     60.42 o 
  -1 -13  -9      714.23      663.46     89.91 o 
   0 -13  -9       48.53      110.20     47.85 o 
   1 -13  -9      912.81      924.39     72.73 o 
   2 -13  -9      138.26      137.22     40.13 o 
   3 -13  -9      498.21      534.67    103.29 o 
   4 -13  -9     1339.96     1185.29    120.16 o 
   5 -13  -9      347.60      291.80     68.18 o 
   6 -13  -9      652.75      566.44     88.29 o 
   7 -13  -9      351.63      377.52     75.88 o 
   8 -13  -9      120.90       46.27     49.56 o 
  -3 -12  -9      406.81      460.17     77.47 o 
  -2 -12  -9      466.18      456.97     76.36 o 
  -1 -12  -9     1229.39     1238.70    116.15 o 
   0 -12  -9       17.33      -11.69     23.02 o 
   1 -12  -9      595.41      635.58     49.32 o 
   2 -12  -9     1011.84     1011.51     59.70 o 
   3 -12  -9      303.07      304.34     43.19 o 
   4 -12  -9     1184.51     1079.58    108.91 o 
   5 -12  -9        7.63       -0.48     46.21 o 
   6 -12  -9       26.36       18.33     41.98 o 
   7 -12  -9       36.28       13.88     42.41 o 
   8 -12  -9      302.96      299.09     73.35 o 
   9 -12  -9      761.66      687.79    100.80 o 
  -3 -11  -9      629.49      640.20     85.07 o 
  -2 -11  -9      179.28      193.07     38.51 o 
  -1 -11  -9      670.53      723.36     67.13 o 
   0 -11  -9      577.55      574.11     44.12 o 
   1 -11  -9      264.22      233.64     31.75 o 
   2 -11  -9     1311.26     1239.85     93.11 o 
   3 -11  -9       11.80      -28.95     28.95 o 
   4 -11  -9      412.89      456.09    100.69 o 
   5 -11  -9      897.66      785.97     94.69 o 
   6 -11  -9      423.77      346.70     70.70 o 
   7 -11  -9     1358.92     1439.22    129.51 o 
   8 -11  -9       69.33      112.81     53.64 o 
   9 -11  -9      384.84      468.42     84.30 o 
  10 -11  -9     1261.79     1182.28    126.42 o 
  11 -11  -9       74.55      -38.08     58.71 o 
  -6 -10  -9      440.13      392.27     83.80 o 
  -5 -10  -9      391.87      435.40     56.74 o 
  -4 -10  -9     1067.24     1243.18     84.96 o 
  -3 -10  -9     1385.70     1625.75    163.77 o 
  -2 -10  -9      238.69      335.11     44.64 o 
  -1 -10  -9      185.30      165.22     35.77 o 
   0 -10  -9     1853.65     1878.07     74.48 o 
   1 -10  -9      257.00      285.93     39.33 o 
   2 -10  -9     1051.66     1064.37     56.81 o 
   3 -10  -9      194.45      208.23     37.20 o 
   4 -10  -9      155.58      146.72     34.83 o 
   5 -10  -9     1796.78     1730.71    133.27 o 
   6 -10  -9     1602.18     1557.57    129.68 o 
   7 -10  -9     1118.82     1149.53    112.77 o 
   8 -10  -9      183.60      243.09     64.65 o 
   9 -10  -9       14.80       53.41     47.33 o 
  10 -10  -9     3131.46     2900.02    192.98 o 
  11 -10  -9      597.88      455.64     85.68 o 
  12 -10  -9      989.40      869.31    110.81 o 
  -7  -9  -9       15.69       74.03     71.48 o 
  -6  -9  -9     1391.28     1510.74    192.18 o 
  -5  -9  -9      426.45      447.25     57.36 o 
  -4  -9  -9     1420.69     1396.83     69.15 o 
  -3  -9  -9      184.32      240.03     59.01 o 
  -2  -9  -9      591.34      603.36     45.46 o 
  -1  -9  -9     1720.72     1701.07     84.36 o 
   0  -9  -9     2220.50     2095.94     76.24 o 
   1  -9  -9     1112.93     1115.17     55.69 o 
   2  -9  -9      859.07      912.11     51.39 o 
   3  -9  -9       18.49        9.62     25.50 o 
   4  -9  -9     3819.22     3894.56    233.81 o 
   5  -9  -9     2802.78     2815.37    116.29 o 
   6  -9  -9     3766.55     3896.15    200.18 o 
   7  -9  -9      275.45      170.02     56.40 o 
   8  -9  -9      137.24      104.78     57.42 o 
   9  -9  -9     1074.98     1111.26    112.16 o 
  10  -9  -9     2346.96     2522.11    174.87 o 
  11  -9  -9     1144.42     1101.92    118.09 o 
  12  -9  -9      243.64      197.33     60.97 o 
  -8  -8  -9      192.25      201.10     73.13 o 
  -7  -8  -9      241.64      217.64     71.84 o 
  -6  -8  -9     1819.22     2101.60    166.30 o 
  -5  -8  -9       49.40       50.88     32.64 o 
  -4  -8  -9      959.07      961.57     54.85 o 
  -3  -8  -9     1433.08     1381.41     64.43 o 
  -2  -8  -9      730.07      718.16     46.21 o 
  -1  -8  -9     4172.03     4332.54    111.45 o 
   0  -8  -9      889.24      770.35     45.56 o 
   1  -8  -9      294.57      266.00     46.68 o 
   2  -8  -9      966.20     1074.51     77.30 o 
   3  -8  -9      158.36      176.05     34.46 o 
   4  -8  -9    11047.52    10992.99    247.08 o 
   5  -8  -9      686.09      654.96     56.55 o 
   6  -8  -9     2037.25     1928.44    134.45 o 
   7  -8  -9     2105.69     1932.92    137.82 o 
   8  -8  -9      426.60      324.98     64.27 o 
   9  -8  -9     1641.36     1798.92    140.43 o 
  10  -8  -9     1056.29      995.04    108.87 o 
  11  -8  -9      346.07      231.82     61.65 o 
  12  -8  -9      726.30      792.14    101.30 o 
  13  -8  -9      115.27       65.91     48.21 o 
  -9  -7  -9      179.03      130.59     63.48 o 
  -8  -7  -9      411.58      527.86     92.34 o 
  -7  -7  -9      686.75      778.69    105.74 o 
  -6  -7  -9     1146.26     1111.74    119.55 o 
  -5  -7  -9      167.11      103.13     53.64 o 
  -4  -7  -9      495.19      509.40     47.74 o 
  -3  -7  -9      739.79      726.56     45.50 o 
  -2  -7  -9     2823.42     2852.36     86.34 o 
  -1  -7  -9     4607.12     4478.28    147.74 o 
   0  -7  -9       91.38      105.85     21.19 o 
   1  -7  -9      870.59      869.33     46.31 o 
   2  -7  -9     2781.96     2804.61    104.61 o 
   3  -7  -9      232.93      243.00     37.08 o 
   4  -7  -9     2486.10     2503.85     75.13 o 
   5  -7  -9      594.03      573.66     37.37 o 
   6  -7  -9      370.38      364.05     95.59 o 
   7  -7  -9     1587.53     1659.06     78.12 o 
   8  -7  -9      358.76      392.21     42.32 o 
   9  -7  -9      937.53     1006.53     66.25 o 
  10  -7  -9      128.02      129.11     68.40 o 
  11  -7  -9       39.49       30.09     48.18 o 
  12  -7  -9     1056.86     1055.14    113.56 o 
  13  -7  -9      194.03       89.56     45.58 o 
  14  -7  -9      752.08      925.99    110.39 o 
  -9  -6  -9      332.18      255.85     67.12 o 
  -8  -6  -9      469.92      597.60     96.37 o 
  -7  -6  -9     1041.61     1078.54    117.93 o 
  -6  -6  -9      426.48      355.32     75.07 o 
  -5  -6  -9       33.83       70.21     43.26 o 
  -4  -6  -9     1507.67     1528.59     74.88 o 
  -3  -6  -9     2021.19     2081.92     71.81 o 
  -2  -6  -9     2304.92     2280.77     86.93 o 
  -1  -6  -9      122.12      132.74     23.18 o 
   0  -6  -9     1150.60     1080.19     43.16 o 
   1  -6  -9      324.57      311.30     28.91 o 
   2  -6  -9     1730.02     1804.09     81.79 o 
   3  -6  -9      112.97      179.67     23.43 o 
   4  -6  -9     1959.57     1845.06     63.16 o 
   5  -6  -9      308.53      318.20     29.61 o 
   6  -6  -9     1560.50     1488.05     71.50 o 
   7  -6  -9     1460.26     1468.76     73.44 o 
   8  -6  -9      701.43      741.73     56.31 o 
   9  -6  -9      154.06      114.66     32.10 o 
  10  -6  -9      815.85      706.95    108.76 o 
  11  -6  -9      148.15      230.65     42.16 o 
  12  -6  -9     1580.23     1622.35     94.07 o 
  13  -6  -9      359.62      415.69     71.02 o 
  14  -6  -9      576.84      537.10     84.64 o 
 -11  -5  -9      136.12      124.31     57.04 o 
 -10  -5  -9      117.36       60.68     41.89 o 
  -9  -5  -9      551.46      586.21     63.02 o 
  -8  -5  -9       73.93       29.23     31.74 o 
  -7  -5  -9      260.40      281.79     72.03 o 
  -6  -5  -9        6.97       46.28     47.85 o 
  -5  -5  -9       19.27      -43.78     45.79 o 
  -4  -5  -9     1966.45     1972.76     80.28 o 
  -3  -5  -9      621.54      660.76     46.05 o 
  -2  -5  -9     1222.78     1156.22     60.03 o 
  -1  -5  -9     1458.30     1475.17     54.78 o 
   0  -5  -9      231.13      267.32     23.01 o 
   1  -5  -9     2215.76     2139.12     68.86 o 
   2  -5  -9      844.35      844.51     47.33 o 
   3  -5  -9       49.35       45.09     18.29 o 
   4  -5  -9     1174.75     1103.22     48.76 o 
   5  -5  -9      659.39      701.77     41.00 o 
   6  -5  -9     1094.96     1222.21     64.00 o 
   7  -5  -9      102.03       41.55     32.04 o 
   8  -5  -9      233.19      231.89     36.88 o 
   9  -5  -9     1094.40     1102.43    122.32 o 
  10  -5  -9      861.14      775.07     61.31 o 
  11  -5  -9     1618.33     1688.06     91.64 o 
  12  -5  -9     1358.36     1387.32     86.09 o 
  13  -5  -9      601.89      621.40     61.89 o 
  14  -5  -9      764.99      796.03    104.37 o 
 -11  -4  -9      105.67      278.06    141.95 o 
 -10  -4  -9      187.48      207.75     70.17 o 
  -9  -4  -9      117.98      106.30     38.80 o 
  -8  -4  -9      217.71      230.02     43.19 o 
  -7  -4  -9      566.31      565.23    117.15 o 
  -6  -4  -9     1302.28     1383.03    193.37 o 
  -5  -4  -9       35.74       50.50     41.76 o 
  -4  -4  -9     1963.39     1758.59     72.82 o 
  -3  -4  -9      736.08      763.62     45.21 o 
  -2  -4  -9      170.03      181.92     25.31 o 
  -1  -4  -9     4118.44     3896.94     98.41 o 
   0  -4  -9      906.65      855.03     39.02 o 
   1  -4  -9      976.31      958.41     43.71 o 
   2  -4  -9      190.83      188.16     23.13 o 
   3  -4  -9        3.68        3.00     16.95 o 
   4  -4  -9     3026.30     3082.60     81.45 o 
   5  -4  -9     1920.23     1927.20     65.41 o 
   6  -4  -9     7100.04     7134.34    169.60 o 
   7  -4  -9      445.60      480.30     43.96 o 
   8  -4  -9      563.56      450.49     45.60 o 
   9  -4  -9     3527.42     3583.51    124.27 o 
  10  -4  -9      729.02      802.03     81.39 o 
  11  -4  -9     1467.67     1506.09     84.70 o 
  12  -4  -9      166.52      126.98     32.78 o 
  13  -4  -9      307.89      263.19     66.86 o 
  14  -4  -9     1154.75     1389.21    135.93 o 
 -11  -3  -9      167.78      184.45     56.76 o 
 -10  -3  -9      202.56      249.67     92.03 o 
  -9  -3  -9      212.52      281.32     49.88 o 
  -8  -3  -9      165.47      178.03     60.01 o 
  -7  -3  -9      775.09      710.24     61.36 o 
  -6  -3  -9     1568.47     1650.88     86.00 o 
  -5  -3  -9      565.62      631.00     52.70 o 
  -4  -3  -9      559.39      634.22     39.80 o 
  -3  -3  -9     1294.87     1228.24     53.07 o 
  -2  -3  -9      821.49      893.58     57.29 o 
  -1  -3  -9     2672.86     2550.90     65.63 o 
   0  -3  -9     1807.56     1732.04    178.77 o 
   1  -3  -9      159.82      150.59     18.23 o 
   2  -3  -9     1175.60     1145.77     38.03 o 
   3  -3  -9     1320.94     1274.59     50.08 o 
   4  -3  -9     5066.66     4907.27    119.07 o 
   5  -3  -9      736.60      717.76     40.26 o 
   6  -3  -9     4082.57     3979.66    118.92 o 
   7  -3  -9     2303.04     2465.43     93.97 o 
   8  -3  -9     1472.08     1488.75     99.63 o 
   9  -3  -9     4344.85     4412.93    137.85 o 
  10  -3  -9      770.97      752.04     58.77 o 
  11  -3  -9      506.04      565.15     54.17 o 
  12  -3  -9      433.62      589.35     86.95 o 
  13  -3  -9      115.42       58.03     45.73 o 
  14  -3  -9      880.06     1019.69    119.94 o 
 -12  -2  -9      551.08      706.53    129.99 o 
 -11  -2  -9      243.24      268.65     52.00 o 
 -10  -2  -9      100.48       67.44     83.78 o 
  -9  -2  -9      336.28      338.07     50.12 o 
  -8  -2  -9       46.88       77.17     33.85 o 
  -7  -2  -9     1915.30     2017.19     97.94 o 
  -6  -2  -9      192.60      171.53     36.69 o 
  -5  -2  -9      274.67      228.15     38.11 o 
  -4  -2  -9      776.06      811.81     35.99 o 
  -3  -2  -9      746.26      762.27     37.72 o 
  -2  -2  -9     4907.97     4637.78    103.60 o 
  -1  -2  -9     2231.89     2258.90     80.01 o 
   0  -2  -9     4220.30     4439.09    113.23 o 
   1  -2  -9     4874.72     4643.85     96.47 o 
   2  -2  -9     3685.82     3621.56     88.97 o 
   3  -2  -9     5685.46     5674.78     87.83 o 
   4  -2  -9     1733.15     1675.15     40.55 o 
   5  -2  -9      761.47      703.76     39.19 o 
   6  -2  -9      506.56      530.58     43.83 o 
   7  -2  -9     3558.76     3351.52    109.50 o 
   8  -2  -9     3394.95     3453.01    115.13 o 
   9  -2  -9     2217.80     2142.95    121.99 o 
  10  -2  -9       89.33       81.19     29.85 o 
  11  -2  -9      164.17      163.47     46.63 o 
  12  -2  -9      573.29      535.76     82.73 o 
  13  -2  -9      380.52      475.97     85.86 o 
  14  -2  -9      706.79      765.98    103.72 o 
 -12  -1  -9      274.51      298.47     51.05 o 
 -11  -1  -9      171.26      223.77     48.37 o 
 -10  -1  -9       17.42       31.52     34.03 o 
  -9  -1  -9     1391.54     1580.40     91.79 o 
  -8  -1  -9      299.54      308.71     62.61 o 
  -7  -1  -9     1426.72     1415.24     80.33 o 
  -6  -1  -9      274.68      254.14     38.22 o 
  -5  -1  -9      489.40      471.78     46.07 o 
  -4  -1  -9     1401.51     1339.23     84.28 o 
  -3  -1  -9      559.29      515.10     26.56 o 
  -2  -1  -9     3944.40     3731.32    145.55 o 
  -1  -1  -9      138.22      124.71     31.71 o 
   0  -1  -9     2810.18     2787.90     68.71 o 
   1  -1  -9     4496.01     4170.05     70.48 o 
   2  -1  -9      274.36      301.88     15.99 o 
   3  -1  -9     2744.20     2836.07     57.48 o 
   4  -1  -9     1030.55     1004.34     32.88 o 
   5  -1  -9      395.73      395.14     23.87 o 
   6  -1  -9     1511.67     1638.16     50.58 o 
   7  -1  -9      413.91      414.41     39.25 o 
   8  -1  -9     1202.06     1183.89     65.43 o 
   9  -1  -9      656.83      661.96     53.63 o 
  10  -1  -9       20.31       16.62     23.92 o 
  11  -1  -9      137.55      110.05     47.67 o 
  12  -1  -9      247.22      304.30     69.39 o 
  13  -1  -9      547.14      408.61     78.78 o 
  14  -1  -9        4.69      -52.39     57.09 o 
 -12   0  -9       85.96       76.71     44.78 o 
 -11   0  -9      646.84      870.93     82.82 o 
 -10   0  -9      475.45      521.58     59.34 o 
  -9   0  -9     1360.14     1533.72     89.49 o 
  -8   0  -9      142.23      144.36     38.09 o 
  -7   0  -9      430.73      438.10     47.59 o 
  -6   0  -9      746.75      793.97     57.68 o 
  -5   0  -9      621.97      633.40     49.18 o 
  -4   0  -9     1835.50     1608.39    122.75 o 
  -3   0  -9      277.60      276.32     32.56 o 
  -2   0  -9     2438.63     2209.42    104.18 o 
  -1   0  -9     3881.89     3732.49    132.45 o 
   0   0  -9     1082.12     1102.77     34.46 o 
   1   0  -9     9334.46     9007.42    118.11 o 
   2   0  -9      883.71      867.36     26.94 o 
   3   0  -9      194.25      200.69     17.20 o 
   4   0  -9      262.16      230.50     18.40 o 
   5   0  -9      160.70      201.69     29.38 o 
   6   0  -9      912.73      925.94     39.35 o 
   7   0  -9      110.31      123.89     18.59 o 
   8   0  -9      157.72      186.04     22.17 o 
   9   0  -9     2522.39     2404.76     93.97 o 
  10   0  -9      324.29      243.49     61.18 o 
  11   0  -9     1005.62     1168.32    114.44 o 
  12   0  -9       13.45      -42.41     42.41 o 
  13   0  -9      245.17      232.00     67.37 o 
  14   0  -9     1026.59     1290.74    138.24 o 
 -12   1  -9       52.98       44.79     46.64 o 
 -11   1  -9      768.74      812.57     72.41 o 
 -10   1  -9      278.30      266.18     47.59 o 
  -9   1  -9      528.72      486.40     53.80 o 
  -8   1  -9      457.42      422.44     50.31 o 
  -7   1  -9      827.08      845.51     60.84 o 
  -6   1  -9     1828.27     1947.32     86.40 o 
  -5   1  -9     2518.65     2445.27     92.03 o 
  -4   1  -9     3315.65     3218.43    102.42 o 
  -3   1  -9     1999.98     1966.63    108.78 o 
  -2   1  -9      703.09      638.70     54.22 o 
  -1   1  -9     8547.02     8157.52    158.68 o 
   0   1  -9      373.51      414.46     21.73 o 
   1   1  -9      545.14      521.97     31.54 o 
   2   1  -9     2417.39     2270.14     44.59 o 
   3   1  -9      791.09      774.09     34.67 o 
   4   1  -9      850.47      775.34     30.35 o 
   5   1  -9       25.77       41.87     16.32 o 
   6   1  -9     5111.68     5022.67    154.94 o 
   7   1  -9     1071.11     1097.85     45.17 o 
   8   1  -9      244.14      264.89     33.57 o 
   9   1  -9     3622.73     3752.22    120.32 o 
  10   1  -9      130.85      124.95     55.28 o 
  11   1  -9      789.36      840.30     98.67 o 
  12   1  -9      508.23      555.69     90.47 o 
  13   1  -9       19.01      -40.82     48.42 o 
 -13   2  -9       32.85      -13.50     70.84 o 
 -12   2  -9     1036.93     1256.92     90.12 o 
 -11   2  -9      323.17      381.54     52.91 o 
 -10   2  -9      480.92      463.29     53.74 o 
  -9   2  -9     1011.48      976.53     72.29 o 
  -8   2  -9       32.08        9.57     32.23 o 
  -7   2  -9      960.45      955.76     64.86 o 
  -6   2  -9     1590.78     1555.88     92.15 o 
  -5   2  -9     1635.01     1506.60     70.95 o 
  -4   2  -9     2353.06     2219.42     81.13 o 
  -3   2  -9     2715.51     2612.14     69.60 o 
  -2   2  -9     1564.72     1530.00     60.67 o 
  -1   2  -9     2650.86     2775.60     79.97 o 
   0   2  -9     1110.22     1112.73     34.02 o 
   1   2  -9     2054.71     1884.27     42.41 o 
   2   2  -9     3215.47     3138.88     54.62 o 
   3   2  -9    10628.25    11135.09    168.37 o 
   4   2  -9      778.83      720.30     35.15 o 
   5   2  -9        5.41       12.93     19.72 o 
   6   2  -9     1092.80     1156.72     45.25 o 
   7   2  -9     4196.34     4180.91     94.59 o 
   8   2  -9     1976.56     1974.02     84.42 o 
   9   2  -9     1908.15     1839.65    138.56 o 
  10   2  -9      645.81      662.32     54.90 o 
  11   2  -9      734.05      780.09     98.35 o 
  12   2  -9      813.67      868.08    107.74 o 
  13   2  -9      694.92      779.83    107.91 o 
 -13   3  -9      216.32      183.15     44.77 o 
 -12   3  -9      654.06      708.34     71.85 o 
 -11   3  -9       71.21       54.93     32.63 o 
 -10   3  -9       69.08       69.19     34.29 o 
  -9   3  -9     1413.22     1451.38     84.30 o 
  -8   3  -9       11.10      -10.90     31.54 o 
  -7   3  -9     2393.48     2334.85     97.35 o 
  -6   3  -9      435.62      455.16     47.67 o 
  -5   3  -9       23.89       -7.06     22.92 o 
  -4   3  -9     2257.18     2168.88     66.29 o 
  -3   3  -9     4584.03     4454.69     95.19 o 
  -2   3  -9     3316.24     3210.03     75.13 o 
  -1   3  -9     1388.45     1472.34     47.45 o 
   0   3  -9       61.50       70.89     11.92 o 
   1   3  -9    10153.91     9825.56    126.23 o 
   2   3  -9     3824.52     3863.65     63.60 o 
   3   3  -9     8717.03     8853.57    229.53 o 
   4   3  -9      514.31      451.32     37.06 o 
   5   3  -9      557.41      585.81     43.53 o 
   6   3  -9     2074.39     2148.25     83.74 o 
   7   3  -9     6637.36     6750.22    167.87 o 
   8   3  -9     4025.59     4117.62    129.63 o 
   9   3  -9      518.84      478.89     48.04 o 
  10   3  -9       33.15      -10.19     26.36 o 
  11   3  -9     1069.99     1089.79     75.73 o 
  12   3  -9      574.24      656.44     96.32 o 
  13   3  -9      672.13      753.83    103.50 o 
 -13   4  -9      371.73      317.43     52.41 o 
 -12   4  -9      208.96      315.85     53.17 o 
 -11   4  -9      172.56      148.57     47.43 o 
 -10   4  -9      228.40      147.25     35.29 o 
  -9   4  -9     2290.46     2219.64    104.06 o 
  -8   4  -9      755.87      793.94     61.82 o 
  -7   4  -9     3645.35     3385.62    196.78 o 
  -6   4  -9     1053.94     1003.06     60.90 o 
  -5   4  -9     1635.57     1672.21     61.07 o 
  -4   4  -9     8200.93     7867.49    142.19 o 
  -3   4  -9     3257.07     3204.70     78.10 o 
  -2   4  -9     1594.41     1473.27     50.37 o 
  -1   4  -9      165.20      118.59     19.20 o 
   0   4  -9      140.92      125.03     14.77 o 
   1   4  -9    15478.16    15585.71    215.63 o 
   2   4  -9     1723.91     1795.86     52.74 o 
   3   4  -9     4205.90     4350.42    146.28 o 
   4   4  -9     2257.83     2241.80     81.64 o 
   5   4  -9      313.00      269.34     33.76 o 
   6   4  -9     3733.95     4036.53    123.32 o 
   7   4  -9     1378.31     1445.63     74.00 o 
   8   4  -9     1982.48     1958.70     90.06 o 
   9   4  -9     1059.39     1095.54    111.69 o 
  10   4  -9      317.93      365.12     57.43 o 
  11   4  -9     1281.22     1243.69     81.66 o 
  12   4  -9      127.62      128.73     40.86 o 
  13   4  -9      180.99      230.55     68.34 o 
 -13   5  -9      302.49      402.20     94.22 o 
 -12   5  -9      152.69      171.32     43.44 o 
 -11   5  -9      460.40      464.83    107.50 o 
 -10   5  -9     1381.46     1363.69     85.88 o 
  -9   5  -9     1110.30     1083.95     74.32 o 
  -8   5  -9      359.42      320.03     42.70 o 
  -7   5  -9     2622.50     2508.04    100.34 o 
  -6   5  -9      660.24      655.90     57.53 o 
  -5   5  -9     3805.58     3551.63    107.74 o 
  -4   5  -9     4203.48     4145.16     95.18 o 
  -3   5  -9      666.68      621.80     34.42 o 
  -2   5  -9      762.51      711.15     41.85 o 
  -1   5  -9     3829.01     3888.67    108.53 o 
   0   5  -9     2407.63     2526.08     73.65 o 
   1   5  -9    11043.23    10924.76    163.16 o 
   2   5  -9     1652.99     1611.54     49.10 o 
   3   5  -9      769.73      899.72     52.52 o 
   4   5  -9     4193.16     4218.47    121.78 o 
   5   5  -9     2477.10     2427.36     91.53 o 
   6   5  -9      612.37      661.24     50.68 o 
   7   5  -9      116.80      113.61     30.51 o 
   8   5  -9      144.40       66.84     28.41 o 
   9   5  -9     1737.78     1881.03     94.23 o 
  10   5  -9      572.36      557.93     55.23 o 
  11   5  -9     1382.49     1533.03    216.63 o 
  12   5  -9       61.78       57.53     32.39 o 
 -13   6  -9      221.96      259.13     50.00 o 
 -12   6  -9      162.24      232.35     47.09 o 
 -11   6  -9      364.84      315.08     51.81 o 
 -10   6  -9     1967.40     2061.62    104.34 o 
  -9   6  -9      455.83      455.90     76.34 o 
  -8   6  -9       28.34       54.06     31.13 o 
  -7   6  -9     1575.77     1499.00     76.69 o 
  -6   6  -9     1284.31     1371.50     58.74 o 
  -5   6  -9     5263.64     4908.14    110.86 o 
  -4   6  -9       49.63       31.05     17.44 o 
  -3   6  -9     1443.96     1424.67     66.64 o 
  -2   6  -9     2262.18     2298.07     75.02 o 
  -1   6  -9     3132.18     3082.31     96.45 o 
   0   6  -9     1911.22     2011.37     54.72 o 
   1   6  -9     2807.81     2687.30     64.80 o 
   2   6  -9      683.52      683.66     46.62 o 
   3   6  -9     1384.89     1538.44     71.06 o 
   4   6  -9     1264.42     1262.84     65.29 o 
   5   6  -9     1213.43     1176.94     65.66 o 
   6   6  -9     1192.59     1136.93    100.92 o 
   7   6  -9        1.54       -3.69     26.53 o 
   8   6  -9     1126.71      923.81     65.33 o 
   9   6  -9     1629.08     1533.63    130.27 o 
  10   6  -9      566.53      647.95     62.67 o 
  11   6  -9      805.07      722.50     66.44 o 
  12   6  -9      833.20      738.49     70.86 o 
  13   6  -9      214.61      139.69     57.06 o 
 -13   7  -9        5.15      -25.84     32.33 o 
 -12   7  -9     1097.85     1193.43     87.65 o 
 -11   7  -9      431.35      591.37     62.97 o 
 -10   7  -9      500.15      499.37     54.76 o 
  -9   7  -9      256.48      281.04     43.05 o 
  -8   7  -9      251.77      223.84     40.27 o 
  -7   7  -9     2657.58     2709.17     86.45 o 
  -6   7  -9      180.74      219.57     28.55 o 
  -5   7  -9     3299.63     3182.98    116.53 o 
  -4   7  -9     1647.62     1598.22     68.74 o 
  -3   7  -9       14.09       29.35     16.12 o 
  -2   7  -9     4920.36     4736.31    262.37 o 
  -1   7  -9      374.04      422.22     38.84 o 
   0   7  -9      451.70      505.78     25.94 o 
   1   7  -9     4720.82     4669.13     97.66 o 
   2   7  -9      938.01      975.39     81.00 o 
   3   7  -9     4774.32     5129.54    138.97 o 
   4   7  -9       43.71       41.31     23.46 o 
   5   7  -9      309.55      318.69     46.16 o 
   6   7  -9      538.60      603.23     80.40 o 
   7   7  -9      904.77      821.71     62.05 o 
   8   7  -9     1941.88     2007.17     98.61 o 
   9   7  -9      988.17      948.42    126.87 o 
  10   7  -9      689.71      682.76     63.53 o 
  11   7  -9     1147.09     1169.30     86.10 o 
  12   7  -9      293.80      257.08     46.24 o 
 -13   8  -9      378.14      404.14     87.86 o 
 -12   8  -9      120.62      153.58     85.02 o 
 -11   8  -9      161.23      204.76     41.90 o 
 -10   8  -9      149.33      188.47     66.52 o 
  -9   8  -9      978.07     1124.08    202.39 o 
  -8   8  -9      219.66      285.39     42.54 o 
  -7   8  -9      294.34      238.91     35.01 o 
  -6   8  -9      969.46      897.86     57.48 o 
  -5   8  -9      353.68      318.03     35.79 o 
  -4   8  -9     1928.74     1883.12     73.58 o 
  -3   8  -9      570.57      616.69     39.85 o 
  -2   8  -9      558.26      572.56     70.73 o 
  -1   8  -9       11.60       28.03     23.75 o 
   0   8  -9      591.92      655.79     46.19 o 
   1   8  -9     2209.58     2283.20    120.28 o 
   2   8  -9     1728.45     1745.77     97.44 o 
   3   8  -9     1528.18     1793.42    213.26 o 
   4   8  -9     1635.03     1774.72     82.53 o 
   5   8  -9       26.12       24.00     25.86 o 
   6   8  -9     2973.60     2992.25    115.13 o 
   7   8  -9      719.51      728.47     59.44 o 
   8   8  -9     1476.19     1503.36    141.67 o 
   9   8  -9      119.26       86.05     32.38 o 
  10   8  -9      107.56      136.42     36.41 o 
  11   8  -9     1191.05     1269.44     89.87 o 
 -13   9  -9      191.97      226.06     63.71 o 
 -12   9  -9      202.13      216.31     53.79 o 
 -11   9  -9      164.97       90.11     59.48 o 
 -10   9  -9      736.96      660.31     63.92 o 
  -9   9  -9      848.95      844.56     67.34 o 
  -8   9  -9      552.66      559.60     44.54 o 
  -7   9  -9      311.49      333.39     41.62 o 
  -6   9  -9      454.86      446.88     42.46 o 
  -5   9  -9     1122.38     1208.62     62.37 o 
  -4   9  -9     3047.76     3038.31     81.23 o 
  -3   9  -9     2339.38     2466.05     95.83 o 
  -2   9  -9      179.60      217.23     49.19 o 
  -1   9  -9       96.98       93.33     19.56 o 
   0   9  -9      173.91      221.58     52.73 o 
   1   9  -9     1800.68     1894.49     85.77 o 
   2   9  -9     1267.98     1308.13     67.77 o 
   3   9  -9     2373.49     2403.13    114.85 o 
   4   9  -9     1181.97     1152.98    136.33 o 
   5   9  -9     1612.42     1493.38    112.64 o 
   6   9  -9     4071.61     4177.19    141.41 o 
   7   9  -9      309.86      238.56     39.15 o 
   8   9  -9     1371.98     1455.43     87.71 o 
   9   9  -9      536.07      544.39     59.53 o 
  10   9  -9      161.20      122.99     60.80 o 
  11   9  -9      977.15      989.85     81.47 o 
 -13  10  -9      122.74      190.47     63.33 o 
 -12  10  -9      509.93      550.35    113.72 o 
 -11  10  -9       11.09      -31.07     31.07 o 
 -10  10  -9     1363.94     1331.02     85.93 o 
  -9  10  -9       78.40       54.30     46.54 o 
  -8  10  -9      196.88      148.16     33.13 o 
  -7  10  -9     1225.00     1129.17     67.02 o 
  -6  10  -9       72.67       83.43     21.02 o 
  -5  10  -9     3517.45     3578.64    125.75 o 
  -4  10  -9     1084.98     1020.41     89.55 o 
  -3  10  -9     3547.49     3575.30    126.79 o 
  -2  10  -9     1372.07     1423.45     72.42 o 
  -1  10  -9     2741.20     2864.51    138.90 o 
   0  10  -9     6070.40     6389.93    156.93 o 
   1  10  -9     3180.99     3138.44    107.22 o 
   2  10  -9     1972.16     2124.79     89.18 o 
   3  10  -9      351.53      358.19     40.79 o 
   4  10  -9     1734.47     1740.72     85.47 o 
   5  10  -9     3938.01     4180.49    139.66 o 
   6  10  -9     1209.22     1240.36     77.37 o 
   7  10  -9      245.67      298.61     45.25 o 
   8  10  -9       90.71      121.05     34.05 o 
   9  10  -9      246.65      292.49     47.47 o 
  10  10  -9      569.24      546.64     63.47 o 
 -13  11  -9       65.54      102.23     58.15 o 
 -12  11  -9      751.55      951.57     79.45 o 
 -11  11  -9      106.60      103.78     85.56 o 
 -10  11  -9     1423.62     1405.35    184.94 o 
  -9  11  -9      143.15      165.07     72.66 o 
  -8  11  -9       40.60       61.20     44.88 o 
  -7  11  -9     1039.89      900.23     70.48 o 
  -6  11  -9      687.99      688.57     79.05 o 
  -5  11  -9     2240.64     2048.10     97.35 o 
  -4  11  -9      433.33      422.32     48.71 o 
  -3  11  -9      257.46      223.16     36.01 o 
  -2  11  -9     4802.35     4745.96    140.90 o 
  -1  11  -9      435.25      452.49     43.35 o 
   0  11  -9     2748.11     2969.17     81.75 o 
   1  11  -9      183.81      199.64     75.27 o 
   2  11  -9      422.76      434.28     42.90 o 
   3  11  -9     1850.77     2059.87     91.58 o 
   4  11  -9      466.40      406.80     74.91 o 
   5  11  -9      755.22      899.22    103.74 o 
   6  11  -9      427.64      329.81     69.90 o 
   7  11  -9      295.70      331.30     74.61 o 
   8  11  -9      574.38      512.33     86.91 o 
   9  11  -9      103.80       81.96     48.95 o 
 -11  12  -9      347.44      276.70     67.81 o 
 -10  12  -9       37.97       11.59     50.36 o 
  -9  12  -9      530.82      606.55     88.33 o 
  -8  12  -9      676.57      753.61     68.01 o 
  -7  12  -9      705.92      761.40     74.26 o 
  -6  12  -9      275.74      254.65     41.39 o 
  -5  12  -9      549.05      591.01     55.59 o 
  -4  12  -9      330.52      414.66     48.39 o 
  -3  12  -9      143.19      131.11     31.74 o 
  -2  12  -9     2681.66     2593.77    213.06 o 
  -1  12  -9      481.50      459.36     46.08 o 
   0  12  -9      104.95       83.33     45.22 o 
   1  12  -9      535.56      391.47     69.35 o 
   2  12  -9       41.21       23.45     42.34 o 
   3  12  -9     1699.93     1732.08    135.92 o 
   4  12  -9      308.43      296.39     66.83 o 
   5  12  -9       48.67       61.26     46.42 o 
   6  12  -9     1063.70      980.11    112.56 o 
   7  12  -9       89.39      230.30     65.20 o 
   8  12  -9      360.53      495.08     90.04 o 
 -11  13  -9      164.34      158.28     60.14 o 
 -10  13  -9      477.25      585.87     95.32 o 
  -9  13  -9      277.89      257.68     62.31 o 
  -8  13  -9     1650.01     1520.97     95.44 o 
  -7  13  -9      315.59      265.89     44.03 o 
  -6  13  -9      362.92      373.43     66.52 o 
  -5  13  -9      542.70      554.88     56.59 o 
  -4  13  -9     2753.63     2765.61    116.36 o 
  -3  13  -9      691.97      707.40     59.15 o 
  -2  13  -9      356.75      429.84     48.36 o 
  -1  13  -9     1075.89     1244.26     73.06 o 
   0  13  -9      937.83      894.07     98.54 o 
   1  13  -9       83.85      -14.68     42.82 o 
   2  13  -9      173.50      191.40     61.20 o 
   3  13  -9      427.53      379.72     75.73 o 
   4  13  -9      542.08      516.58     84.73 o 
   5  13  -9      717.40      685.30     99.47 o 
   6  13  -9     1702.50     1828.37    157.15 o 
   7  13  -9      300.20      349.62     80.61 o 
  -9  14  -9       97.87      108.85     37.28 o 
  -8  14  -9      445.81      366.31     54.32 o 
  -7  14  -9     1030.53     1004.55     77.51 o 
  -6  14  -9      368.09      294.62     46.24 o 
  -5  14  -9      990.58     1114.76     77.89 o 
  -4  14  -9      488.66      569.75     57.40 o 
  -3  14  -9      288.94      303.78     79.13 o 
  -2  14  -9      678.41      636.00     56.47 o 
  -1  14  -9      250.98      129.48     51.75 o 
   0  14  -9     2722.78     2567.04    168.24 o 
   1  14  -9      371.16      333.55     73.94 o 
   2  14  -9      145.96       72.18     49.69 o 
   3  14  -9      734.00      638.86     95.43 o 
   4  14  -9     1291.48     1156.53    126.93 o 
   5  14  -9     1458.98     1413.57    140.30 o 
   6  14  -9      398.85      406.20     86.30 o 
  -9  15  -9       99.53      152.89     87.61 o 
  -8  15  -9      120.61      120.00     37.75 o 
  -7  15  -9     1734.52     1730.44    102.76 o 
  -6  15  -9      860.20      958.62     77.12 o 
  -5  15  -9      618.62      601.68     61.71 o 
  -4  15  -9       45.33       21.09     28.31 o 
  -3  15  -9      105.62       99.11     35.28 o 
  -2  15  -9     2801.07     2794.02    180.51 o 
  -1  15  -9      613.64      445.13     77.02 o 
   0  15  -9     3337.56     3611.82    210.53 o 
   1  15  -9       15.52        0.43     47.06 o 
   2  15  -9      200.33      168.10     60.38 o 
   3  15  -9      773.04      753.87    105.43 o 
   4  15  -9     1108.60     1137.60    127.38 o 
  -8  16  -9      450.49      450.35     60.61 o 
  -7  16  -9     2359.10     2295.28    121.02 o 
  -6  16  -9      820.13      886.70     75.94 o 
  -5  16  -9      402.52      460.66     99.68 o 
  -4  16  -9      151.11       98.29     42.56 o 
  -3  16  -9      617.54      612.75     89.07 o 
  -2  16  -9     3086.50     3148.45    197.37 o 
  -1  16  -9     1706.72     1926.35    155.46 o 
   0  16  -9     1633.56     1627.39    145.35 o 
   1  16  -9      527.90      757.82    105.05 o 
   2  16  -9       38.00       23.97     48.31 o 
  -7  17  -9      170.13      143.37     55.96 o 
  -6  17  -9      467.04      564.78     85.04 o 
  -5  17  -9      215.75      250.52     51.09 o 
  -4  17  -9       29.83       34.81     37.26 o 
  -3  17  -9      330.01      244.73     65.94 o 
  -2  17  -9     1977.36     1982.39    159.76 o 
  -1  17  -9      893.18     1069.99    120.34 o 
   0  17  -9      330.51      300.78     71.35 o 
   1 -15  -8      143.36      158.54     59.32 o 
   2 -15  -8      174.71      163.30     58.53 o 
   4 -15  -8      651.00      630.40     92.13 o 
   5 -15  -8      274.17      218.60     64.00 o 
   6 -15  -8      294.42      204.93     55.73 o 
  -2 -14  -8      543.18      672.69     93.70 o 
  -1 -14  -8       68.75       47.52     48.65 o 
   0 -14  -8      375.85      317.72     71.26 o 
   1 -14  -8     1046.84     1161.78    119.50 o 
   2 -14  -8     1554.14     1542.48     94.18 o 
   3 -14  -8      590.03      581.73     85.93 o 
   4 -14  -8      739.42      758.45     98.31 o 
   5 -14  -8      406.83      269.82     68.32 o 
   6 -14  -8      767.00      780.39    101.41 o 
   7 -14  -8      816.28      779.54    105.45 o 
  -4 -13  -8      446.83      514.19     83.58 o 
  -3 -13  -8      770.36      898.90    102.27 o 
  -2 -13  -8       77.96       76.88     44.18 o 
  -1 -13  -8       29.35       17.98     40.29 o 
   0 -13  -8      408.04      427.22     73.58 o 
   1 -13  -8      383.38      432.10     52.91 o 
   2 -13  -8     1447.94     1401.37     94.74 o 
   3 -13  -8       84.70       58.35     30.88 o 
   4 -13  -8      306.07      285.97     62.39 o 
   5 -13  -8      995.31      855.64    103.12 o 
   6 -13  -8      641.30      675.73     94.90 o 
   7 -13  -8      572.43      613.99     91.38 o 
   8 -13  -8      336.82      227.68     67.76 o 
   9 -13  -8       49.92      -19.06     43.96 o 
  -4 -12  -8       49.72       78.00     43.90 o 
  -3 -12  -8      605.90      590.43     82.21 o 
  -2 -12  -8      159.74      148.86     50.12 o 
  -1 -12  -8      147.65      158.65     51.27 o 
   0 -12  -8     1955.47     1950.57     96.70 o 
   1 -12  -8      128.17      105.75     27.03 o 
   2 -12  -8      982.87     1062.57     59.54 o 
   3 -12  -8      670.93      632.24     54.71 o 
   4 -12  -8      197.37       37.30     39.37 o 
   5 -12  -8     1679.60     1531.45    127.92 o 
   6 -12  -8       20.26        0.32     47.31 o 
   7 -12  -8        2.78      -51.81     51.81 o 
   8 -12  -8      329.63      313.29     72.04 o 
   9 -12  -8      149.04      171.78     57.97 o 
  10 -12  -8      635.84      676.51     99.25 o 
  -6 -11  -8      586.21      931.85    128.35 o 
  -4 -11  -8      114.53       89.33     46.95 o 
  -3 -11  -8      372.78      332.55     65.29 o 
  -2 -11  -8      911.93     1061.86     71.41 o 
  -1 -11  -8     1279.91     1429.04     81.68 o 
   0 -11  -8     1103.60     1015.30     77.88 o 
   1 -11  -8      526.40      564.68     63.27 o 
   2 -11  -8      305.59      277.11     33.48 o 
   3 -11  -8     1815.47     1901.13     76.48 o 
   4 -11  -8      308.80      248.76     77.12 o 
   5 -11  -8      865.20      816.67     94.57 o 
   6 -11  -8      167.91      103.33     51.16 o 
   7 -11  -8      383.98      396.90     76.78 o 
   8 -11  -8     1084.22     1069.58    113.13 o 
   9 -11  -8      191.60      111.85     53.61 o 
  10 -11  -8     1008.66     1094.39    122.26 o 
  11 -11  -8      539.98      573.43     94.35 o 
  -7 -10  -8      241.87      210.51     68.67 o 
  -6 -10  -8      271.04      179.19     63.46 o 
  -5 -10  -8      368.78      273.78     44.86 o 
  -4 -10  -8      141.16      110.24     29.05 o 
  -3 -10  -8      907.34      955.40     67.48 o 
  -2 -10  -8     1419.14     1545.88     82.88 o 
  -1 -10  -8      441.92      493.80    102.57 o 
   0 -10  -8      195.40      201.79     28.21 o 
   1 -10  -8      476.00      462.11     38.07 o 
   2 -10  -8      515.57      540.85     65.68 o 
   3 -10  -8     1391.76     1323.28     75.28 o 
   4 -10  -8      824.32      901.22     64.85 o 
   5 -10  -8      419.32      416.71     69.96 o 
   6 -10  -8      668.04      768.69     91.74 o 
   7 -10  -8     2935.38     3089.42    183.03 o 
   8 -10  -8      564.47      670.59     89.25 o 
   9 -10  -8       78.85       91.28     46.57 o 
  10 -10  -8      229.97      417.73     81.57 o 
  11 -10  -8     1215.02     1397.46    134.85 o 
  12 -10  -8      664.75      690.93    101.82 o 
  -8  -9  -8     1107.30     1247.73    139.83 o 
  -7  -9  -8        9.82      -68.07     68.07 o 
  -6  -9  -8      170.26      207.01     67.32 o 
  -5  -9  -8      666.90      768.77     67.16 o 
  -4  -9  -8       10.01        9.56     25.10 o 
  -3  -9  -8     2189.43     2273.62     84.53 o 
  -2  -9  -8      969.95      990.81     53.95 o 
  -1  -9  -8      517.31      559.30     49.12 o 
   0  -9  -8     1300.90     1374.29     70.45 o 
   1  -9  -8     2264.67     2211.78     75.33 o 
   2  -9  -8     3696.32     3509.22     98.53 o 
   3  -9  -8     1194.73     1220.99     72.11 o 
   4  -9  -8      386.61      357.87     43.67 o 
   5  -9  -8     2665.45     2632.55    157.40 o 
   6  -9  -8     2090.84     1990.09    137.36 o 
   7  -9  -8     3519.82     3615.64    194.40 o 
   8  -9  -8     1440.92     1402.22    122.32 o 
   9  -9  -8      165.39      157.55     58.02 o 
  10  -9  -8      278.90      220.64     60.92 o 
  11  -9  -8     1753.11     1932.35    152.32 o 
  12  -9  -8     2223.01     2266.45    169.50 o 
  13  -9  -8      269.64      297.15     74.78 o 
  -8  -8  -8      429.64      458.82     88.80 o 
  -7  -8  -8      112.67      235.55     67.56 o 
  -6  -8  -8      327.53      343.28     72.99 o 
  -5  -8  -8     2785.67     2854.48    142.88 o 
  -4  -8  -8      449.97      547.17     42.75 o 
  -3  -8  -8     2237.45     2154.00     93.59 o 
  -2  -8  -8      333.33      355.01     33.92 o 
  -1  -8  -8      119.88       85.93     23.83 o 
   0  -8  -8     2634.09     2828.72    101.16 o 
   1  -8  -8     3312.83     3155.87     92.16 o 
   2  -8  -8     3140.05     3024.88     87.42 o 
   3  -8  -8        7.58       -0.22     33.13 o 
   4  -8  -8       59.84       59.05     28.71 o 
   5  -8  -8    10733.70    10092.07    328.65 o 
   6  -8  -8     1644.27     1567.60    117.09 o 
   7  -8  -8     2456.38     2573.89    156.71 o 
   8  -8  -8      244.65      277.56     62.90 o 
   9  -8  -8      110.71      203.38     54.14 o 
  10  -8  -8     1160.94     1195.11    117.17 o 
  11  -8  -8     1446.65     1472.13    130.49 o 
  12  -8  -8      975.20      988.50    110.81 o 
  13  -8  -8      409.47      404.61     78.66 o 
  14  -8  -8        9.75       63.24     49.45 o 
  -9  -7  -8      594.09      692.03    106.22 o 
  -8  -7  -8      131.58      166.28     65.99 o 
  -7  -7  -8      146.77      228.27     68.96 o 
  -6  -7  -8      784.65      755.88     98.91 o 
  -5  -7  -8     1244.34     1288.38     75.38 o 
  -4  -7  -8      817.97      748.02     97.44 o 
  -3  -7  -8      278.62      334.61     32.45 o 
  -2  -7  -8      573.94      550.98     38.86 o 
  -1  -7  -8     4013.86     4005.94    100.51 o 
   0  -7  -8     5305.94     5243.43    100.43 o 
   1  -7  -8     1951.07     2031.74     76.21 o 
   2  -7  -8      996.95      988.46     48.26 o 
   3  -7  -8     1465.63     1419.70     64.20 o 
   4  -7  -8      177.39      185.36     22.20 o 
   5  -7  -8     3549.36     3488.01    104.20 o 
   6  -7  -8      798.54      765.48     50.25 o 
   7  -7  -8      298.10      290.30     35.03 o 
   8  -7  -8      918.65     1072.42     64.55 o 
   9  -7  -8      245.63      259.86     36.83 o 
  10  -7  -8     1245.94     1328.34     77.58 o 
  11  -7  -8      277.97      355.27     47.68 o 
  12  -7  -8      229.19      249.07     63.38 o 
  13  -7  -8      509.94      657.46     94.14 o 
  14  -7  -8      185.43      290.14     68.98 o 
 -11  -6  -8      449.33      476.53     82.81 o 
 -10  -6  -8       11.53       17.44     33.30 o 
  -9  -6  -8      628.18      573.19     63.04 o 
  -8  -6  -8      326.98      297.11     87.57 o 
  -7  -6  -8      520.65      297.18     70.76 o 
  -6  -6  -8     1477.49     1595.93     81.20 o 
  -5  -6  -8      262.14      267.95     36.45 o 
  -4  -6  -8      686.67      629.66     60.58 o 
  -3  -6  -8      374.69      417.58     54.51 o 
  -2  -6  -8      752.28      691.31     40.73 o 
  -1  -6  -8     7072.24     6932.36    223.82 o 
   0  -6  -8     1314.56     1255.38     44.46 o 
   1  -6  -8     3151.84     3044.43     80.79 o 
   2  -6  -8      622.85      586.82     45.88 o 
   3  -6  -8     1030.10     1081.69     45.23 o 
   4  -6  -8      188.77      240.39     31.93 o 
   5  -6  -8     2231.18     2239.31     69.33 o 
   6  -6  -8     1406.77     1252.95     63.40 o 
   7  -6  -8      447.74      449.39     42.47 o 
   8  -6  -8      211.63      206.89     33.09 o 
   9  -6  -8     1740.30     1694.23     83.57 o 
  10  -6  -8      235.78      218.11     39.01 o 
  11  -6  -8       89.27       79.72     30.02 o 
  12  -6  -8      128.07       98.65     39.64 o 
  13  -6  -8      901.64      917.59     72.97 o 
  14  -6  -8      266.63      175.64     56.79 o 
 -11  -5  -8      403.98      543.16     64.18 o 
 -10  -5  -8       50.64       48.58     40.91 o 
  -9  -5  -8        0.22       44.06     35.02 o 
  -8  -5  -8      617.91      658.89     62.85 o 
  -7  -5  -8      284.79      296.91     58.93 o 
  -6  -5  -8      600.35      575.84     40.53 o 
  -5  -5  -8     1057.79     1018.28     59.95 o 
  -4  -5  -8      615.21      589.04     44.86 o 
  -3  -5  -8     1797.12     1649.28     70.60 o 
  -2  -5  -8      617.01      550.70     34.26 o 
  -1  -5  -8     4851.53     4495.90     98.80 o 
   0  -5  -8     1111.30     1117.67     40.00 o 
   1  -5  -8      206.29      188.34     30.70 o 
   2  -5  -8     1883.63     1787.38     56.25 o 
   3  -5  -8       87.12       74.71     16.61 o 
   4  -5  -8      640.78      668.72     37.46 o 
   5  -5  -8      895.03      855.86     42.76 o 
   6  -5  -8      339.40      337.34     57.92 o 
   7  -5  -8     4061.70     4159.02    155.66 o 
   8  -5  -8      101.38       32.61     22.72 o 
   9  -5  -8     1071.62     1143.13     69.00 o 
  10  -5  -8      537.32      591.63     66.91 o 
  11  -5  -8      267.38      270.23     41.65 o 
  12  -5  -8     1021.86      987.74     72.21 o 
  13  -5  -8     1280.43     1412.62     88.89 o 
  14  -5  -8      714.49      928.39    109.30 o 
 -11  -4  -8      222.32      361.13     54.83 o 
 -10  -4  -8       35.87       68.93     49.34 o 
  -9  -4  -8      410.70      430.06     53.26 o 
  -8  -4  -8     1315.47     1410.76     86.47 o 
  -7  -4  -8      299.17      314.73     45.62 o 
  -6  -4  -8        9.01       32.57     28.75 o 
  -5  -4  -8     1754.35     1751.22     90.60 o 
  -4  -4  -8      896.65      862.77     49.56 o 
  -3  -4  -8     1036.23      978.53     53.61 o 
  -2  -4  -8       29.93       46.63     18.41 o 
  -1  -4  -8      569.06      565.33     31.81 o 
   0  -4  -8     2671.22     2493.66     57.67 o 
   1  -4  -8      897.68      824.77     32.86 o 
   2  -4  -8     1933.28     1986.56     59.23 o 
   3  -4  -8       86.40      116.94     19.96 o 
   4  -4  -8       53.86       69.11     18.38 o 
   5  -4  -8     2797.96     2747.85     76.44 o 
   6  -4  -8       65.22        1.37     21.28 o 
   7  -4  -8     4487.15     4428.78    128.53 o 
   8  -4  -8      166.55      157.90     31.81 o 
   9  -4  -8       58.09       69.41     26.79 o 
  10  -4  -8      614.98      597.32     53.33 o 
  11  -4  -8      565.69      557.85     53.25 o 
  12  -4  -8     1863.07     2021.47    163.58 o 
  13  -4  -8      273.26      300.74     69.36 o 
  14  -4  -8       83.79      210.16     63.06 o 
 -12  -3  -8      172.71      220.69     48.03 o 
 -11  -3  -8      278.41      353.65     53.21 o 
 -10  -3  -8      887.32      922.31     76.68 o 
  -9  -3  -8      504.80      589.61     62.13 o 
  -8  -3  -8      414.50      407.24     52.44 o 
  -7  -3  -8      445.43      523.77     54.42 o 
  -6  -3  -8      397.81      314.49     42.71 o 
  -5  -3  -8     1675.40     1565.74     78.54 o 
  -4  -3  -8     1206.84     1174.73     46.03 o 
  -3  -3  -8     1876.64     1809.60     64.54 o 
  -2  -3  -8     1028.12     1064.31     46.85 o 
  -1  -3  -8      380.01      372.84     24.70 o 
   0  -3  -8     5011.52     4768.47     91.74 o 
   1  -3  -8     3004.67     2925.11     61.00 o 
   2  -3  -8      746.39      771.86     30.30 o 
   3  -3  -8      677.98      658.05     35.03 o 
   4  -3  -8      531.21      554.37     34.04 o 
   5  -3  -8     4982.55     4762.68    102.79 o 
   6  -3  -8     1909.08     1807.77     74.36 o 
   7  -3  -8     5423.05     5399.90    142.04 o 
   8  -3  -8     1296.41     1263.78     68.18 o 
   9  -3  -8      746.26      657.30     52.66 o 
  10  -3  -8     1758.22     1637.15    112.66 o 
  11  -3  -8      462.30      455.89     49.12 o 
  12  -3  -8      983.83     1045.43    110.36 o 
  13  -3  -8      161.19      200.38     62.97 o 
  14  -3  -8      234.76      242.21     65.22 o 
 -12  -2  -8       15.62       26.20     45.17 o 
 -11  -2  -8     1596.61     1882.07    158.68 o 
 -10  -2  -8      243.23      301.86     47.72 o 
  -9  -2  -8      353.56      353.20     55.02 o 
  -8  -2  -8     1766.97     1810.79     94.28 o 
  -7  -2  -8      219.32      239.14     39.83 o 
  -6  -2  -8     2123.77     2014.53     90.34 o 
  -5  -2  -8      617.48      607.94     50.24 o 
  -4  -2  -8      312.20      282.68     22.68 o 
  -3  -2  -8      948.77      948.88     41.72 o 
  -2  -2  -8      539.42      439.53     28.05 o 
  -1  -2  -8     8071.25     7661.70    237.58 o 
   0  -2  -8     5342.68     5517.63    125.51 o 
   1  -2  -8     8586.50     8741.17    119.17 o 
   2  -2  -8     4939.72     4833.63     79.14 o 
   3  -2  -8     3921.77     3856.14     87.63 o 
   4  -2  -8     6416.73     6450.24     92.19 o 
   5  -2  -8     3448.78     3198.67     96.27 o 
   6  -2  -8     2578.46     2540.79     59.05 o 
   7  -2  -8      218.63      239.30     62.92 o 
   8  -2  -8     3676.69     3679.48    116.96 o 
   9  -2  -8     2245.71     2252.46    107.76 o 
  10  -2  -8     1311.28     1316.37     73.20 o 
  11  -2  -8      576.31      615.68     94.71 o 
  12  -2  -8      149.87      149.00     53.89 o 
  13  -2  -8      510.57      537.07     87.67 o 
  14  -2  -8      440.80      548.78     95.08 o 
 -12  -1  -8      265.50      257.91     48.64 o 
 -11  -1  -8      661.78      684.88     68.34 o 
 -10  -1  -8      131.76      189.06     56.53 o 
  -9  -1  -8       67.39        3.92     44.09 o 
  -8  -1  -8     1806.41     1918.92     94.89 o 
  -7  -1  -8     1018.71     1056.12     73.79 o 
  -6  -1  -8     4058.51     3859.72    145.68 o 
  -5  -1  -8      705.57      674.18     50.02 o 
  -4  -1  -8      442.32      485.92     28.59 o 
  -3  -1  -8     3831.72     3362.28     68.90 o 
  -2  -1  -8     1109.87      975.34     44.38 o 
  -1  -1  -8     9589.91     9029.65    240.13 o 
   0  -1  -8      894.65      807.70     34.00 o 
   1  -1  -8     2985.62     2930.48     54.11 o 
   2  -1  -8     5873.22     5619.67    119.36 o 
   3  -1  -8      589.21      562.34     28.32 o 
   4  -1  -8     3105.11     3098.53     58.84 o 
   5  -1  -8     1097.71     1106.42     37.70 o 
   6  -1  -8      865.15      870.22     35.74 o 
   7  -1  -8     1301.93     1419.06     48.20 o 
   8  -1  -8      344.72      391.07     30.81 o 
   9  -1  -8     1259.24     1170.45     65.55 o 
  10  -1  -8      284.39      283.85     35.30 o 
  11  -1  -8       34.54       17.11     41.58 o 
  12  -1  -8      144.12       67.91     47.31 o 
  13  -1  -8      564.20      567.67     89.06 o 
  14  -1  -8      207.22      189.53     63.24 o 
 -13   0  -8      738.48      903.73     81.32 o 
 -12   0  -8      557.17      586.23     65.55 o 
 -11   0  -8      449.50      445.62     56.83 o 
 -10   0  -8      363.92      334.63     47.80 o 
  -9   0  -8      900.39     1009.92     71.91 o 
  -8   0  -8     2079.07     2207.34    200.19 o 
  -7   0  -8      202.20      208.38     39.45 o 
  -6   0  -8     1762.72     1680.56     79.43 o 
  -5   0  -8      767.98      869.22     55.45 o 
  -4   0  -8      119.76      103.56     18.21 o 
  -3   0  -8     4381.07     4068.07    205.87 o 
  -2   0  -8     1803.30     1938.54     93.38 o 
  -1   0  -8     6346.60     6085.21    175.29 o 
   0   0  -8     4396.69     4336.50     70.67 o 
   1   0  -8      173.20      213.95     15.02 o 
   2   0  -8    12438.01    11783.04    138.01 o 
   3   0  -8      356.38      333.34     19.49 o 
   4   0  -8      327.12      345.27     23.85 o 
   5   0  -8      727.10      744.86     32.87 o 
   6   0  -8      390.41      404.76     26.73 o 
   7   0  -8      817.38      852.80     38.44 o 
   8   0  -8      348.74      341.66     27.59 o 
   9   0  -8      643.58      738.54     39.52 o 
  10   0  -8     1856.93     2098.46    142.31 o 
  11   0  -8      150.76      107.67     49.35 o 
  12   0  -8     1089.05     1012.81    111.44 o 
  13   0  -8      108.59      138.60     59.77 o 
  14   0  -8      249.46      192.27     63.51 o 
 -13   1  -8      322.06      402.74     60.14 o 
 -12   1  -8       92.13       33.37     31.04 o 
 -11   1  -8      103.03       39.93     32.54 o 
 -10   1  -8      288.87      320.61     49.44 o 
  -9   1  -8      910.01      968.29     69.84 o 
  -8   1  -8     1511.60     1376.96     78.11 o 
  -7   1  -8      820.91      805.20     91.31 o 
  -6   1  -8     1373.77     1389.90     70.31 o 
  -5   1  -8     3482.62     3382.60    107.56 o 
  -4   1  -8     3529.06     3175.07    202.66 o 
  -3   1  -8     1305.80     1236.75     55.43 o 
  -2   1  -8      918.62      965.62     38.75 o 
  -1   1  -8     2810.92     2731.62     75.05 o 
   0   1  -8     2818.33     2536.06     50.37 o 
   1   1  -8     4945.87     5060.01     74.78 o 
   2   1  -8     2865.04     2696.28     47.04 o 
   3   1  -8      957.68      904.53     35.30 o 
   4   1  -8     2897.35     2931.93     63.12 o 
   5   1  -8     2546.10     2417.10     61.81 o 
   6   1  -8      611.00      615.21     32.67 o 
   7   1  -8     2744.39     2722.58     71.08 o 
   8   1  -8      210.13      239.14     24.87 o 
   9   1  -8      669.50      694.62     50.77 o 
  10   1  -8     3311.14     3326.41    118.12 o 
  11   1  -8      101.97       21.51     43.19 o 
  12   1  -8     1346.48     1495.40    135.12 o 
  13   1  -8      294.36      411.74     80.97 o 
  14   1  -8       39.32       60.35     59.82 o 
 -13   2  -8       56.80       75.35     40.06 o 
 -12   2  -8      143.22      142.04     38.10 o 
 -11   2  -8      662.25      713.88    127.38 o 
 -10   2  -8      264.51      333.56     48.43 o 
  -9   2  -8     1166.89     1077.67     72.57 o 
  -8   2  -8      830.54      791.93     60.56 o 
  -7   2  -8      251.21      190.30     35.37 o 
  -6   2  -8     2743.10     2753.07     98.34 o 
  -5   2  -8      275.09      263.64     33.49 o 
  -4   2  -8     2304.78     2258.76     88.22 o 
  -3   2  -8     4093.72     3991.68     85.72 o 
  -2   2  -8      532.21      490.91     35.79 o 
  -1   2  -8     2741.44     2601.27     62.00 o 
   0   2  -8     1512.42     1419.99     36.38 o 
   1   2  -8      370.24      336.26     17.48 o 
   2   2  -8     1010.38      966.30     25.61 o 
   3   2  -8      852.70      866.71     34.84 o 
   4   2  -8    10348.38    10766.99    254.69 o 
   5   2  -8     2504.52     2521.36     64.53 o 
   6   2  -8      792.70      780.79     37.95 o 
   7   2  -8     1081.93     1035.92     64.53 o 
   8   2  -8     3208.32     3136.93    106.49 o 
   9   2  -8     2436.49     2353.93     95.42 o 
  10   2  -8     2119.91     2232.04     98.23 o 
  11   2  -8      750.30      809.49     63.52 o 
  12   2  -8      535.06      506.65     83.95 o 
  13   2  -8      150.30      116.60     50.34 o 
 -13   3  -8       36.04       69.58     37.05 o 
 -12   3  -8       21.53      -33.63     33.63 o 
 -11   3  -8     1060.42     1133.71     79.92 o 
 -10   3  -8      190.67      134.98     35.65 o 
  -9   3  -8      307.45      232.81     39.11 o 
  -8   3  -8     2047.87     2050.37    118.18 o 
  -7   3  -8      174.19      207.54     34.31 o 
  -6   3  -8     4198.12     4078.10    121.88 o 
  -5   3  -8       94.18       76.08     18.84 o 
  -4   3  -8      935.73      912.74     41.90 o 
  -3   3  -8      344.28      270.82     24.14 o 
  -2   3  -8     5679.62     5709.65    102.54 o 
  -1   3  -8     5357.41     5169.29     94.70 o 
   0   3  -8     3479.09     3541.74     61.33 o 
   1   3  -8     1639.78     1623.63     37.32 o 
   2   3  -8     6646.17     6736.51     91.14 o 
   3   3  -8     2520.07     2719.07     76.60 o 
   4   3  -8     8977.08     8683.00    178.41 o 
   5   3  -8      841.14      829.86     49.57 o 
   6   3  -8      648.46      580.35     44.63 o 
   7   3  -8      638.81      734.32     51.54 o 
   8   3  -8     2887.67     2953.64    107.02 o 
   9   3  -8     3039.55     2973.93    112.88 o 
  10   3  -8      570.70      512.28     51.50 o 
  11   3  -8      427.16      525.14     56.00 o 
  12   3  -8      860.46      806.44     68.07 o 
  13   3  -8      203.08      253.57     66.06 o 
 -13   4  -8      221.49      227.55     44.68 o 
 -12   4  -8      588.34      624.41     97.91 o 
 -11   4  -8     1014.69     1034.39     77.58 o 
 -10   4  -8      429.48      407.49     76.44 o 
  -9   4  -8      466.40      449.85     87.29 o 
  -8   4  -8     1889.32     2000.11    101.05 o 
  -7   4  -8      967.22      951.04     61.71 o 
  -6   4  -8     4914.52     4780.31    134.25 o 
  -5   4  -8       19.88       44.52     20.76 o 
  -4   4  -8      932.16      997.70     43.37 o 
  -3   4  -8     7912.03     7597.76    130.10 o 
  -2   4  -8     3193.18     3146.53     70.94 o 
  -1   4  -8     3740.56     3503.15     96.76 o 
   0   4  -8     1576.14     1878.01     62.90 o 
   1   4  -8     1637.91     1825.41     49.56 o 
   2   4  -8    12498.14    12708.20    178.96 o 
   3   4  -8     2519.78     2405.32     81.34 o 
   4   4  -8     8394.50     8383.91    227.43 o 
   5   4  -8      377.03      348.48     45.61 o 
   6   4  -8      197.74      171.83     30.07 o 
   7   4  -8     4546.15     4706.14    136.98 o 
   8   4  -8     1223.73     1204.89     69.70 o 
   9   4  -8     2260.75     2334.97    141.71 o 
  10   4  -8      302.80      272.32     41.06 o 
  11   4  -8      348.02      349.23     48.63 o 
  12   4  -8     1170.72     1273.11     86.54 o 
  13   4  -8      231.06      334.97     50.85 o 
 -13   5  -8        5.24      -34.29     36.09 o 
 -12   5  -8      970.60     1136.95     83.82 o 
 -11   5  -8      288.73      353.87     51.10 o 
 -10   5  -8       56.40       39.51     30.65 o 
  -9   5  -8     1665.62     1717.46     89.57 o 
  -8   5  -8     1404.31     1397.17     76.86 o 
  -7   5  -8     1374.30     1350.97     71.97 o 
  -6   5  -8      362.35      398.86     49.12 o 
  -5   5  -8      518.03      538.37     36.26 o 
  -4   5  -8     4643.59     4602.70    102.02 o 
  -3   5  -8     3620.15     3516.05     97.87 o 
  -2   5  -8     5669.12     5566.23    149.70 o 
  -1   5  -8     2517.96     2690.51     84.51 o 
   0   5  -8     1696.69     1693.76     47.68 o 
   1   5  -8     2589.92     2573.05     59.74 o 
   2   5  -8    11596.49    11571.51    232.31 o 
   3   5  -8     3121.42     3207.12     96.95 o 
   4   5  -8      689.13      677.78     46.20 o 
   5   5  -8       60.55       86.38     26.92 o 
   6   5  -8      821.66      827.93     62.41 o 
   7   5  -8      683.61      699.31     52.77 o 
   8   5  -8      676.31      751.16     58.62 o 
   9   5  -8      649.49      634.49     59.63 o 
  10   5  -8      289.40      261.72     42.49 o 
  11   5  -8      472.17      563.54     59.20 o 
  12   5  -8      727.53      790.42     70.99 o 
  13   5  -8       44.09       55.43     32.99 o 
 -13   6  -8      348.85      403.10     56.06 o 
 -12   6  -8      126.26      156.01     45.56 o 
 -11   6  -8      459.19      419.58     75.20 o 
 -10   6  -8      348.37      272.32     60.80 o 
  -9   6  -8     1221.92     1208.06    109.63 o 
  -8   6  -8      889.92      844.01     89.79 o 
  -7   6  -8     2124.96     2254.41     93.39 o 
  -6   6  -8      687.37      685.16     40.67 o 
  -5   6  -8      365.70      321.73     29.80 o 
  -4   6  -8    12217.17    11995.22    227.38 o 
  -3   6  -8      694.52      713.23     44.39 o 
  -2   6  -8     3377.22     3585.66     93.10 o 
  -1   6  -8     1467.35     1467.70     62.30 o 
   0   6  -8     1113.00     1095.07     36.60 o 
   1   6  -8     2276.77     2428.02     77.82 o 
   2   6  -8     2045.54     2112.02     76.91 o 
   3   6  -8     2608.46     2636.39     89.52 o 
   4   6  -8     2080.53     2116.39     81.97 o 
   5   6  -8      306.58      303.69     36.50 o 
   6   6  -8     2702.00     2722.73    101.96 o 
   7   6  -8      934.69      860.62     61.07 o 
   8   6  -8      144.64      138.55     33.24 o 
   9   6  -8      822.01      894.48     67.17 o 
  10   6  -8      500.40      502.73     56.97 o 
  11   6  -8      680.10      672.76     64.53 o 
  12   6  -8      421.02      342.97     53.09 o 
  13   6  -8      171.49      185.38     59.38 o 
 -13   7  -8       38.48       16.11     35.07 o 
 -12   7  -8      325.42      338.61     75.71 o 
 -11   7  -8      395.52      416.87     77.32 o 
 -10   7  -8      492.46      574.33     85.00 o 
  -9   7  -8      977.81      840.53     94.58 o 
  -8   7  -8      607.76      437.60     68.67 o 
  -7   7  -8      152.87      152.71     39.70 o 
  -6   7  -8     1370.49     1322.86     68.37 o 
  -5   7  -8      811.15      800.65     50.92 o 
  -4   7  -8     4034.84     3973.05    108.87 o 
  -3   7  -8     1130.35     1093.15     51.00 o 
  -2   7  -8      149.84      126.06     20.14 o 
  -1   7  -8     1990.30     2080.67     76.51 o 
   0   7  -8       62.11       63.25     16.03 o 
   1   7  -8      300.44      305.37     32.21 o 
   2   7  -8      796.91      910.51     53.18 o 
   3   7  -8      498.22      525.77     43.15 o 
   4   7  -8     6051.41     6275.98    158.38 o 
   5   7  -8     1142.48     1269.76     67.91 o 
   6   7  -8      867.52      837.66     58.08 o 
   7   7  -8      376.50      396.97     45.42 o 
   8   7  -8       65.02       37.99     28.37 o 
   9   7  -8      822.04      857.62     69.54 o 
  10   7  -8      580.56      597.86     60.21 o 
  11   7  -8      696.78      735.42     74.69 o 
  12   7  -8      166.56      109.89     34.79 o 
 -13   8  -8       28.01       61.60     50.73 o 
 -12   8  -8      112.56      114.46     57.42 o 
 -11   8  -8      511.92      500.69     83.45 o 
 -10   8  -8       75.66       80.16     51.93 o 
  -9   8  -8       17.80      -44.79     44.79 o 
  -8   8  -8      683.07      572.50     75.63 o 
  -7   8  -8      842.53      800.20     85.90 o 
  -6   8  -8     1039.05     1002.89     78.16 o 
  -5   8  -8      350.68      299.66     27.92 o 
  -4   8  -8      662.10      641.81     50.11 o 
  -3   8  -8     3504.71     3571.02     81.77 o 
  -2   8  -8      613.85      639.28     30.56 o 
  -1   8  -8      672.37      705.76     36.82 o 
   0   8  -8      386.72      378.01     32.43 o 
   1   8  -8      129.75      147.94     19.08 o 
   2   8  -8      807.54      794.39     51.77 o 
   3   8  -8      705.50      725.94     50.49 o 
   4   8  -8     2108.78     2302.60    205.88 o 
   5   8  -8     1434.07     1452.00     75.89 o 
   6   8  -8       65.70       83.31     28.34 o 
   7   8  -8      888.86      848.94     63.74 o 
   8   8  -8      422.81      388.72     48.99 o 
   9   8  -8     1511.85     1504.75    158.91 o 
  10   8  -8      157.00      143.48     51.20 o 
  11   8  -8       29.79       15.71     30.67 o 
  12   8  -8      609.59      789.08    106.14 o 
 -13   9  -8      246.29      280.04     71.31 o 
 -12   9  -8     1009.16     1267.21    127.31 o 
 -11   9  -8      353.83      349.96     73.12 o 
 -10   9  -8      548.17      524.50     81.34 o 
  -9   9  -8      477.69      410.83     72.25 o 
  -8   9  -8      743.39      840.39     65.40 o 
  -7   9  -8      670.84      583.43     76.76 o 
  -6   9  -8      628.21      481.83     49.00 o 
  -5   9  -8      238.65      285.88     31.70 o 
  -4   9  -8     1398.98     1424.18     53.00 o 
  -3   9  -8     2203.69     2165.09     61.33 o 
  -2   9  -8     3807.46     4172.12    121.34 o 
  -1   9  -8      111.69      132.76     20.63 o 
   0   9  -8      215.20      207.03     21.98 o 
   1   9  -8      242.85      240.30     23.42 o 
   2   9  -8     1781.25     1745.31     76.97 o 
   3   9  -8     2902.87     3068.17    105.77 o 
   4   9  -8     3291.02     3325.65    114.89 o 
   5   9  -8      799.17      892.05     62.03 o 
   6   9  -8     1356.57     1186.59     73.57 o 
   7   9  -8     1439.16     1530.79     97.05 o 
   8   9  -8      254.14      242.72     77.10 o 
   9   9  -8     1744.11     1842.40    102.08 o 
  10   9  -8       36.12       28.65     31.98 o 
  11   9  -8       59.08       15.01     29.92 o 
 -13  10  -8       42.97       75.30     58.14 o 
 -12  10  -8      412.59      397.83     80.33 o 
 -11  10  -8      653.68      627.49     94.42 o 
 -10  10  -8       27.43      101.70     56.97 o 
  -9  10  -8     3156.96     3197.29    186.36 o 
  -8  10  -8      724.95      624.43     57.64 o 
  -7  10  -8      389.48      396.87     56.94 o 
  -6  10  -8      795.80      773.28    143.11 o 
  -5  10  -8       72.15       33.34     17.68 o 
  -4  10  -8     3365.08     3450.84    143.91 o 
  -3  10  -8      706.64      729.34     53.55 o 
  -2  10  -8     5392.16     5766.33    152.33 o 
  -1  10  -8     1233.20     1277.24     65.04 o 
   0  10  -8     1031.89     1061.04     45.63 o 
   1  10  -8     7399.41     8012.35    141.95 o 
   2  10  -8     2848.39     2915.07    101.80 o 
   3  10  -8     2758.74     2973.87    106.33 o 
   4  10  -8      351.43      297.95     38.07 o 
   5  10  -8      832.32      818.71     61.10 o 
   6  10  -8     1934.83     1831.54     91.65 o 
   7  10  -8      468.74      399.80     48.18 o 
   8  10  -8      661.44      704.39     64.34 o 
   9  10  -8      269.70      276.12     44.97 o 
  10  10  -8      183.06      161.74     39.95 o 
 -12  11  -8      290.32      385.10     84.82 o 
 -11  11  -8      804.75      929.83    111.20 o 
 -10  11  -8      253.94      238.50     66.00 o 
  -9  11  -8     1778.55     1799.11    145.22 o 
  -8  11  -8      644.92      588.28    144.86 o 
  -7  11  -8      160.61      129.37     59.59 o 
  -6  11  -8      954.76      837.00     64.11 o 
  -5  11  -8     1287.91     1160.46     72.13 o 
  -4  11  -8     5931.43     6190.27    217.14 o 
  -3  11  -8      252.29      248.48     49.94 o 
  -2  11  -8      249.09      258.61     56.43 o 
  -1  11  -8     4236.92     4223.47    128.42 o 
   0  11  -8      190.02      254.21     43.67 o 
   1  11  -8     2521.06     2529.78    152.81 o 
   2  11  -8       70.98       92.89     50.32 o 
   3  11  -8      838.91      711.90     82.99 o 
   4  11  -8      931.50      911.91    101.36 o 
   5  11  -8      367.50      335.61     67.78 o 
   6  11  -8     1959.79     1753.02    141.54 o 
   7  11  -8       28.95       41.18     55.98 o 
   8  11  -8      486.94      512.70     88.94 o 
   9  11  -8      754.74      876.93    113.99 o 
 -12  12  -8      452.99      526.98     89.84 o 
 -11  12  -8      631.93      653.60     96.77 o 
 -10  12  -8     1027.68     1028.96    116.20 o 
  -9  12  -8       74.65       96.59     35.92 o 
  -8  12  -8      409.14      480.18     55.88 o 
  -7  12  -8      189.14      143.97     38.14 o 
  -6  12  -8     1089.01     1091.41     74.89 o 
  -5  12  -8      997.69      902.32     65.45 o 
  -4  12  -8     2405.00     2511.17    214.82 o 
  -3  12  -8      640.71      546.40     56.69 o 
  -2  12  -8      237.82      176.99     34.74 o 
  -1  12  -8     3358.10     3322.72    115.47 o 
   0  12  -8      853.50      739.00     53.07 o 
   1  12  -8      465.87      432.40     70.98 o 
   2  12  -8       84.31      102.20     49.04 o 
   3  12  -8      152.61       95.12     52.26 o 
   4  12  -8     1638.62     1882.16    144.96 o 
   5  12  -8      250.59      217.02     61.11 o 
   6  12  -8       54.51        8.83     41.83 o 
   7  12  -8     1122.58     1248.85    130.04 o 
   8  12  -8      240.44      303.24     74.73 o 
 -11  13  -8      511.35      470.45     87.38 o 
 -10  13  -8      619.77      427.93     86.51 o 
  -9  13  -8      131.95       91.04     33.20 o 
  -8  13  -8      234.43      290.66     47.62 o 
  -7  13  -8     1916.51     1815.99     98.46 o 
  -6  13  -8      515.70      555.68     57.64 o 
  -5  13  -8      291.72      255.65     42.76 o 
  -4  13  -8     2038.15     2127.26     99.47 o 
  -3  13  -8     1553.35     1568.31     84.15 o 
  -2  13  -8     1428.00     1557.10    102.15 o 
  -1  13  -8     1066.81     1080.55     68.33 o 
   0  13  -8      181.87       90.85     44.76 o 
   1  13  -8     1118.13     1005.86    105.65 o 
   2  13  -8      566.42      661.92     89.34 o 
   3  13  -8      409.25      398.13     76.68 o 
   4  13  -8      945.80      976.10    109.73 o 
   5  13  -8      322.18      413.30     80.59 o 
   6  13  -8      993.00      908.12    115.43 o 
   7  13  -8     1778.08     1976.76    163.65 o 
 -10  14  -8      211.00      370.56     81.93 o 
  -9  14  -8      971.73     1010.49    199.06 o 
  -8  14  -8      217.56      243.46     45.89 o 
  -7  14  -8     1791.17     1973.59    105.66 o 
  -6  14  -8      524.90      504.78     57.15 o 
  -5  14  -8      405.31      398.33     48.84 o 
  -4  14  -8     1983.10     2000.21    107.35 o 
  -3  14  -8      391.52      390.99     48.12 o 
  -2  14  -8     1186.45     1169.98     75.43 o 
  -1  14  -8      391.32      453.83     73.99 o 
   0  14  -8      185.44      167.62     57.46 o 
   1  14  -8     2694.20     2682.30    172.23 o 
   2  14  -8      628.89      574.53     87.95 o 
   3  14  -8      831.21      696.23     95.28 o 
   4  14  -8       32.96       24.09     52.44 o 
   5  14  -8      898.89     1044.97    121.16 o 
   6  14  -8     1864.73     1728.57    156.47 o 
  -9  15  -8     1876.37     2002.02    166.06 o 
  -8  15  -8      132.73      209.69     44.03 o 
  -7  15  -8      522.63      488.57     56.96 o 
  -6  15  -8     1403.41     1331.68     87.47 o 
  -5  15  -8     1142.18     1108.91     83.31 o 
  -4  15  -8     1183.15     1197.95     81.38 o 
  -3  15  -8      396.35      381.65     49.54 o 
  -2  15  -8      687.55      762.61     63.61 o 
  -1  15  -8     1070.75     1097.79    113.04 o 
   0  15  -8      633.93      562.71     86.11 o 
   1  15  -8     4456.22     4790.98    244.70 o 
   2  15  -8       55.39       42.48     46.99 o 
   3  15  -8      729.29      717.86    103.11 o 
   4  15  -8     1054.41     1006.34    119.63 o 
  -8  16  -8      166.36      113.24     60.76 o 
  -7  16  -8      366.91      490.98     60.89 o 
  -6  16  -8      821.60      784.17     70.95 o 
  -5  16  -8     1201.70     1204.84     84.11 o 
  -4  16  -8      943.28      894.49    126.72 o 
  -3  16  -8      111.02       57.64     31.67 o 
  -2  16  -8      705.14      723.61     95.95 o 
  -1  16  -8     2868.86     3011.96    192.39 o 
   0  16  -8     1697.28     1743.39    147.29 o 
   1  16  -8     1875.15     1829.47    153.81 o 
   2  16  -8       74.36      204.81     72.50 o 
   3  16  -8      305.08      175.25     57.82 o 
  -7  17  -8     1190.54     1279.92    134.39 o 
  -6  17  -8      301.68      296.37     59.56 o 
  -5  17  -8     1762.55     1858.09    106.91 o 
  -4  17  -8      352.51      328.33     49.00 o 
  -3  17  -8       23.15      -18.44     42.80 o 
  -2  17  -8      463.61      492.77     85.11 o 
  -1  17  -8     2417.22     2587.35    183.64 o 
   0  17  -8     1276.98     1263.56    131.05 o 
   1  17  -8      192.60      161.99     51.23 o 
  -5  18  -8     1224.53     1084.38    120.53 o 
  -4  18  -8      362.83      320.57     72.82 o 
  -3  18  -8       75.77      105.26     48.60 o 
  -2  18  -8      704.39      765.42    105.26 o 
   5 -16  -7      240.14      166.69     53.45 o 
   0 -15  -7      175.02      180.95     62.63 o 
   1 -15  -7      185.53      254.95     68.27 o 
   2 -15  -7      194.15       83.82     52.36 o 
   3 -15  -7       90.47      137.50     41.68 o 
   4 -15  -7     2038.33     1978.51    152.60 o 
   5 -15  -7     2287.91     2588.60    179.54 o 
   6 -15  -7      739.60      701.33     98.52 o 
   7 -15  -7      113.58      107.45     59.64 o 
  -3 -14  -7      227.86      278.45     68.06 o 
  -2 -14  -7     1088.74     1008.72    114.23 o 
  -1 -14  -7      936.49      974.32    110.59 o 
   0 -14  -7      100.35      169.15     59.55 o 
   1 -14  -7      845.72      839.41    101.64 o 
   2 -14  -7      125.72      167.73     40.10 o 
   3 -14  -7     1865.14     1889.65    104.31 o 
   4 -14  -7     1157.56     1078.41    112.21 o 
   5 -14  -7     1147.76     1143.00    117.95 o 
   6 -14  -7       81.60       52.22     42.03 o 
   7 -14  -7      410.18      385.60     74.30 o 
   8 -14  -7     1138.40     1019.69    121.08 o 
  -5 -13  -7      249.17      353.07     75.87 o 
  -4 -13  -7      685.38      693.80     92.56 o 
  -3 -13  -7      659.16      708.11     93.52 o 
  -2 -13  -7     1914.72     1977.52    149.26 o 
  -1 -13  -7      278.68      291.80     65.62 o 
   0 -13  -7      119.02      102.26     46.79 o 
   1 -13  -7      411.04      337.69     54.49 o 
   2 -13  -7      165.12      130.27     58.72 o 
   3 -13  -7     3109.33     3067.90    127.35 o 
   4 -13  -7      362.86      315.26     65.35 o 
   5 -13  -7      378.64      438.06     76.79 o 
   6 -13  -7     1366.33     1325.05    124.36 o 
   7 -13  -7      360.29      335.55     77.37 o 
   8 -13  -7      231.57      261.61     69.91 o 
   9 -13  -7      677.79      726.48    102.25 o 
  10 -13  -7      276.29      223.19     65.54 o 
  -5 -12  -7      309.90      268.99     65.04 o 
  -4 -12  -7     1050.44     1127.06    111.25 o 
  -3 -12  -7      310.60      343.50     64.64 o 
  -2 -12  -7     1973.81     2091.98    148.13 o 
  -1 -12  -7      114.83       61.91     40.57 o 
   0 -12  -7      160.17      167.92     34.92 o 
   1 -12  -7     2031.62     2113.16     80.53 o 
   2 -12  -7      154.89      150.02     32.86 o 
   3 -12  -7     3174.09     3376.13    108.95 o 
   4 -12  -7       95.75      103.20     46.57 o 
   5 -12  -7       63.89       55.76     43.17 o 
   6 -12  -7     3310.26     3125.27    186.99 o 
   7 -12  -7      206.07      180.16     54.45 o 
   8 -12  -7      167.82      223.63     66.55 o 
   9 -12  -7      468.49      546.35     89.80 o 
  10 -12  -7       79.10      101.32     50.43 o 
  11 -12  -7     1109.57      995.62    120.63 o 
  -6 -11  -7      178.82      287.61     78.73 o 
  -5 -11  -7     1348.39     1459.70    123.11 o 
  -4 -11  -7     1486.81     1567.82    125.03 o 
  -3 -11  -7      347.95      371.43     67.45 o 
  -2 -11  -7      250.95      290.56     47.03 o 
  -1 -11  -7      989.90     1001.74     53.15 o 
   0 -11  -7      914.69     1025.95     54.23 o 
   1 -11  -7     1587.47     1530.48     65.42 o 
   2 -11  -7       24.59       15.71     20.94 o 
   3 -11  -7      954.99      966.59     54.85 o 
   4 -11  -7      910.75      839.48     89.67 o 
   5 -11  -7      585.87      593.51     80.66 o 
   6 -11  -7     1373.30     1517.80    125.93 o 
   7 -11  -7      452.69      438.26     77.84 o 
   8 -11  -7      539.24      578.61     89.09 o 
   9 -11  -7      776.78      572.61     89.84 o 
  10 -11  -7      297.72      318.08     68.81 o 
  11 -11  -7     1555.89     1509.06    142.26 o 
  12 -11  -7      180.53      156.02     60.52 o 
  -7 -10  -7       76.89      -13.93     52.76 o 
  -6 -10  -7       56.05       31.25     34.09 o 
  -5 -10  -7      700.96      776.21     67.85 o 
  -4 -10  -7      574.42      674.71     49.22 o 
  -3 -10  -7      567.59      501.19     49.92 o 
  -2 -10  -7     1057.79      944.55     63.89 o 
  -1 -10  -7      435.64      444.49     36.16 o 
   0 -10  -7      887.01      875.62     52.01 o 
   1 -10  -7       42.48       79.60     22.94 o 
   2 -10  -7      168.65      123.79     26.12 o 
   3 -10  -7      298.18      338.26     33.05 o 
   4 -10  -7     1232.51     1238.95     72.77 o 
   5 -10  -7     2430.47     2392.04    148.92 o 
   6 -10  -7     1042.83      911.56     97.17 o 
   7 -10  -7      226.01      157.60     54.58 o 
   8 -10  -7     3005.16     3163.66    185.35 o 
   9 -10  -7      916.70     1025.29    111.03 o 
  10 -10  -7      897.79      825.41    102.61 o 
  11 -10  -7      721.76      785.27    100.71 o 
  12 -10  -7      813.44      755.82    104.35 o 
  13 -10  -7      710.42      726.77    106.31 o 
  -8  -9  -7       76.90       92.05     63.85 o 
  -7  -9  -7      501.95      551.41     93.71 o 
  -6  -9  -7       38.60        1.15     30.53 o 
  -5  -9  -7      757.39      761.67     51.83 o 
  -4  -9  -7      469.51      464.00     50.81 o 
  -3  -9  -7       80.91       48.62     22.61 o 
  -2  -9  -7     2752.31     3001.65    161.26 o 
  -1  -9  -7      698.01      738.58     43.57 o 
   0  -9  -7     1319.69     1353.56     56.90 o 
   1  -9  -7      862.55      878.38     47.72 o 
   2  -9  -7      669.63      709.20     43.12 o 
   3  -9  -7     4904.48     4992.16    118.14 o 
   4  -9  -7      651.77      539.29     49.71 o 
   5  -9  -7     2132.75     2275.76    141.68 o 
   6  -9  -7     2785.37     2844.48    162.08 o 
   7  -9  -7      354.59      402.44     72.14 o 
   8  -9  -7     3566.72     3688.76    194.40 o 
   9  -9  -7      826.18     1023.73    108.06 o 
  10  -9  -7      565.33      676.08     91.81 o 
  11  -9  -7      374.97      305.06     73.02 o 
  12  -9  -7      781.36      953.37    111.18 o 
  13  -9  -7     2092.49     1963.81    160.83 o 
  -9  -8  -7      121.03       88.56     56.08 o 
  -8  -8  -7      429.24      398.15     85.56 o 
  -7  -8  -7     1685.35     1739.89     95.62 o 
  -6  -8  -7      331.42      286.16     77.73 o 
  -5  -8  -7       77.96      113.96     33.25 o 
  -4  -8  -7     2085.94     2208.52     79.95 o 
  -3  -8  -7     1125.67     1203.78     57.81 o 
  -2  -8  -7     3480.88     3403.09    105.62 o 
  -1  -8  -7       47.24       59.96     18.55 o 
   0  -8  -7       76.30       73.61     21.72 o 
   1  -8  -7     1023.29      969.54     47.46 o 
   2  -8  -7     1187.93     1215.85     72.09 o 
   3  -8  -7     5708.88     5612.55    151.55 o 
   4  -8  -7      167.65      146.62     31.97 o 
   5  -8  -7     2479.56     2657.25    147.30 o 
   6  -8  -7     8129.72     7688.60    277.58 o 
   7  -8  -7     1383.01     1319.50    110.22 o 
   8  -8  -7     6490.23     6694.19    266.90 o 
   9  -8  -7       44.32       60.34     43.35 o 
  10  -8  -7       10.11       32.16     44.09 o 
  11  -8  -7      344.84      349.48     65.16 o 
  12  -8  -7      231.92      263.68     67.45 o 
  13  -8  -7     1395.34     1621.58    141.82 o 
  14  -8  -7      100.75      145.99     58.63 o 
 -10  -7  -7      677.25      959.10     80.46 o 
  -9  -7  -7      393.37      475.62     84.49 o 
  -8  -7  -7     1009.84     1239.40    128.23 o 
  -7  -7  -7      278.71      442.50     82.09 o 
  -6  -7  -7      136.46      165.05     48.53 o 
  -5  -7  -7      520.52      589.65     50.78 o 
  -4  -7  -7      934.28      826.24     57.55 o 
  -3  -7  -7     1172.68     1058.51     51.64 o 
  -2  -7  -7      502.90      575.81     46.80 o 
  -1  -7  -7     1672.42     1630.08     57.58 o 
   0  -7  -7      694.48      757.93     50.22 o 
   1  -7  -7     3545.48     3562.38     97.29 o 
   2  -7  -7     6218.86     6376.27    129.29 o 
   3  -7  -7     3737.99     3632.66    107.94 o 
   4  -7  -7      221.62      220.25     40.87 o 
   5  -7  -7      341.13      373.02     33.45 o 
   6  -7  -7     2138.81     2064.15     79.14 o 
   7  -7  -7     1826.31     1847.30    130.54 o 
   8  -7  -7      864.23      860.68     57.74 o 
   9  -7  -7       53.57      107.44     28.21 o 
  10  -7  -7      455.93      487.11     76.10 o 
  11  -7  -7     1167.27     1170.96     76.09 o 
  12  -7  -7      132.07      108.34     33.76 o 
  13  -7  -7      371.33      501.36     57.18 o 
  14  -7  -7      198.23      162.21     49.35 o 
 -11  -6  -7       18.47       70.09     48.11 o 
 -10  -6  -7      534.01      646.31     98.06 o 
  -9  -6  -7       24.37      -11.97     32.97 o 
  -8  -6  -7      513.35      493.27     54.78 o 
  -7  -6  -7       17.06        0.61     29.86 o 
  -6  -6  -7      168.56      186.74     60.26 o 
  -5  -6  -7     1356.86     1501.30     75.17 o 
  -4  -6  -7     1716.21     1676.77     77.33 o 
  -3  -6  -7      337.23      383.76     39.67 o 
  -2  -6  -7     1657.73     1673.17     59.65 o 
  -1  -6  -7     2070.09     1952.14     55.66 o 
   0  -6  -7     4284.37     4095.64     81.01 o 
   1  -6  -7      557.29      588.28     34.58 o 
   2  -6  -7     4087.51     4015.94     75.14 o 
   3  -6  -7      965.18      927.44     39.93 o 
   4  -6  -7      700.27      718.66     36.97 o 
   5  -6  -7      797.36      905.96     49.84 o 
   6  -6  -7      999.76     1044.82     56.56 o 
   7  -6  -7     1336.68     1351.47     67.33 o 
   8  -6  -7     1337.60     1358.85     95.74 o 
   9  -6  -7       53.91       71.61     26.39 o 
  10  -6  -7      825.20      805.15     60.23 o 
  11  -6  -7      438.55      469.61     51.14 o 
  12  -6  -7      519.52      575.75     57.54 o 
  13  -6  -7      135.92      180.65     48.15 o 
  14  -6  -7      785.93      774.82    102.20 o 
  15  -6  -7      426.43      412.44     79.75 o 
 -12  -5  -7      175.57      205.98     65.42 o 
 -11  -5  -7       56.20       23.10     32.34 o 
 -10  -5  -7      935.17     1154.65     85.00 o 
  -9  -5  -7       26.55       39.97     30.77 o 
  -8  -5  -7       62.76       44.00     32.72 o 
  -7  -5  -7      603.23      709.59     72.86 o 
  -6  -5  -7      247.65      278.40     28.53 o 
  -5  -5  -7     1625.80     1527.89     79.06 o 
  -4  -5  -7       48.36       77.04     25.33 o 
  -3  -5  -7      833.17      827.19     49.53 o 
  -2  -5  -7     1475.69     1395.83     96.82 o 
  -1  -5  -7      511.59      561.14     32.82 o 
   0  -5  -7     4990.37     4689.91     84.44 o 
   1  -5  -7      670.21      722.44     31.45 o 
   2  -5  -7       24.16       24.61     13.92 o 
   3  -5  -7      711.78      680.66     33.82 o 
   4  -5  -7      119.93      118.29     19.24 o 
   5  -5  -7      902.16      884.22     48.76 o 
   6  -5  -7       99.40       90.93     24.39 o 
   7  -5  -7      473.31      504.68     42.30 o 
   8  -5  -7     3181.44     3377.68    123.77 o 
   9  -5  -7       89.37       45.65     26.19 o 
  10  -5  -7      925.47      883.96     62.45 o 
  11  -5  -7      306.12      352.72     46.17 o 
  12  -5  -7      103.00       77.36     51.45 o 
  13  -5  -7      346.45      331.47     46.76 o 
  14  -5  -7      319.80      374.25     78.70 o 
  15  -5  -7      537.85      686.70     99.22 o 
 -12  -4  -7      611.91      637.03     68.98 o 
 -11  -4  -7       34.66       32.54     34.61 o 
 -10  -4  -7        0.46       19.46     35.83 o 
  -9  -4  -7      160.76      185.59     41.48 o 
  -8  -4  -7       11.47      -10.49     39.98 o 
  -7  -4  -7      927.78      949.53     67.18 o 
  -6  -4  -7     1186.33     1209.61     51.89 o 
  -5  -4  -7      276.87      274.57     26.10 o 
  -4  -4  -7     1946.13     1855.29     60.58 o 
  -3  -4  -7      124.21      145.59     23.05 o 
  -2  -4  -7     1635.03     1564.83     61.04 o 
  -1  -4  -7       13.52       40.51     14.39 o 
   0  -4  -7     1237.49     1162.58     41.07 o 
   1  -4  -7     3771.82     3552.60     59.18 o 
   2  -4  -7     2103.83     2095.29     57.61 o 
   3  -4  -7      371.86      395.28     27.10 o 
   4  -4  -7       16.56       54.33     18.18 o 
   5  -4  -7     1077.96     1129.85     55.12 o 
   6  -4  -7     1401.98     1267.86     63.66 o 
   7  -4  -7      138.25      134.94     27.83 o 
   8  -4  -7     6094.53     6164.41    159.00 o 
   9  -4  -7      167.90      196.95     33.36 o 
  10  -4  -7      520.32      506.15     48.30 o 
  11  -4  -7      415.89      432.40     47.53 o 
  12  -4  -7       60.92      115.57     75.24 o 
  13  -4  -7     1227.86     1469.27    131.30 o 
  14  -4  -7      248.28      231.84     59.43 o 
 -12  -3  -7      112.13      162.69     56.05 o 
 -11  -3  -7       73.44       52.74     74.79 o 
 -10  -3  -7      546.53      568.82     59.75 o 
  -9  -3  -7      198.27      211.50     41.05 o 
  -8  -3  -7     1195.92     1387.07     82.37 o 
  -7  -3  -7      899.89      949.55    108.59 o 
  -6  -3  -7      787.22      790.01     39.68 o 
  -5  -3  -7      609.01      622.29     34.26 o 
  -4  -3  -7     3489.24     3289.20    105.75 o 
  -3  -3  -7     2659.77     2603.31     77.77 o 
  -2  -3  -7     2836.42     2715.49     89.14 o 
  -1  -3  -7      549.19      556.03     32.35 o 
   0  -3  -7     1147.11     1110.79     34.20 o 
   1  -3  -7     2814.17     2667.08     54.84 o 
   2  -3  -7     4057.53     4062.69     83.74 o 
   3  -3  -7     3445.96     3230.34    158.33 o 
   4  -3  -7       57.82       58.94     17.87 o 
   5  -3  -7     1362.37     1335.42    161.18 o 
   6  -3  -7    10584.83    10551.88    208.90 o 
   7  -3  -7     2072.18     2066.62     91.27 o 
   8  -3  -7     6557.57     6485.14    273.77 o 
   9  -3  -7      664.53      584.18     48.26 o 
  10  -3  -7      508.70      464.61     75.81 o 
  11  -3  -7     1995.24     1754.31     87.83 o 
  12  -3  -7      433.51      420.39     75.92 o 
  13  -3  -7     1072.29     1141.96    120.49 o 
  14  -3  -7       20.16       43.06     51.13 o 
 -13  -2  -7      375.16      581.30     68.09 o 
 -12  -2  -7       44.96       21.34     33.01 o 
 -11  -2  -7      163.55      185.00     43.03 o 
 -10  -2  -7     1294.10     1550.17    192.67 o 
  -9  -2  -7       67.94       97.89     35.15 o 
  -8  -2  -7     1872.03     1873.55     92.58 o 
  -7  -2  -7     2094.26     1989.21     90.35 o 
  -6  -2  -7      450.83      462.36     29.67 o 
  -5  -2  -7     3962.26     3766.53     82.92 o 
  -4  -2  -7     2384.80     2249.16     58.12 o 
  -3  -2  -7      895.66      840.89     34.19 o 
  -2  -2  -7      315.76      288.59     22.57 o 
  -1  -2  -7      978.59      904.89     49.90 o 
   0  -2  -7     9233.84     8684.52    133.79 o 
   1  -2  -7     3789.88     3743.26     65.04 o 
   2  -2  -7    16865.46    17052.67    231.37 o 
   3  -2  -7      940.27      881.68     25.15 o 
   4  -2  -7     1228.20     1213.33     30.35 o 
   5  -2  -7     9631.77     9843.94    141.26 o 
   6  -2  -7     3949.69     3851.08    136.13 o 
   7  -2  -7     2571.44     2490.10     85.58 o 
   8  -2  -7      110.75      103.89     17.32 o 
   9  -2  -7     2219.69     2120.88     87.84 o 
  10  -2  -7     2580.23     2681.87    103.89 o 
  11  -2  -7      916.53      984.89     66.66 o 
  12  -2  -7     1245.91     1129.34    113.10 o 
  13  -2  -7      140.95      193.99     63.78 o 
  14  -2  -7      144.94      107.33     53.04 o 
 -13  -1  -7      151.13      166.97     47.32 o 
 -12  -1  -7      155.65      225.54     44.80 o 
 -11  -1  -7      666.56      779.16     70.11 o 
 -10  -1  -7     1840.77     1922.71    101.52 o 
  -9  -1  -7      144.07       82.51     45.17 o 
  -8  -1  -7     1017.37      847.30     63.46 o 
  -7  -1  -7      845.06     1017.10     65.48 o 
  -6  -1  -7     1058.38     1065.39     42.03 o 
  -5  -1  -7     8767.33     8236.09    139.76 o 
  -4  -1  -7     6816.12     6675.51    109.25 o 
  -3  -1  -7      342.62      381.21     21.31 o 
  -2  -1  -7     6334.98     6157.47    132.66 o 
  -1  -1  -7     4489.78     4596.61     89.99 o 
   0  -1  -7     8661.20     7494.24    117.46 o 
   1  -1  -7      112.94      128.84     11.46 o 
   2  -1  -7     4185.06     4179.85     57.09 o 
   3  -1  -7     3114.26     2937.16     53.23 o 
   4  -1  -7     1227.25     1278.76     60.56 o 
   5  -1  -7     5204.98     5379.76     94.21 o 
   6  -1  -7     1709.77     1584.62     47.73 o 
   7  -1  -7      935.16      983.91     39.58 o 
   8  -1  -7     2009.83     2062.17    105.51 o 
   9  -1  -7      437.09      462.96     41.83 o 
  10  -1  -7     2383.15     2327.32    106.58 o 
  11  -1  -7       67.60       32.58     38.91 o 
  12  -1  -7      110.65       38.21     43.88 o 
  13  -1  -7      349.55      427.74     81.10 o 
  14  -1  -7      450.06      673.62    100.50 o 
 -13   0  -7      344.84      555.79     64.17 o 
 -12   0  -7      474.91      443.90     56.94 o 
 -11   0  -7      916.12      896.39     80.96 o 
 -10   0  -7     1223.86     1244.16     81.99 o 
  -9   0  -7      145.22      140.94     37.16 o 
  -8   0  -7      480.34      541.34     51.17 o 
  -7   0  -7     1516.77     1506.31    192.11 o 
  -6   0  -7     2789.29     2799.22     67.95 o 
  -5   0  -7     6527.35     6549.66    152.18 o 
  -4   0  -7      245.53      223.00     15.15 o 
  -3   0  -7      619.99      605.98     31.11 o 
  -2   0  -7     2748.04     2339.91     86.20 o 
  -1   0  -7      846.77     1020.33     43.02 o 
   0   0  -7    15380.55    14716.36    278.59 o 
   1   0  -7      504.75      443.85     18.88 o 
   2   0  -7     1622.51     1693.30     31.45 o 
   3   0  -7     9903.80     9855.23    124.08 o 
   4   0  -7     1140.61     1054.62     32.05 o 
   5   0  -7     1064.34     1108.71     38.42 o 
   6   0  -7      292.51      288.59     22.21 o 
   7   0  -7      211.17      217.40     21.33 o 
   8   0  -7     1839.63     1908.79     75.75 o 
   9   0  -7      277.90      262.57     33.05 o 
  10   0  -7      916.08     1026.46    102.15 o 
  11   0  -7     1119.99      969.46    103.52 o 
  12   0  -7      446.61      358.52     69.52 o 
  13   0  -7      681.44      729.32    100.48 o 
  14   0  -7      104.26      166.61     61.13 o 
 -13   1  -7     1223.09     1500.19     99.69 o 
 -12   1  -7      282.10      338.34     51.85 o 
 -11   1  -7      471.50      448.18     56.14 o 
 -10   1  -7       21.10        5.50     42.62 o 
  -9   1  -7      183.05      188.01     39.26 o 
  -8   1  -7     2778.57     2774.35    108.06 o 
  -7   1  -7      639.44      732.20     55.28 o 
  -6   1  -7     5458.34     5300.25     98.29 o 
  -5   1  -7      241.32      228.37     18.84 o 
  -4   1  -7     1155.62     1001.56    102.32 o 
  -3   1  -7     5360.73     5234.52    206.41 o 
  -2   1  -7     4367.55     4218.57     82.00 o 
  -1   1  -7     1306.95     1310.03     47.85 o 
   0   1  -7     3370.93     3321.50     81.49 o 
   1   1  -7     6286.90     6167.03     82.28 o 
   2   1  -7     9677.29    10011.95    116.47 o 
   3   1  -7     3574.05     3683.20    101.86 o 
   4   1  -7      402.62      364.51     22.77 o 
   5   1  -7     2244.58     2185.84     64.88 o 
   6   1  -7     1556.66     1552.73     48.73 o 
   7   1  -7      601.23      663.97     34.15 o 
   8   1  -7     5841.37     5866.91    272.58 o 
   9   1  -7     1112.02      933.71     94.37 o 
  10   1  -7      645.22      668.82     85.22 o 
  11   1  -7     2187.94     2334.67    157.36 o 
  12   1  -7      352.41      225.71     65.21 o 
  13   1  -7     1471.47     1773.69    151.17 o 
  14   1  -7       24.27       31.95     47.49 o 
 -14   2  -7       99.66       58.30     48.63 o 
 -13   2  -7      531.21      675.47    179.77 o 
 -12   2  -7       19.55        9.02     31.68 o 
 -11   2  -7      486.18      604.85     61.54 o 
 -10   2  -7      390.28      341.46     46.35 o 
  -9   2  -7      301.45      267.67     47.71 o 
  -8   2  -7     1296.57     1278.36     72.53 o 
  -7   2  -7      110.42      112.24     31.34 o 
  -6   2  -7     1001.77      915.00     34.72 o 
  -5   2  -7     4499.73     4369.17     78.92 o 
  -4   2  -7     1026.66      991.53     51.38 o 
  -3   2  -7     6259.41     5887.34    106.06 o 
  -2   2  -7      175.72      149.41     18.51 o 
  -1   2  -7      243.60      250.41     20.35 o 
   0   2  -7     2083.88     2007.49     63.95 o 
   1   2  -7      689.77      674.49     22.10 o 
   2   2  -7     4773.67     4805.23     67.30 o 
   3   2  -7      452.24      473.44     25.92 o 
   4   2  -7     1049.34     1141.32     50.85 o 
   5   2  -7     7403.71     7793.31    162.08 o 
   6   2  -7     2422.40     2392.15     62.22 o 
   7   2  -7     2981.83     2862.66     71.74 o 
   8   2  -7     1318.14     1258.20    101.55 o 
   9   2  -7     1003.72     1014.39     95.92 o 
  10   2  -7     2333.86     2510.68    156.60 o 
  11   2  -7     1316.01     1162.40    114.61 o 
  12   2  -7     1154.13     1035.86    114.43 o 
  13   2  -7      419.61      456.35     85.53 o 
  14   2  -7       73.09      107.02     54.32 o 
 -14   3  -7       64.25       52.67     46.04 o 
 -13   3  -7       82.71       84.57     38.42 o 
 -12   3  -7       45.20       86.22     35.88 o 
 -11   3  -7      119.59       57.08     31.44 o 
 -10   3  -7      404.82      383.73     47.59 o 
  -9   3  -7      185.58      165.97     36.10 o 
  -8   3  -7     2855.25     2667.59    170.55 o 
  -7   3  -7      479.88      424.99     26.95 o 
  -6   3  -7      208.45      170.86     23.48 o 
  -5   3  -7     5224.86     5011.51     88.31 o 
  -4   3  -7      512.55      465.85     30.15 o 
  -3   3  -7     2237.99     2267.93     59.93 o 
  -2   3  -7      378.77      343.90     23.23 o 
  -1   3  -7     1035.13     1026.37     39.50 o 
   0   3  -7     9426.74     9824.99    141.56 o 
   1   3  -7     1291.42     1319.91     54.70 o 
   2   3  -7     3946.96     3744.29     73.20 o 
   3   3  -7     4331.47     4292.63    104.98 o 
   4   3  -7      158.62      155.15     26.24 o 
   5   3  -7     6826.69     6996.30    223.25 o 
   6   3  -7      101.79       78.52     25.19 o 
   7   3  -7     4755.36     4647.08    130.27 o 
   8   3  -7      406.17      368.93     46.67 o 
   9   3  -7      675.67      626.93     79.11 o 
  10   3  -7     3498.18     3600.86    191.14 o 
  11   3  -7      676.72      587.33     85.24 o 
  12   3  -7      951.35     1045.94    113.12 o 
  13   3  -7      421.52      446.18     84.04 o 
 -14   4  -7      153.71      139.84     42.25 o 
 -13   4  -7      198.82      166.97     41.21 o 
 -12   4  -7      346.30      362.57     51.65 o 
 -11   4  -7     1269.72     1404.90    122.25 o 
 -10   4  -7      342.18      388.27     69.21 o 
  -9   4  -7      541.90      420.70     69.02 o 
  -8   4  -7      661.51      578.81     70.59 o 
  -7   4  -7      645.53      684.63     52.71 o 
  -6   4  -7     2006.20     1917.80     53.94 o 
  -5   4  -7     4197.23     4070.70    117.34 o 
  -4   4  -7     1801.24     1741.81     55.69 o 
  -3   4  -7      972.20      999.28     39.14 o 
  -2   4  -7     2734.18     2610.15     85.28 o 
  -1   4  -7     7607.86     7627.23    225.55 o 
   0   4  -7     7691.36     7828.93    119.95 o 
   1   4  -7     1057.91     1067.37     36.25 o 
   2   4  -7     6757.74     7173.90    131.53 o 
   3   4  -7     9304.60     9359.31    181.69 o 
   4   4  -7     4019.76     4050.86    109.39 o 
   5   4  -7    12069.13    12289.14    233.71 o 
   6   4  -7     1088.87     1058.93     77.33 o 
   7   4  -7      541.89      550.24     45.81 o 
   8   4  -7      979.33     1005.56     63.61 o 
   9   4  -7     1430.53     1452.51     79.00 o 
  10   4  -7     3340.49     3324.67    186.70 o 
  11   4  -7       10.16       53.44     41.72 o 
  12   4  -7      441.54      376.18     72.80 o 
  13   4  -7      689.25      705.04     68.71 o 
 -14   5  -7       91.41       59.32     63.70 o 
 -13   5  -7      611.38      716.88     96.94 o 
 -12   5  -7        7.43      -34.61     44.95 o 
 -11   5  -7     1329.31     1417.15    123.37 o 
 -10   5  -7       52.29       86.04     45.65 o 
  -9   5  -7       79.92       77.41     40.94 o 
  -8   5  -7     1249.71     1106.95     95.85 o 
  -7   5  -7     1789.09     1828.66    117.56 o 
  -6   5  -7     3655.83     3250.01    153.34 o 
  -5   5  -7      311.05      313.17     28.01 o 
  -4   5  -7     1960.97     1880.44     70.00 o 
  -3   5  -7     3009.54     3005.44    175.98 o 
  -2   5  -7     1713.74     1699.09    100.53 o 
  -1   5  -7    11849.00    12460.00    292.48 o 
   0   5  -7     6546.01     7097.49    111.13 o 
   1   5  -7      525.00      493.95     23.63 o 
   2   5  -7     1098.17     1189.44     55.34 o 
   3   5  -7     7647.02     7897.58    165.51 o 
   4   5  -7     5344.48     5382.34    133.77 o 
   5   5  -7      961.11      998.26     56.16 o 
   6   5  -7      191.96      202.71     30.92 o 
   7   5  -7      833.57      763.20     54.67 o 
   8   5  -7      962.20     1032.43     67.25 o 
   9   5  -7      695.46      794.99     62.25 o 
  10   5  -7      698.90      722.58    120.15 o 
  11   5  -7      423.67      410.93     50.05 o 
  12   5  -7      603.63      581.91     63.12 o 
  13   5  -7      262.65      306.71     51.02 o 
 -14   6  -7       96.29      121.04     49.58 o 
 -13   6  -7      809.34     1049.02    118.33 o 
 -12   6  -7       75.74        4.84     40.54 o 
 -11   6  -7      954.38     1046.48    108.23 o 
 -10   6  -7      119.21      139.14     52.55 o 
  -9   6  -7       28.58       38.21     42.75 o 
  -8   6  -7     2198.92     2064.77    131.59 o 
  -7   6  -7      399.58      345.32     59.68 o 
  -6   6  -7     2429.26     2298.69    108.88 o 
  -5   6  -7       28.57       91.75     41.55 o 
  -4   6  -7     1093.59     1228.61     56.52 o 
  -3   6  -7     8027.17     8003.51    132.64 o 
  -2   6  -7     1580.13     1726.84     50.86 o 
  -1   6  -7     4857.91     5347.72     99.25 o 
   0   6  -7      886.96      990.96     59.13 o 
   1   6  -7      526.87      533.10     32.72 o 
   2   6  -7     3380.53     3585.15    113.52 o 
   3   6  -7      921.59      934.67     52.02 o 
   4   6  -7     1559.51     1600.37     70.01 o 
   5   6  -7     1399.33     1376.65     68.83 o 
   6   6  -7       27.49       70.33     26.93 o 
   7   6  -7      785.36      762.30     56.21 o 
   8   6  -7      458.36      486.39     49.68 o 
   9   6  -7      748.77      821.42     96.58 o 
  10   6  -7      280.16      266.98     44.24 o 
  11   6  -7      419.56      436.54     55.46 o 
  12   6  -7     1767.53     1812.64    178.85 o 
  13   6  -7       69.87       75.22     45.13 o 
 -14   7  -7      380.23      477.60     89.96 o 
 -13   7  -7      805.55     1051.31    117.54 o 
 -12   7  -7       11.27      -41.39     46.89 o 
 -11   7  -7      229.29      303.08     71.56 o 
 -10   7  -7      659.88      681.27     87.09 o 
  -9   7  -7     1032.41      897.67     93.74 o 
  -8   7  -7      414.66      338.88     61.36 o 
  -7   7  -7       13.93       46.48     66.70 o 
  -6   7  -7      163.94      182.03     45.08 o 
  -5   7  -7     1987.12     1904.41     81.30 o 
  -4   7  -7      572.05      588.51     33.24 o 
  -3   7  -7     5299.07     5348.57    101.95 o 
  -2   7  -7     2362.65     2315.76     57.80 o 
  -1   7  -7       84.33      130.02     30.10 o 
   0   7  -7     2078.06     2228.62     57.81 o 
   1   7  -7      240.61      251.27     34.05 o 
   2   7  -7      359.72      409.55     24.16 o 
   3   7  -7      766.41      771.76     50.11 o 
   4   7  -7      344.33      368.03     37.43 o 
   5   7  -7     4296.22     4636.65    133.09 o 
   6   7  -7      109.26      108.65     29.24 o 
   7   7  -7     1891.24     1825.15     87.73 o 
   8   7  -7      376.86      384.70     73.97 o 
   9   7  -7      286.02      245.37     41.50 o 
  10   7  -7      890.55      971.15     74.51 o 
  11   7  -7       39.16       13.35     29.39 o 
  12   7  -7      770.89      935.08     80.47 o 
 -13   8  -7       12.89       56.92     49.17 o 
 -12   8  -7      128.08      114.67     53.01 o 
 -11   8  -7      330.74      424.50     78.03 o 
 -10   8  -7      438.25      453.96     77.29 o 
  -9   8  -7      897.55      947.87     97.37 o 
  -8   8  -7      762.24      684.03     84.10 o 
  -7   8  -7      511.06      549.00     51.05 o 
  -6   8  -7      249.35      264.66     38.08 o 
  -5   8  -7     1814.00     1784.36     80.38 o 
  -4   8  -7      446.85      435.68     30.74 o 
  -3   8  -7      826.98      773.62     35.15 o 
  -2   8  -7     1890.55     1848.42     50.14 o 
  -1   8  -7      673.96      709.88     35.09 o 
   0   8  -7      288.51      282.21     22.71 o 
   1   8  -7       29.15       22.97     13.67 o 
   2   8  -7      370.66      383.24     24.86 o 
   3   8  -7     1464.37     1605.29     71.99 o 
   4   8  -7      757.81      730.48     51.27 o 
   5   8  -7     3055.62     3174.84    110.10 o 
   6   8  -7     1810.08     1653.99     82.02 o 
   7   8  -7      487.50      512.91     55.45 o 
   8   8  -7      916.80      973.64     69.92 o 
   9   8  -7       14.02       -0.45     49.71 o 
  10   8  -7     1051.18     1166.59     83.76 o 
  11   8  -7      196.75      212.74     41.97 o 
  12   8  -7       99.66       94.07     37.88 o 
 -13   9  -7      381.18      392.61     82.08 o 
 -12   9  -7       36.61       17.35     46.20 o 
 -11   9  -7      908.87      999.89    111.43 o 
 -10   9  -7      838.95      663.73     90.79 o 
  -9   9  -7      466.80      463.95     74.37 o 
  -8   9  -7      357.16      330.53     59.45 o 
  -7   9  -7     1005.17      922.30     64.86 o 
  -6   9  -7      904.46      947.58     62.50 o 
  -5   9  -7     1843.69     1932.05     84.86 o 
  -4   9  -7      839.06      865.81     50.92 o 
  -3   9  -7     1414.48     1400.25     53.29 o 
  -2   9  -7     2916.54     3003.28     99.33 o 
  -1   9  -7     6776.96     7096.95    161.72 o 
   0   9  -7       61.20       70.18     17.25 o 
   1   9  -7      453.45      465.08     29.20 o 
   2   9  -7     1048.35     1058.93     41.32 o 
   3   9  -7     2723.96     2841.61     98.45 o 
   4   9  -7     1198.03     1170.74     64.88 o 
   5   9  -7     2624.99     2689.84    103.53 o 
   6   9  -7     1249.50     1223.93     72.95 o 
   7   9  -7      379.49      376.90     46.86 o 
   8   9  -7      855.95      828.53     66.19 o 
   9   9  -7      684.75      630.22     65.58 o 
  10   9  -7     1156.13     1274.80     97.46 o 
  11   9  -7       52.34       37.60     33.27 o 
 -13  10  -7      774.58      981.12    117.39 o 
 -12  10  -7      228.97      180.25     61.32 o 
 -11  10  -7     1549.58     1774.54    144.79 o 
 -10  10  -7      647.52      625.88     87.04 o 
  -9  10  -7      148.67      125.98     54.22 o 
  -8  10  -7     4238.31     4283.70    145.81 o 
  -7  10  -7     1353.53     1269.65     76.33 o 
  -6  10  -7      858.41      884.25     62.50 o 
  -5  10  -7      672.16      544.72     49.83 o 
  -4  10  -7      396.83      320.15     38.83 o 
  -3  10  -7     3654.03     3756.65    152.12 o 
  -2  10  -7     2206.88     2254.26    152.08 o 
  -1  10  -7    10467.77    11255.27    227.76 o 
   0  10  -7      528.68      569.74     39.08 o 
   1  10  -7      272.73      264.27     23.93 o 
   2  10  -7     7070.70     7628.50    175.65 o 
   3  10  -7     4542.80     4642.47    132.75 o 
   4  10  -7     2348.17     2332.96    117.54 o 
   5  10  -7      340.18      315.96     41.62 o 
   6  10  -7      330.78      281.83     41.00 o 
   7  10  -7     1744.49     1581.61    124.58 o 
   8  10  -7      326.89      311.85     46.24 o 
   9  10  -7     1302.35     1430.81    176.76 o 
  10  10  -7      198.22      244.70     70.11 o 
 -12  11  -7       43.46       77.30     57.30 o 
 -11  11  -7      618.72      566.45     90.61 o 
 -10  11  -7      178.20      196.65     43.56 o 
  -9  11  -7      299.08      407.36     78.29 o 
  -8  11  -7     2109.95     1960.76     99.07 o 
  -7  11  -7     2617.72     2497.30    108.88 o 
  -6  11  -7      145.57      145.82     34.21 o 
  -5  11  -7     1469.85     1270.63     73.15 o 
  -4  11  -7      851.82      844.09     59.32 o 
  -3  11  -7     2993.93     3099.95    109.88 o 
  -2  11  -7      281.64      242.43     34.52 o 
  -1  11  -7      519.51      630.98     49.21 o 
   0  11  -7     1152.75     1172.22    116.10 o 
   1  11  -7     1196.15     1241.39     63.43 o 
   2  11  -7     2780.65     2853.74    162.93 o 
   3  11  -7      491.72      493.94     72.34 o 
   4  11  -7     1351.59     1255.45    113.44 o 
   5  11  -7      882.17      799.06     94.31 o 
   6  11  -7      621.97      624.70     88.59 o 
   7  11  -7     1748.08     1849.37    147.79 o 
   8  11  -7      130.33      192.54     59.52 o 
   9  11  -7      223.20      129.49     57.25 o 
 -12  12  -7      218.12      260.28     65.20 o 
 -11  12  -7      455.93      338.55     52.46 o 
 -10  12  -7      444.71      416.69     82.32 o 
  -9  12  -7     2147.07     2396.70    114.03 o 
  -8  12  -7     2058.15     2073.24    106.99 o 
  -7  12  -7      654.87      635.14    140.60 o 
  -6  12  -7      405.60      402.39     48.26 o 
  -5  12  -7      820.60      760.23     60.75 o 
  -4  12  -7      270.40      254.50     39.74 o 
  -3  12  -7     4321.14     4468.92    139.24 o 
  -2  12  -7      608.05      668.40     53.57 o 
  -1  12  -7      765.40      769.90     55.65 o 
   0  12  -7     3274.65     3320.26    112.89 o 
   1  12  -7      669.59      703.73     85.57 o 
   2  12  -7      930.23      850.15     94.93 o 
   3  12  -7      167.69      142.24     49.00 o 
   4  12  -7      104.42       87.77     50.72 o 
   5  12  -7      972.25     1152.12    115.55 o 
   6  12  -7      382.07      353.35     75.61 o 
   7  12  -7      493.40      596.22     88.92 o 
   8  12  -7      606.20      494.60     88.16 o 
 -11  13  -7      760.52      730.94     87.07 o 
 -10  13  -7      174.71      282.28     72.83 o 
  -9  13  -7     2134.44     2200.88    112.04 o 
  -8  13  -7      530.14      489.61     55.65 o 
  -7  13  -7       87.81       85.25     34.49 o 
  -6  13  -7     1228.79     1166.08     97.96 o 
  -5  13  -7      690.92      731.10     61.13 o 
  -4  13  -7     1693.01     1651.51     87.31 o 
  -3  13  -7     1689.83     1762.72     88.18 o 
  -2  13  -7      257.67      212.94     34.77 o 
  -1  13  -7     2482.82     2630.49    122.55 o 
   0  13  -7     1213.73     1165.54    109.59 o 
   1  13  -7      415.48      393.23     70.17 o 
   2  13  -7      742.12      696.48     90.63 o 
   3  13  -7      325.27      439.49     75.28 o 
   4  13  -7     1098.52     1180.01    119.98 o 
   5  13  -7      755.28      639.02     94.72 o 
   6  13  -7      318.76      292.27     71.84 o 
   7  13  -7      655.02      715.74    104.88 o 
 -10  14  -7        5.69       51.32     47.89 o 
  -9  14  -7      772.77      661.31    112.68 o 
  -8  14  -7     2120.06     2044.49    108.18 o 
  -7  14  -7      102.50      104.56     34.60 o 
  -6  14  -7     1136.21     1205.29     86.38 o 
  -5  14  -7       10.40       32.59     36.71 o 
  -4  14  -7       80.13      109.42     33.80 o 
  -3  14  -7     1401.57     1440.52     82.55 o 
  -2  14  -7      361.80      341.60     45.32 o 
  -1  14  -7     3572.73     3686.75    159.15 o 
   0  14  -7       89.38       46.58     45.43 o 
   1  14  -7      150.44      131.67     52.38 o 
   2  14  -7     1498.76     1431.46    127.37 o 
   3  14  -7      310.44      260.05     69.13 o 
   4  14  -7      985.78      973.82    113.85 o 
   5  14  -7      325.47      278.15     73.29 o 
   6  14  -7      383.45      356.34     78.71 o 
  -9  15  -7      266.36      247.43     67.52 o 
  -8  15  -7     2149.91     2372.08    118.42 o 
  -7  15  -7      296.11      332.17     48.66 o 
  -6  15  -7      755.91      761.11     71.32 o 
  -5  15  -7       86.88       91.24     32.82 o 
  -4  15  -7      373.47      427.65     50.28 o 
  -3  15  -7      981.64     1012.66     72.85 o 
  -2  15  -7      853.60      870.05    135.49 o 
  -1  15  -7     1106.91     1173.95    112.68 o 
   0  15  -7      349.96      280.84     67.67 o 
   1  15  -7      625.39      610.80     91.26 o 
   2  15  -7     3077.77     3178.13    199.50 o 
   3  15  -7      312.51      478.07     86.03 o 
   4  15  -7     1482.60     1576.06    145.48 o 
   5  15  -7      276.97      401.78     85.94 o 
  -8  16  -7      103.92       23.71     46.63 o 
  -7  16  -7      993.91     1011.18    116.17 o 
  -6  16  -7      192.46      183.65     68.07 o 
  -5  16  -7      168.64      131.98     35.21 o 
  -4  16  -7     1468.34     1573.76    104.99 o 
  -3  16  -7     1085.62     1226.82     82.13 o 
  -2  16  -7      845.82      699.18     93.68 o 
  -1  16  -7      175.51      124.12     49.03 o 
   0  16  -7      894.07      849.44    103.09 o 
   1  16  -7     2019.04     1848.95    151.88 o 
   2  16  -7     2012.33     2278.98    172.30 o 
   3  16  -7      394.96      274.52     62.97 o 
  -7  17  -7      439.66      385.36     79.79 o 
  -6  17  -7     1103.06     1173.22    125.62 o 
  -5  17  -7      169.66      257.51     45.41 o 
  -4  17  -7     1387.77     1505.15    110.01 o 
  -3  17  -7      233.86      177.58     51.37 o 
  -2  17  -7      484.42      456.87     78.82 o 
  -1  17  -7      577.79      571.65     88.98 o 
   0  17  -7     1024.79      998.20    115.31 o 
   1  17  -7     1463.78     1472.98    140.37 o 
  -5  18  -7      548.64      570.02     93.92 o 
  -3  18  -7        0.10       64.64     44.93 o 
  -2  18  -7      247.15      325.95     69.58 o 
  -1  18  -7      709.48      704.66     97.98 o 
   5 -16  -6      295.11      242.11     64.67 o 
   6 -16  -6      387.44      261.11     69.25 o 
  -1 -15  -6      260.22      264.06     68.46 o 
   0 -15  -6     1055.12      923.34    109.70 o 
   1 -15  -6      520.45      532.13     85.37 o 
   2 -15  -6      772.40      752.79     98.53 o 
   3 -15  -6       20.62       15.26     32.81 o 
   4 -15  -6       40.09       35.20     48.29 o 
   5 -15  -6     1921.56     1952.54    152.29 o 
   6 -15  -6     2773.77     3013.42    194.09 o 
   7 -15  -6     1584.59     1930.94    160.12 o 
   8 -15  -6       17.29      -11.32     47.59 o 
  -4 -14  -6      938.56     1095.70    121.58 o 
  -3 -14  -6      274.29      328.32     69.84 o 
  -2 -14  -6      147.87      159.48     57.65 o 
  -1 -14  -6      467.32      416.02     78.08 o 
   0 -14  -6     1714.58     1673.18    140.03 o 
   1 -14  -6     1462.98     1512.06    133.05 o 
   2 -14  -6      556.96      610.56     60.58 o 
   3 -14  -6        3.51       11.37     30.68 o 
   4 -14  -6     2392.35     2263.69    112.48 o 
   5 -14  -6     1206.31     1002.42    105.17 o 
   6 -14  -6     2087.09     2078.29    157.92 o 
   7 -14  -6      467.06      507.23     86.23 o 
   8 -14  -6       71.78      189.50     67.62 o 
   9 -14  -6      536.62      665.66     98.47 o 
  -6 -13  -6     1465.09     1698.26    146.24 o 
  -5 -13  -6      242.16      122.70     49.80 o 
  -4 -13  -6      884.39      933.43    106.85 o 
  -3 -13  -6      361.68      382.26     72.66 o 
  -2 -13  -6      684.56      760.17     94.29 o 
  -1 -13  -6     3460.02     3240.89    189.58 o 
   0 -13  -6     1390.25     1351.92    119.84 o 
   1 -13  -6      285.65      244.12     40.53 o 
   2 -13  -6      543.40      527.97     55.20 o 
   3 -13  -6      109.38       98.97     70.41 o 
   4 -13  -6     3121.61     3138.80    129.05 o 
   5 -13  -6      329.96      263.71     56.28 o 
   6 -13  -6     1570.11     1455.01    127.98 o 
   7 -13  -6      394.03      378.46     73.95 o 
   8 -13  -6      255.29      206.96     66.65 o 
   9 -13  -6      827.27      818.06    107.56 o 
  10 -13  -6     1057.50     1092.17    125.30 o 
  -7 -12  -6      785.71      983.23    111.99 o 
  -6 -12  -6      651.09      628.14     88.46 o 
  -5 -12  -6      137.47      177.83     59.66 o 
  -4 -12  -6      267.68      196.02     54.57 o 
  -3 -12  -6      375.48      366.44     67.33 o 
  -2 -12  -6     1946.52     2050.88    144.31 o 
  -1 -12  -6     3958.00     3796.68    197.17 o 
   0 -12  -6      641.06      657.37     55.95 o 
   1 -12  -6      505.51      529.99     51.64 o 
   2 -12  -6     1241.94     1243.45     60.52 o 
   3 -12  -6       79.90      110.33     43.92 o 
   4 -12  -6     4159.74     4193.65    151.17 o 
   5 -12  -6      103.76      125.27     49.81 o 
   6 -12  -6      449.16      406.43     72.57 o 
   7 -12  -6      515.52      706.61     91.77 o 
   8 -12  -6      392.42      357.78     75.29 o 
   9 -12  -6     1027.20      941.52    111.69 o 
  10 -12  -6      156.61      205.24     63.78 o 
  11 -12  -6      289.84      380.90     82.43 o 
  -7 -11  -6      398.48      530.79     61.36 o 
  -6 -11  -6       64.80       29.48     31.13 o 
  -5 -11  -6      172.32      150.19     48.63 o 
  -4 -11  -6      637.62      758.83     89.70 o 
  -3 -11  -6      333.37      398.98     68.96 o 
  -2 -11  -6     1764.28     1977.31    135.62 o 
  -1 -11  -6       93.74       99.14     32.02 o 
   0 -11  -6      148.79      138.14     25.93 o 
   1 -11  -6      902.31      920.70     50.34 o 
   2 -11  -6      928.60      920.54     51.06 o 
   3 -11  -6      552.40      529.21     40.80 o 
   4 -11  -6      320.89      365.85     62.87 o 
   5 -11  -6      716.18      739.29     87.87 o 
   6 -11  -6     1337.91     1358.11    116.18 o 
   7 -11  -6      639.69      705.31     93.30 o 
   8 -11  -6      467.18      401.56     83.02 o 
   9 -11  -6       88.75      128.94     51.34 o 
  10 -11  -6      233.82      247.07     70.16 o 
  11 -11  -6      335.64      551.07     93.92 o 
  12 -11  -6     1765.81     2107.89    169.44 o 
  -8 -10  -6       33.76       57.42     45.04 o 
  -7 -10  -6      419.58      428.88     85.50 o 
  -6 -10  -6      224.46      172.50     39.81 o 
  -5 -10  -6        7.25       40.04     35.29 o 
  -4 -10  -6      826.11      881.77     53.89 o 
  -3 -10  -6      278.35      229.33     35.30 o 
  -2 -10  -6      716.67      665.07     52.83 o 
  -1 -10  -6      432.37      409.58     45.16 o 
   0 -10  -6      177.81      209.61     26.70 o 
   1 -10  -6      803.41      887.12     56.13 o 
   2 -10  -6      151.04      142.81     23.97 o 
   3 -10  -6      484.09      426.23     36.95 o 
   4 -10  -6       78.64       93.38     46.49 o 
   5 -10  -6      846.45      903.60     95.00 o 
   6 -10  -6     2299.16     2304.21    147.04 o 
   7 -10  -6      441.57      370.48     64.90 o 
   8 -10  -6      401.17      385.64     71.96 o 
   9 -10  -6     1521.45     1402.45    125.12 o 
  10 -10  -6      970.87      988.22    110.12 o 
  11 -10  -6      871.49     1071.51    119.41 o 
  12 -10  -6      334.43      245.08     63.63 o 
  13 -10  -6      448.48      333.45     75.11 o 
  -9  -9  -6      223.20      110.35     60.80 o 
  -8  -9  -6       11.26      -33.74     33.74 o 
  -7  -9  -6      138.02      116.91     36.33 o 
  -6  -9  -6      718.32      763.89     65.81 o 
  -5  -9  -6      117.67      121.43     35.30 o 
  -4  -9  -6      883.65      877.81     52.22 o 
  -3  -9  -6      286.08      233.85     30.18 o 
  -2  -9  -6     1065.04      985.68    116.02 o 
  -1  -9  -6      960.31      942.27     46.93 o 
   0  -9  -6     1318.44     1321.84     55.21 o 
   1  -9  -6     2876.98     2961.79     83.58 o 
   2  -9  -6       67.32       66.98     21.25 o 
   3  -9  -6      516.59      497.17     37.19 o 
   4  -9  -6     2408.96     2239.00     96.91 o 
   5  -9  -6      200.80      222.69     55.20 o 
   6  -9  -6     2152.46     2507.48    148.51 o 
   7  -9  -6      327.56      253.88     58.05 o 
   8  -9  -6      336.45      337.64     66.34 o 
   9  -9  -6     2800.97     2759.62    170.11 o 
  10  -9  -6      827.66      742.88     93.73 o 
  11  -9  -6     1587.13     1882.49    145.80 o 
  12  -9  -6      602.84      612.08     93.34 o 
  13  -9  -6      105.26      106.22     42.99 o 
  14  -9  -6     1235.83     1355.39    136.16 o 
 -10  -8  -6      478.62      584.15    101.18 o 
  -9  -8  -6      422.30      482.79     91.28 o 
  -8  -8  -6      229.04      218.52     67.62 o 
  -7  -8  -6      706.84      593.20     93.20 o 
  -6  -8  -6     1001.22     1045.23     72.28 o 
  -5  -8  -6      601.15      559.31     54.18 o 
  -4  -8  -6      122.23       96.66     30.17 o 
  -3  -8  -6      978.18     1052.45     52.84 o 
  -2  -8  -6     2450.27     2434.61     77.35 o 
  -1  -8  -6     7161.14     7138.83    179.93 o 
   0  -8  -6     4914.42     5066.00    109.23 o 
   1  -8  -6      433.02      378.70     31.00 o 
   2  -8  -6     2308.31     2229.10     69.71 o 
   3  -8  -6     1020.57      985.96     51.10 o 
   4  -8  -6     2294.81     2340.59     92.65 o 
   5  -8  -6      764.72      671.64     78.25 o 
   6  -8  -6     6732.04     7053.34    258.23 o 
   7  -8  -6     3731.27     3755.48    183.97 o 
   8  -8  -6     1333.53     1360.44    111.89 o 
   9  -8  -6     4438.13     4572.30    216.17 o 
  10  -8  -6      600.44      561.16     83.01 o 
  11  -8  -6      400.20      415.75     74.06 o 
  12  -8  -6       36.02       -9.72     45.56 o 
  13  -8  -6      175.96      178.55     60.40 o 
  14  -8  -6     1049.38     1191.98    123.98 o 
 -10  -7  -6      128.57      133.89     38.18 o 
  -9  -7  -6      568.26      680.92     84.60 o 
  -8  -7  -6      288.89      279.43     61.91 o 
  -7  -7  -6      947.74      954.76    165.19 o 
  -6  -7  -6      440.66      472.83     46.60 o 
  -5  -7  -6      158.41      139.66     33.87 o 
  -4  -7  -6      161.57      215.71     36.18 o 
  -3  -7  -6       36.33       14.31     23.53 o 
  -2  -7  -6     2910.83     2781.39     79.81 o 
  -1  -7  -6      939.22      948.01     38.61 o 
   0  -7  -6     2631.02     2796.94    124.78 o 
   1  -7  -6     2708.95     2729.76     73.82 o 
   2  -7  -6     2524.77     2485.38     71.18 o 
   3  -7  -6     3005.87     3149.08     64.43 o 
   4  -7  -6      657.97      643.21     32.71 o 
   5  -7  -6      150.16      154.66     23.22 o 
   6  -7  -6      405.77      362.73     33.40 o 
   7  -7  -6     1419.72     1447.85     66.95 o 
   8  -7  -6     2158.85     2187.47     88.18 o 
   9  -7  -6      248.52      208.12     34.83 o 
  10  -7  -6      311.83      286.71     62.06 o 
  11  -7  -6      264.46      221.91     40.30 o 
  12  -7  -6      567.53      709.11     62.36 o 
  13  -7  -6      353.01      416.04     52.96 o 
  14  -7  -6      412.25      489.93     58.36 o 
  15  -7  -6      182.30      197.66     61.03 o 
 -12  -6  -6      427.86      644.92     96.00 o 
 -11  -6  -6       63.87       74.57     33.58 o 
 -10  -6  -6       65.78       29.85     33.90 o 
  -9  -6  -6     1143.02     1186.85     82.42 o 
  -8  -6  -6       88.96       76.25     42.52 o 
  -7  -6  -6     1478.16     1640.41     67.00 o 
  -6  -6  -6      245.54      259.36     29.73 o 
  -5  -6  -6       82.79      117.69     27.45 o 
  -4  -6  -6     2177.39     2077.87     84.39 o 
  -3  -6  -6     1558.07     1461.47     68.57 o 
  -2  -6  -6     3670.86     3483.30     86.81 o 
  -1  -6  -6     1869.95     1809.96     49.95 o 
   0  -6  -6      154.20      151.47     18.47 o 
   1  -6  -6     6159.33     6149.29    115.49 o 
   2  -6  -6      224.97      260.96     19.37 o 
   3  -6  -6     4273.79     4376.80     88.49 o 
   4  -6  -6      409.32      379.01     41.79 o 
   5  -6  -6      235.39      188.77     24.97 o 
   6  -6  -6      692.87      744.86     46.35 o 
   7  -6  -6      832.85      779.68     50.21 o 
   8  -6  -6     2958.01     3162.28    107.12 o 
   9  -6  -6      198.56      161.17     31.27 o 
  10  -6  -6       84.00       96.80     30.78 o 
  11  -6  -6      319.90      310.49     43.64 o 
  12  -6  -6      571.33      510.82    106.49 o 
  13  -6  -6      589.09      594.19     71.36 o 
  14  -6  -6       32.75       40.28     29.30 o 
  15  -6  -6      385.54      485.85     87.60 o 
 -12  -5  -6      119.87      148.78     41.28 o 
 -11  -5  -6      313.61      398.40     57.24 o 
 -10  -5  -6      370.23      378.40     52.87 o 
  -9  -5  -6     1118.74     1189.24     80.79 o 
  -8  -5  -6       11.41       24.39     31.53 o 
  -7  -5  -6      396.83      382.97     33.99 o 
  -6  -5  -6     1952.40     1929.34     76.62 o 
  -5  -5  -6      228.32      211.92     25.08 o 
  -4  -5  -6     3019.04     2906.00     93.82 o 
  -3  -5  -6      204.16      179.16     28.26 o 
  -2  -5  -6     1725.90     1619.89     65.37 o 
  -1  -5  -6     2333.51     2259.73     61.64 o 
   0  -5  -6      449.37      453.85     24.86 o 
   1  -5  -6     2980.70     2998.24     80.11 o 
   2  -5  -6      262.44      283.03     19.03 o 
   3  -5  -6      364.88      383.25     25.26 o 
   4  -5  -6      192.01      185.38     20.72 o 
   5  -5  -6      112.63      104.52     24.00 o 
   6  -5  -6     1165.86     1198.16     57.57 o 
   7  -5  -6       74.51       83.16     29.97 o 
   8  -5  -6      202.80      192.20     32.24 o 
   9  -5  -6     3010.31     3050.18    109.96 o 
  10  -5  -6      201.66      138.91     58.69 o 
  11  -5  -6      728.33      764.57     60.26 o 
  12  -5  -6       61.82       37.48     26.95 o 
  13  -5  -6      197.10      235.19     42.01 o 
  14  -5  -6      241.80      302.00     70.37 o 
  15  -5  -6      268.79      299.65     73.23 o 
 -12  -4  -6      161.08      147.75     41.79 o 
 -11  -4  -6     1027.63     1226.36     86.20 o 
 -10  -4  -6      119.44      186.49     40.90 o 
  -9  -4  -6     1243.83     1178.94    136.34 o 
  -8  -4  -6      183.51      190.10     46.65 o 
  -7  -4  -6     1073.50     1027.43     49.55 o 
  -6  -4  -6      841.27      886.45     44.13 o 
  -5  -4  -6     1541.57     1591.44     55.66 o 
  -4  -4  -6     1826.81     1706.83     63.40 o 
  -3  -4  -6       98.48       84.51     21.02 o 
  -2  -4  -6      129.46      104.91     19.55 o 
  -1  -4  -6     2197.34     2027.58     54.56 o 
   0  -4  -6      351.95      375.38     22.05 o 
   1  -4  -6     2641.06     2502.29     46.11 o 
   2  -4  -6      372.82      303.01     22.79 o 
   3  -4  -6     3614.34     3589.26     76.84 o 
   4  -4  -6     1205.66     1220.77     43.70 o 
   5  -4  -6      150.92      142.37     24.64 o 
   6  -4  -6      492.29      513.62     40.01 o 
   7  -4  -6     1565.87     1460.44     66.91 o 
   8  -4  -6      389.80      315.03     40.79 o 
   9  -4  -6     5144.49     5253.26    376.41 o 
  10  -4  -6      320.11      278.03     44.22 o 
  11  -4  -6      742.96      781.31     61.83 o 
  12  -4  -6      440.29      436.34     50.10 o 
  13  -4  -6      107.25      224.34     65.63 o 
  14  -4  -6     1387.02     1368.12    132.45 o 
  15  -4  -6      136.31      163.93     70.49 o 
 -13  -3  -6       21.30       -6.54     32.93 o 
 -12  -3  -6      549.26      712.25    132.89 o 
 -11  -3  -6      457.56      415.97     53.42 o 
 -10  -3  -6      978.92      992.22     74.79 o 
  -9  -3  -6      686.34      750.77     92.46 o 
  -8  -3  -6      380.85      394.76     46.54 o 
  -7  -3  -6     3044.49     3049.98     83.62 o 
  -6  -3  -6      690.32      782.63     39.81 o 
  -5  -3  -6     2393.35     2324.23     73.60 o 
  -4  -3  -6     1296.65     1384.33     46.59 o 
  -3  -3  -6     2040.50     2002.98     74.17 o 
  -2  -3  -6     4132.72     4022.20    152.75 o 
  -1  -3  -6     7159.29     6991.54    135.95 o 
   0  -3  -6     6027.30     6574.85     93.70 o 
   1  -3  -6     2680.71     2708.66     46.30 o 
   2  -3  -6     4186.45     4092.85     80.28 o 
   3  -3  -6    12861.33    13128.36    185.10 o 
   4  -3  -6     3713.25     3626.40     79.52 o 
   5  -3  -6      469.04      505.33     67.17 o 
   6  -3  -6     1912.92     1867.61     45.54 o 
   7  -3  -6     3228.61     3157.22    134.76 o 
   8  -3  -6     1901.27     1939.22    150.22 o 
   9  -3  -6     5946.52     5925.79    235.88 o 
  10  -3  -6      564.22      549.13     49.36 o 
  11  -3  -6      753.23      751.21     57.81 o 
  12  -3  -6      712.58      617.07     84.76 o 
  13  -3  -6      564.81      419.54     78.70 o 
  14  -3  -6     1578.45     1540.19    142.29 o 
  15  -3  -6       58.84      115.88     56.50 o 
 -13  -2  -6       63.83       99.79     39.81 o 
 -12  -2  -6      946.31     1244.98     89.64 o 
 -11  -2  -6        8.46       59.17     34.05 o 
 -10  -2  -6      760.95      833.14     68.54 o 
  -9  -2  -6     2572.11     2836.77    186.28 o 
  -8  -2  -6       71.34       74.52     25.19 o 
  -7  -2  -6     4983.00     4949.16    108.20 o 
  -6  -2  -6      523.97      468.45     30.90 o 
  -5  -2  -6       60.77       57.74     14.79 o 
  -4  -2  -6     4321.56     4041.59     81.71 o 
  -3  -2  -6     2919.05     2732.66     84.96 o 
  -2  -2  -6     4152.04     3735.49     85.39 o 
  -1  -2  -6      878.07      942.52     36.77 o 
   0  -2  -6     4645.72     4989.80     66.35 o 
   1  -2  -6    18315.33    18189.23    198.95 o 
   2  -2  -6     5910.28     5910.53    100.69 o 
   3  -2  -6    24597.90    25243.68    263.44 o 
   4  -2  -6      358.51      305.46     14.58 o 
   5  -2  -6        0.90        2.68      8.23 o 
   6  -2  -6     4198.45     4234.39     81.06 o 
   7  -2  -6     5017.93     5042.74    129.71 o 
   8  -2  -6     4036.71     3881.15    144.36 o 
   9  -2  -6      114.01      136.73     29.38 o 
  10  -2  -6      226.97      270.86     37.41 o 
  11  -2  -6     1566.25     1601.11     81.05 o 
  12  -2  -6      761.35      734.61     93.89 o 
  13  -2  -6     1362.91     1295.01    126.64 o 
  14  -2  -6      473.45      485.70     84.07 o 
 -13  -1  -6      415.21      455.79     58.07 o 
 -12  -1  -6      307.98      363.49     53.91 o 
 -11  -1  -6       85.39       59.51     33.11 o 
 -10  -1  -6      611.55      562.05     56.57 o 
  -9  -1  -6     1362.57     1547.93     84.93 o 
  -8  -1  -6      456.56      500.43     34.66 o 
  -7  -1  -6     3962.75     3981.31     91.91 o 
  -6  -1  -6       51.23       63.20     16.63 o 
  -5  -1  -6      225.26      267.19     21.27 o 
  -4  -1  -6     8679.30     8124.16    125.33 o 
  -3  -1  -6     9203.14     9016.28    219.76 o 
  -2  -1  -6     6519.55     6105.52     99.97 o 
  -1  -1  -6     3004.40     3106.26    104.39 o 
   0  -1  -6     1586.48     1607.13     48.92 o 
   1  -1  -6    22627.38    21254.29    197.96 o 
   2  -1  -6     1414.04     1304.10     26.21 o 
   3  -1  -6     4638.10     4577.91     67.86 o 
   4  -1  -6      704.38      642.33     25.58 o 
   5  -1  -6     1105.92     1090.23     35.46 o 
   6  -1  -6     1584.65     1672.52     65.24 o 
   7  -1  -6     2174.63     2220.10     78.79 o 
   8  -1  -6     2055.56     2234.46     88.81 o 
   9  -1  -6      261.60      292.12     36.07 o 
  10  -1  -6      206.12      194.80     31.68 o 
  11  -1  -6     2186.69     2260.46    150.14 o 
  12  -1  -6      146.11      202.73     65.38 o 
  13  -1  -6      188.01      101.72     47.59 o 
  14  -1  -6      638.83      854.12    111.08 o 
 -14   0  -6      242.36      151.05     59.41 o 
 -13   0  -6      488.21      583.53     65.71 o 
 -12   0  -6      227.31      250.27     46.67 o 
 -11   0  -6      365.19      379.93     50.03 o 
 -10   0  -6     1443.75     1451.57     86.91 o 
  -9   0  -6     1959.07     2015.09    124.80 o 
  -8   0  -6      826.29      812.13     41.51 o 
  -7   0  -6       68.69       75.05     27.00 o 
  -6   0  -6     2112.00     2030.48     56.56 o 
  -5   0  -6     4421.09     4123.97     80.74 o 
  -4   0  -6     8946.04     8789.15    181.21 o 
  -3   0  -6     9121.78     9093.56    394.95 o 
  -2   0  -6     2126.08     1965.76     54.92 o 
  -1   0  -6     1422.88     1340.46     46.77 o 
   0   0  -6     2149.31     2087.52     40.62 o 
   1   0  -6    16031.38    15649.33    167.22 o 
   2   0  -6     2474.48     2240.08     58.70 o 
   3   0  -6     3557.95     3468.44     81.72 o 
   4   0  -6     3554.54     3491.54     68.01 o 
   5   0  -6     2260.09     2237.66     54.47 o 
   6   0  -6     2951.16     3078.37    145.84 o 
   7   0  -6     1777.08     1807.91    118.86 o 
   8   0  -6      117.69       93.06     23.07 o 
   9   0  -6     3167.26     3323.46    104.29 o 
  10   0  -6      460.36      460.79     69.64 o 
  11   0  -6     2230.97     2486.88    160.97 o 
  12   0  -6      573.01      738.28     94.69 o 
  13   0  -6      313.43      456.28     84.88 o 
  14   0  -6      396.78      411.89     78.93 o 
 -14   1  -6       73.61      113.13     58.24 o 
 -13   1  -6      273.63      280.17     84.71 o 
 -12   1  -6      435.68      535.21     61.66 o 
 -11   1  -6      361.11      374.55     49.81 o 
 -10   1  -6     1409.48     1574.50    186.32 o 
  -9   1  -6      522.17      465.59     49.43 o 
  -8   1  -6      157.13      153.73     20.92 o 
  -7   1  -6     2481.58     2482.37     66.70 o 
  -6   1  -6      271.35      298.68     22.12 o 
  -5   1  -6    12195.80    11627.56    212.02 o 
  -4   1  -6      534.74      480.06     19.85 o 
  -3   1  -6     1454.77     1478.83     60.38 o 
  -2   1  -6    11035.37    11066.89    155.37 o 
  -1   1  -6     4581.83     4640.97    147.25 o 
   0   1  -6     5961.04     6092.51    105.99 o 
   1   1  -6     3398.70     3158.68     49.15 o 
   2   1  -6     2496.98     2413.91     38.18 o 
   3   1  -6    11202.63    11782.43    143.58 o 
   4   1  -6     3514.12     3417.43     93.34 o 
   5   1  -6     2589.83     2580.23     59.78 o 
   6   1  -6      806.12      830.63     43.95 o 
   7   1  -6      476.41      471.80     35.74 o 
   8   1  -6      539.61      511.42     37.72 o 
   9   1  -6     1764.68     1852.86    124.62 o 
  10   1  -6      854.39      979.22     97.72 o 
  11   1  -6      905.72      993.18    102.55 o 
  12   1  -6      181.05      205.94     62.43 o 
  13   1  -6      550.69      565.52     87.78 o 
  14   1  -6     1627.69     1825.95    159.03 o 
 -14   2  -6       67.08       33.66     36.89 o 
 -13   2  -6       14.06        3.71     31.82 o 
 -12   2  -6      440.54      439.90     55.53 o 
 -11   2  -6      276.81      385.77     71.31 o 
 -10   2  -6      706.26      655.47     82.58 o 
  -9   2  -6      171.94      155.81     49.57 o 
  -8   2  -6       10.68       36.71     17.47 o 
  -7   2  -6     1951.73     1879.11     65.26 o 
  -6   2  -6     1024.65     1013.75     37.97 o 
  -5   2  -6     3168.90     3074.20     64.57 o 
  -4   2  -6     1396.61     1238.76     33.00 o 
  -3   2  -6     1433.42     1625.73     54.41 o 
  -2   2  -6     2331.73     2083.62     51.13 o 
  -1   2  -6      667.76      779.31     35.07 o 
   0   2  -6     1678.82     1833.29     43.22 o 
   1   2  -6     1549.04     1569.08     32.15 o 
   2   2  -6      408.64      401.52     21.95 o 
   3   2  -6     2171.22     1951.70    147.42 o 
   4   2  -6      453.18      492.56     25.41 o 
   5   2  -6     2558.45     2680.51    106.65 o 
   6   2  -6     1516.52     1657.80    116.67 o 
   7   2  -6     2211.76     2217.33     71.43 o 
   8   2  -6     3074.70     3129.70    159.99 o 
   9   2  -6     1092.21      900.76     90.75 o 
  10   2  -6     1158.02     1175.99    108.13 o 
  11   2  -6     1087.82      962.70    101.06 o 
  12   2  -6      124.69       44.75     43.80 o 
  13   2  -6     1227.14     1303.97    129.73 o 
  14   2  -6      373.52      464.23     87.03 o 
 -14   3  -6      151.06      230.88     49.10 o 
 -13   3  -6      166.28      313.44     74.27 o 
 -12   3  -6      472.88      390.28     73.44 o 
 -11   3  -6      136.80       96.30     48.11 o 
 -10   3  -6       67.76       24.66     41.44 o 
  -9   3  -6     1804.79     1943.59    127.39 o 
  -8   3  -6      412.41      419.90     34.11 o 
  -7   3  -6     2269.84     2146.08     70.87 o 
  -6   3  -6      675.22      624.41     34.36 o 
  -5   3  -6     1035.31      978.06     38.62 o 
  -4   3  -6     4644.02     4561.15     91.60 o 
  -3   3  -6      835.52      786.81     33.65 o 
  -2   3  -6     2829.41     2693.32     59.31 o 
  -1   3  -6     1513.70     1677.70     43.55 o 
   0   3  -6     1325.97     1572.39    155.71 o 
   1   3  -6     4604.77     4423.04    139.64 o 
   2   3  -6     2055.02     2054.36     48.61 o 
   3   3  -6     9458.46     9541.83    242.74 o 
   4   3  -6      950.01      966.93     47.35 o 
   5   3  -6      187.91      200.33     29.68 o 
   6   3  -6     6282.91     6484.81    131.53 o 
   7   3  -6       29.45        4.27     33.18 o 
   8   3  -6     3695.94     3736.36    173.69 o 
   9   3  -6      980.33      973.75     94.76 o 
  10   3  -6      199.76      269.34     60.85 o 
  11   3  -6     1334.27     1600.58    132.15 o 
  12   3  -6     1123.76     1220.19    123.28 o 
  13   3  -6      830.60      933.44    111.71 o 
 -14   4  -6       43.00       24.00     38.79 o 
 -13   4  -6      307.60      263.04     64.30 o 
 -12   4  -6      458.29      380.09     73.88 o 
 -11   4  -6      275.14      303.57     62.04 o 
 -10   4  -6      484.90      513.22     74.17 o 
  -9   4  -6      951.59      996.79     55.06 o 
  -8   4  -6     1128.14     1143.36     55.11 o 
  -7   4  -6      131.38      105.50     30.50 o 
  -6   4  -6      183.42      165.31     44.85 o 
  -5   4  -6     2121.08     2275.50    164.23 o 
  -4   4  -6     6089.11     5932.42    108.65 o 
  -3   4  -6    10852.29    11074.90    237.37 o 
  -2   4  -6     1283.65     1372.78     90.57 o 
  -1   4  -6     3330.56     3403.65     66.05 o 
   0   4  -6     4543.47     4950.64    122.21 o 
   1   4  -6     1852.06     1640.48     60.50 o 
   2   4  -6     3106.59     3211.03     86.37 o 
   3   4  -6    11260.64    12305.26    217.80 o 
   4   4  -6     2525.87     2527.51    136.20 o 
   5   4  -6     3525.91     3490.93    101.49 o 
   6   4  -6     5250.84     5513.29    140.18 o 
   7   4  -6     1358.68     1278.49     97.74 o 
   8   4  -6     1296.67     1189.26     97.23 o 
   9   4  -6       76.74       30.17     40.01 o 
  10   4  -6      419.19      428.36     72.90 o 
  11   4  -6     1675.77     1688.45    136.49 o 
  12   4  -6      338.49      324.44     68.22 o 
  13   4  -6      328.30      406.34     80.85 o 
 -14   5  -6       15.23       38.60     45.75 o 
 -13   5  -6      362.94      382.43     77.77 o 
 -12   5  -6      708.57      684.25     90.84 o 
 -11   5  -6       64.90       74.25     48.13 o 
 -10   5  -6     2866.98     2657.78    157.49 o 
  -9   5  -6      740.49      741.57     52.05 o 
  -8   5  -6      596.91      554.40     70.58 o 
  -7   5  -6     1381.84     1307.24     98.26 o 
  -6   5  -6      394.40      360.86     55.86 o 
  -5   5  -6     3915.48     3649.95    153.23 o 
  -4   5  -6     2114.54     2145.13    108.25 o 
  -3   5  -6     7774.74     8066.29    129.17 o 
  -2   5  -6     3223.98     3249.96     83.81 o 
  -1   5  -6     3217.22     3371.31     56.77 o 
   0   5  -6    10096.80    10981.78    128.09 o 
   1   5  -6     3169.67     3286.01     60.31 o 
   2   5  -6     5782.63     5914.97    190.15 o 
   3   5  -6     1465.30     1663.80     97.99 o 
   4   5  -6     3452.71     3480.15    186.41 o 
   5   5  -6     3765.08     3521.51    106.31 o 
   6   5  -6     1790.65     1852.67     78.19 o 
   7   5  -6     1601.18     1620.80    124.36 o 
   8   5  -6       35.11      -13.52     34.62 o 
   9   5  -6      240.03      161.73     52.57 o 
  10   5  -6      701.17      718.10     91.45 o 
  11   5  -6      671.46      681.36     92.54 o 
  12   5  -6       42.36      113.41     58.78 o 
  13   5  -6      343.21      445.23     84.35 o 
 -14   6  -6       26.11       -3.78     45.03 o 
 -13   6  -6       92.82      126.75     50.38 o 
 -12   6  -6     1393.01     1639.08    135.17 o 
 -11   6  -6      317.91      384.17     73.92 o 
 -10   6  -6     1388.27     1268.12    113.27 o 
  -9   6  -6      441.76      432.37     70.10 o 
  -8   6  -6       89.43       79.07     43.60 o 
  -7   6  -6     3232.11     3151.55    155.45 o 
  -6   6  -6     1537.72     1606.13     73.54 o 
  -5   6  -6     7112.10     6863.37    160.79 o 
  -4   6  -6      189.10      182.07     28.91 o 
  -3   6  -6      925.55      927.20     37.02 o 
  -2   6  -6     9612.81     9595.83    141.97 o 
  -1   6  -6      308.12      366.06     17.70 o 
   0   6  -6     5640.95     6040.57    133.04 o 
   1   6  -6      501.46      523.09     25.55 o 
   2   6  -6      787.64      792.73     30.23 o 
   3   6  -6     2360.57     2491.04     98.56 o 
   4   6  -6      541.38      514.02     58.13 o 
   5   6  -6     4902.53     4835.62    131.55 o 
   6   6  -6      325.10      337.32     38.22 o 
   7   6  -6       27.43       49.67     23.66 o 
   8   6  -6      645.56      703.20     57.15 o 
   9   6  -6      202.41      104.64     42.04 o 
  10   6  -6      743.17      641.86     86.99 o 
  11   6  -6       16.10       59.16     50.96 o 
  12   6  -6      155.48      173.76     59.27 o 
  13   6  -6     1086.85     1328.19    103.66 o 
 -14   7  -6      231.64      364.01     76.26 o 
 -13   7  -6      477.06      534.62     86.65 o 
 -12   7  -6      948.12     1014.06    111.31 o 
 -11   7  -6       51.84       77.25     48.53 o 
 -10   7  -6     1132.95      932.68    101.00 o 
  -9   7  -6      588.64      545.86     73.73 o 
  -8   7  -6     1704.41     1662.03    117.89 o 
  -7   7  -6     1344.66     1396.26     72.11 o 
  -6   7  -6     1196.14     1113.46    150.62 o 
  -5   7  -6      622.62      659.35     47.44 o 
  -4   7  -6     4468.60     4492.88    120.83 o 
  -3   7  -6      617.41      663.66     44.08 o 
  -2   7  -6     7269.64     7225.31    115.76 o 
  -1   7  -6     2405.27     2488.24     63.76 o 
   0   7  -6      130.54      173.68     27.88 o 
   1   7  -6     1022.72     1023.10     38.63 o 
   2   7  -6      797.52      808.30     32.15 o 
   3   7  -6     1327.58     1382.30     64.91 o 
   4   7  -6     1424.80     1535.85     68.53 o 
   5   7  -6       25.70       51.13     24.76 o 
   6   7  -6     4910.84     5052.43    196.87 o 
   7   7  -6      363.37      359.94     43.58 o 
   8   7  -6     1909.61     1852.53     91.82 o 
   9   7  -6       35.88       50.78     29.23 o 
  10   7  -6      412.37      399.22     56.02 o 
  11   7  -6      898.22      817.71     71.47 o 
  12   7  -6      236.47      184.44     89.78 o 
 -14   8  -6      378.48      323.51     70.10 o 
 -13   8  -6      917.74     1134.19    120.54 o 
 -12   8  -6      302.54      327.28     71.60 o 
 -11   8  -6      541.70      695.83     94.54 o 
 -10   8  -6      397.76      338.61     65.59 o 
  -9   8  -6      696.12      714.33     83.46 o 
  -8   8  -6     1459.86     1422.08    114.24 o 
  -7   8  -6     2189.89     2308.45     94.79 o 
  -6   8  -6        6.18      -10.96     24.42 o 
  -5   8  -6     1292.75     1339.79     67.65 o 
  -4   8  -6     1378.77     1343.82     65.42 o 
  -3   8  -6      387.58      426.68     39.38 o 
  -2   8  -6     1918.48     1895.01     49.09 o 
  -1   8  -6      850.26      777.77     34.72 o 
   0   8  -6      363.65      401.96     29.51 o 
   1   8  -6     1139.76     1162.33     41.36 o 
   2   8  -6      744.06      729.00     32.79 o 
   3   8  -6      260.50      274.52     20.35 o 
   4   8  -6      383.04      379.04     38.12 o 
   5   8  -6     2635.86     2633.55     98.56 o 
   6   8  -6     2363.38     2432.82     98.35 o 
   7   8  -6      453.16      425.45     47.02 o 
   8   8  -6      317.57      334.19     45.34 o 
   9   8  -6      341.92      377.69     49.24 o 
  10   8  -6       13.03       -7.36     31.83 o 
  11   8  -6      745.40      742.99     70.33 o 
  12   8  -6      204.89      160.27     66.55 o 
 -14   9  -6       64.11       58.36     47.29 o 
 -13   9  -6      173.83      185.07     62.09 o 
 -12   9  -6      386.12      400.05     75.90 o 
 -11   9  -6      122.72      144.92     58.13 o 
 -10   9  -6     2316.51     2276.88    153.40 o 
  -9   9  -6      106.47       34.45     44.60 o 
  -8   9  -6     2013.71     2034.10    132.21 o 
  -7   9  -6      544.08      489.99     48.96 o 
  -6   9  -6      671.68      612.77     51.02 o 
  -5   9  -6     2004.50     2117.97     87.88 o 
  -4   9  -6     1716.83     1803.23     91.86 o 
  -3   9  -6     1298.67     1223.93     63.08 o 
  -2   9  -6     2927.55     2930.19     95.64 o 
  -1   9  -6     1041.69     1040.76     54.70 o 
   0   9  -6    15174.40    16128.45    225.16 o 
   1   9  -6       37.13       30.43     13.98 o 
   2   9  -6      443.54      430.15     26.73 o 
   3   9  -6      573.49      660.59     47.64 o 
   4   9  -6     1005.53     1031.85     60.55 o 
   5   9  -6     2610.50     2650.11    100.51 o 
   6   9  -6     3196.28     3177.01    142.31 o 
   7   9  -6      814.69      875.01     64.44 o 
   8   9  -6      548.62      495.50     52.38 o 
   9   9  -6      280.44      274.30     61.35 o 
  10   9  -6      990.74     1000.18     77.70 o 
  11   9  -6      882.92      877.97     76.85 o 
  12   9  -6      209.13      319.70     72.06 o 
 -13  10  -6      397.92      468.18     84.94 o 
 -12  10  -6      661.60      682.48     99.85 o 
 -11  10  -6      346.32      299.61     66.73 o 
 -10  10  -6     2652.45     2945.57    126.92 o 
  -9  10  -6       35.35       46.42     41.19 o 
  -8  10  -6      647.54      556.78     52.79 o 
  -7  10  -6     3665.43     3638.60    218.52 o 
  -6  10  -6     1699.48     1687.53     83.07 o 
  -5  10  -6     3003.24     3173.64    110.93 o 
  -4  10  -6      574.40      603.95     47.81 o 
  -3  10  -6      799.14      788.04    107.94 o 
  -2  10  -6     4389.33     4544.05    127.64 o 
  -1  10  -6     1197.47     1172.17     61.34 o 
   0  10  -6    12456.76    13564.74    239.54 o 
   1  10  -6      261.05      252.33     36.57 o 
   2  10  -6     1578.72     1507.58     51.68 o 
   3  10  -6     3673.78     3819.08    129.19 o 
   4  10  -6     3614.82     3791.65    141.59 o 
   5  10  -6     3654.25     3814.45    125.11 o 
   6  10  -6      433.92      456.38     47.30 o 
   7  10  -6      437.41      406.59     48.34 o 
   8  10  -6      860.73      692.51     94.21 o 
   9  10  -6      228.36      382.53     80.41 o 
  10  10  -6     2004.17     2083.06    167.18 o 
 -13  11  -6      288.62      257.85     65.93 o 
 -12  11  -6      593.41      749.46    100.72 o 
 -11  11  -6      442.29      423.60     57.46 o 
 -10  11  -6      652.49      680.12     93.12 o 
  -9  11  -6      147.12      157.50     56.99 o 
  -8  11  -6      340.91      329.73     47.49 o 
  -7  11  -6     1269.61     1087.82    157.55 o 
  -6  11  -6     2771.55     2712.02    108.62 o 
  -5  11  -6     2618.00     2613.09    120.31 o 
  -4  11  -6      147.80      132.06     30.88 o 
  -3  11  -6      481.22      506.50    122.77 o 
  -2  11  -6     9724.04    10023.82    217.96 o 
  -1  11  -6     2677.85     2661.74     97.49 o 
   0  11  -6      668.17      701.69     49.72 o 
   1  11  -6      204.56      211.49     32.99 o 
   2  11  -6      623.85      600.21     75.15 o 
   3  11  -6     2136.48     2120.55    139.35 o 
   4  11  -6      839.97      802.22     92.23 o 
   5  11  -6     2066.53     1864.13    138.80 o 
   6  11  -6      321.40      411.36     75.17 o 
   7  11  -6      391.93      296.18     69.88 o 
   8  11  -6     1937.00     2259.23    168.93 o 
   9  11  -6      252.14      331.68     78.63 o 
 -12  12  -6      640.26      783.02     74.72 o 
 -11  12  -6     1077.09     1116.56     86.33 o 
 -10  12  -6      619.73      622.48     90.46 o 
  -9  12  -6      151.28      143.88     37.55 o 
  -8  12  -6     2717.13     2861.22    119.72 o 
  -7  12  -6     2238.92     2294.67    104.84 o 
  -6  12  -6     2748.62     2723.40    166.12 o 
  -5  12  -6      942.56      984.53     65.82 o 
  -4  12  -6      529.58      501.79     48.25 o 
  -3  12  -6     1304.38     1473.50     77.21 o 
  -2  12  -6     3803.89     3833.39    125.02 o 
  -1  12  -6     2023.35     2124.07     89.65 o 
   0  12  -6     2467.77     2344.56     93.90 o 
   1  12  -6      621.45      721.15     85.17 o 
   2  12  -6     1481.95     1542.68    121.15 o 
   3  12  -6     1408.49     1148.98    114.68 o 
   4  12  -6      524.20      438.52     77.16 o 
   5  12  -6      208.57      160.40     56.67 o 
   6  12  -6      594.24      569.46     84.27 o 
   7  12  -6     1098.74     1054.61    119.52 o 
   8  12  -6      926.85     1014.32    119.22 o 
 -12  13  -6      136.31      140.35     60.11 o 
 -11  13  -6       68.14      -19.54     52.85 o 
 -10  13  -6      270.43      387.89     76.54 o 
  -9  13  -6       84.22       59.60     30.59 o 
  -8  13  -6     4182.72     4151.47    359.65 o 
  -7  13  -6      224.94      150.00     35.65 o 
  -6  13  -6      992.95     1081.15     80.98 o 
  -5  13  -6     2636.61     2627.67    109.64 o 
  -4  13  -6      306.30      273.49     64.88 o 
  -3  13  -6     1535.42     1502.47    162.44 o 
  -2  13  -6      575.70      534.63     50.69 o 
  -1  13  -6      586.82      552.20     49.65 o 
   0  13  -6     1802.73     1667.44    178.91 o 
   1  13  -6      417.69      366.98     62.69 o 
   2  13  -6     1258.65     1054.13    105.65 o 
   3  13  -6       77.04      164.71     60.82 o 
   4  13  -6      124.67       72.78     45.81 o 
   5  13  -6      970.40      977.03    109.74 o 
   6  13  -6      259.07      327.41     72.79 o 
   7  13  -6      822.52      972.79    117.10 o 
 -11  14  -6      230.23      219.39     69.74 o 
 -10  14  -6      691.67      800.27    106.61 o 
  -9  14  -6      224.14      215.51     66.59 o 
  -8  14  -6     1397.95     1269.22     85.37 o 
  -7  14  -6     1017.51     1019.60     75.82 o 
  -6  14  -6      162.18      130.22     35.06 o 
  -5  14  -6     1579.11     1601.89    116.54 o 
  -4  14  -6       22.14       -1.45     25.39 o 
  -3  14  -6      286.79      314.81     42.67 o 
  -2  14  -6      255.85      237.42     50.77 o 
  -1  14  -6      238.76      237.31     41.19 o 
   0  14  -6     3372.43     3515.13    191.19 o 
   1  14  -6      474.83      608.92     83.68 o 
   2  14  -6      806.50      943.76    105.88 o 
   3  14  -6      598.63      531.41     86.00 o 
   4  14  -6      148.34      163.65     56.57 o 
   5  14  -6     2059.22     2078.72    164.16 o 
   6  14  -6      526.09      515.90     88.01 o 
 -10  15  -6      256.14      331.95     80.11 o 
  -9  15  -6      302.65      344.41     74.97 o 
  -8  15  -6      551.04      563.43     89.24 o 
  -7  15  -6      807.57      721.37     65.74 o 
  -6  15  -6      543.37      513.75     56.88 o 
  -5  15  -6      331.51      319.95     47.39 o 
  -4  15  -6       36.55       13.90     57.14 o 
  -3  15  -6      279.00      250.65     63.67 o 
  -2  15  -6      614.87      537.31     53.68 o 
  -1  15  -6      330.88      348.60     67.16 o 
   0  15  -6     1290.60     1299.61    118.72 o 
   1  15  -6      621.58      666.19     93.85 o 
   2  15  -6      228.19      122.50     54.38 o 
   3  15  -6     1235.84     1543.69    139.66 o 
   4  15  -6      581.94      574.62     94.30 o 
   5  15  -6     1132.36     1035.58    120.61 o 
  -9  16  -6       43.24      148.94     66.13 o 
  -8  16  -6      753.47      840.86    107.94 o 
  -7  16  -6      109.64      109.89     54.18 o 
  -6  16  -6     1449.36     1393.39    132.83 o 
  -5  16  -6       54.36       71.09     35.51 o 
  -4  16  -6       20.77      -28.43     28.43 o 
  -3  16  -6      677.54      694.23     63.68 o 
  -2  16  -6     1421.38     1368.72     85.32 o 
  -1  16  -6     1123.54     1177.67    116.79 o 
   0  16  -6      143.94       36.04     43.33 o 
   1  16  -6      936.19      920.36    108.21 o 
   2  16  -6     1517.56     1347.88    131.58 o 
   3  16  -6      973.81      867.26    110.62 o 
  -7  17  -6      747.36      836.85    111.51 o 
  -6  17  -6     1365.60     1287.87    130.69 o 
  -5  17  -6      651.54      594.54     90.30 o 
  -4  17  -6       85.18       37.01     69.02 o 
  -3  17  -6     1089.34     1087.42     79.76 o 
  -2  17  -6       60.93       82.23     48.58 o 
  -1  17  -6     1289.99     1297.97    124.61 o 
   0  17  -6      333.53      368.23     73.96 o 
   1  17  -6      339.18      404.08     79.50 o 
   2  17  -6     1923.69     1854.46    158.42 o 
  -5  18  -6     1270.81     1541.10    143.27 o 
  -4  18  -6      260.40      257.40     67.95 o 
  -2  18  -6       35.19       77.03     47.24 o 
  -1  18  -6      533.04      699.71     95.05 o 
   0  18  -6      261.33      237.78     63.52 o 
   2 -16  -5      164.61       59.78     53.78 o 
   3 -16  -5     1241.24     1280.85    133.44 o 
   4 -16  -5      367.64      463.30     57.74 o 
   5 -16  -5      819.48      906.80    106.74 o 
   6 -16  -5       33.58      -40.02     45.88 o 
   7 -16  -5      470.06      501.43     85.47 o 
  -2 -15  -5      852.45      945.92    114.26 o 
  -1 -15  -5      852.79      703.75     97.49 o 
   0 -15  -5      273.34      316.02     71.79 o 
   1 -15  -5      240.01      223.54     63.84 o 
   2 -15  -5      522.59      395.98     80.10 o 
   3 -15  -5      957.63     1083.66     79.27 o 
   4 -15  -5      793.79      853.58     72.01 o 
   5 -15  -5      594.58      472.93     80.34 o 
   6 -15  -5     1090.49     1115.27    116.61 o 
   7 -15  -5     3013.73     2933.16    194.93 o 
   8 -15  -5     1888.00     2159.19    171.18 o 
  -4 -14  -5        2.43        2.86     38.05 o 
  -3 -14  -5     1142.04     1034.21    115.26 o 
  -2 -14  -5      282.41      238.17     64.45 o 
  -1 -14  -5      494.47      537.49     81.39 o 
   0 -14  -5      151.11      198.77     60.01 o 
   1 -14  -5      643.54      730.26     92.17 o 
   2 -14  -5     2729.25     2934.81    122.80 o 
   3 -14  -5      472.37      555.67     57.06 o 
   4 -14  -5      826.75      854.68     69.48 o 
   5 -14  -5     2899.84     3018.34    182.73 o 
   6 -14  -5     1070.25      957.90    107.06 o 
   7 -14  -5     2106.06     2050.78    158.51 o 
   8 -14  -5      300.60      282.30     68.39 o 
   9 -14  -5       66.83      -37.65     49.65 o 
  10 -14  -5      124.97      124.06     55.74 o 
  -6 -13  -5      200.31      295.28     65.32 o 
  -5 -13  -5     1166.11     1282.55    126.88 o 
  -4 -13  -5      234.06      159.42     55.42 o 
  -3 -13  -5     1224.86     1198.79    116.63 o 
  -2 -13  -5       22.75      -32.62     44.93 o 
  -1 -13  -5       12.91       45.16     43.28 o 
   0 -13  -5     2821.95     2706.57    170.40 o 
   1 -13  -5     2182.55     2261.92    102.73 o 
   2 -13  -5     2436.02     2507.67    131.75 o 
   3 -13  -5       40.78       59.71     31.77 o 
   4 -13  -5      499.41      531.04     55.23 o 
   5 -13  -5     3745.91     3735.28    198.59 o 
   6 -13  -5      784.24      847.37     99.27 o 
   7 -13  -5     2681.57     2969.94    185.32 o 
   8 -13  -5       75.43      138.15     59.25 o 
   9 -13  -5      185.82      152.12     56.59 o 
  10 -13  -5      309.72      210.14     66.58 o 
  11 -13  -5      532.72      487.00     89.83 o 
  -7 -12  -5      309.27      328.30     68.17 o 
  -6 -12  -5      378.82      399.96     73.36 o 
  -5 -12  -5     1448.61     1521.75    130.37 o 
  -4 -12  -5      584.09      537.91     79.05 o 
  -3 -12  -5      308.51      290.70     62.87 o 
  -2 -12  -5      512.15      469.48     73.98 o 
  -1 -12  -5     1636.03     1400.62    119.56 o 
   0 -12  -5     2216.56     2244.36     96.24 o 
   1 -12  -5     2292.80     2364.22    100.53 o 
   2 -12  -5      741.79      717.98     46.35 o 
   3 -12  -5      314.12      312.37     42.50 o 
   4 -12  -5       71.63       84.72     31.78 o 
   5 -12  -5     3120.99     3276.72    179.33 o 
   6 -12  -5      936.19     1035.35    107.01 o 
   7 -12  -5     1311.85     1413.07    123.95 o 
   8 -12  -5      269.97      206.75     63.93 o 
   9 -12  -5      487.91      457.97     81.87 o 
  10 -12  -5      549.54      381.80     77.76 o 
  11 -12  -5       76.06       58.87     48.82 o 
  12 -12  -5      640.89      669.56    104.87 o 
  -8 -11  -5       29.85        4.91     38.49 o 
  -7 -11  -5       87.34      232.87     81.04 o 
  -6 -11  -5      514.83      612.57     86.22 o 
  -5 -11  -5      151.45      123.01     49.51 o 
  -4 -11  -5      543.86      632.67     80.85 o 
  -3 -11  -5      411.50      337.56     64.37 o 
  -2 -11  -5      414.61      386.50     66.95 o 
  -1 -11  -5     1242.20     1243.18     54.82 o 
   0 -11  -5      302.89      260.44     28.93 o 
   1 -11  -5     1307.10     1307.59     57.66 o 
   2 -11  -5      647.07      701.27     43.91 o 
   3 -11  -5      535.33      522.27     50.63 o 
   4 -11  -5     1422.20     1387.86     78.16 o 
   5 -11  -5     1104.32     1119.07    101.55 o 
   6 -11  -5      222.48      186.50     53.45 o 
   7 -11  -5     1073.38     1158.58    109.68 o 
   8 -11  -5      659.12      705.70     93.22 o 
   9 -11  -5      524.72      359.53     70.84 o 
  10 -11  -5       63.78      114.22     56.75 o 
  11 -11  -5      232.74      162.89     60.14 o 
  12 -11  -5      114.12       87.87     49.32 o 
  13 -11  -5     1078.45     1301.02    137.86 o 
  -8 -10  -5      593.98      659.48     68.61 o 
  -7 -10  -5      196.54      241.70     43.13 o 
  -6 -10  -5      624.41      730.60     66.28 o 
  -5 -10  -5      518.24      681.77     64.26 o 
  -4 -10  -5      379.88      369.20    111.52 o 
  -3 -10  -5      768.79      828.89     73.25 o 
  -2 -10  -5      430.75      361.77     41.00 o 
  -1 -10  -5     3180.97     3202.81     94.67 o 
   0 -10  -5        4.54       23.09     19.27 o 
   1 -10  -5     1668.03     1734.28     78.94 o 
   2 -10  -5      153.44      128.11     23.29 o 
   3 -10  -5      119.70      105.99     27.29 o 
   4 -10  -5      159.94      290.31     39.81 o 
   5 -10  -5      319.84      318.04     58.44 o 
   6 -10  -5      498.29      564.63     75.29 o 
   7 -10  -5     2031.96     2229.17    148.64 o 
   8 -10  -5      125.37      168.90     57.06 o 
   9 -10  -5     1488.73     1416.50    125.46 o 
  10 -10  -5      111.56       14.81     45.25 o 
  11 -10  -5      149.16      131.06     48.80 o 
  12 -10  -5      677.89      819.43    103.24 o 
  13 -10  -5      491.97      469.13     84.68 o 
  -9  -9  -5      134.54      152.47     61.62 o 
  -8  -9  -5      880.55      755.05    107.58 o 
  -7  -9  -5       51.80       63.29     36.30 o 
  -6  -9  -5       93.30       22.85     41.82 o 
  -5  -9  -5     1200.97     1178.67     77.75 o 
  -4  -9  -5       40.76       23.92     28.34 o 
  -3  -9  -5      751.09      726.49     45.18 o 
  -2  -9  -5      446.59      410.39     30.70 o 
  -1  -9  -5      847.40      783.01     40.55 o 
   0  -9  -5      906.64      963.30     45.38 o 
   1  -9  -5      116.47      105.18     22.20 o 
   2  -9  -5     5132.59     5052.40    111.60 o 
   3  -9  -5      607.67      613.80     45.62 o 
   4  -9  -5     1024.39     1017.44     88.39 o 
   5  -9  -5     4946.03     5024.51    208.11 o 
   6  -9  -5      672.73      464.22     70.75 o 
   7  -9  -5     5520.57     5697.59    236.03 o 
   8  -9  -5      858.93      861.40     92.92 o 
   9  -9  -5      780.94      839.26     97.32 o 
  10  -9  -5     1727.02     1918.32    144.09 o 
  11  -9  -5       84.38      153.21     53.74 o 
  12  -9  -5     1208.90     1422.59    131.88 o 
  13  -9  -5      506.29      710.18    101.42 o 
  14  -9  -5       97.08      123.87     59.70 o 
 -10  -8  -5      173.22      239.39     69.30 o 
  -9  -8  -5      619.55      660.46    101.77 o 
  -8  -8  -5      923.03     1001.86    118.68 o 
  -7  -8  -5      221.50      206.76     39.52 o 
  -6  -8  -5      511.21      536.60     53.62 o 
  -5  -8  -5      901.89      962.32    114.13 o 
  -4  -8  -5     1107.10      968.65     65.19 o 
  -3  -8  -5      600.18      621.81     47.32 o 
  -2  -8  -5      589.84      588.84     31.37 o 
  -1  -8  -5     1931.68     1934.05     61.30 o 
   0  -8  -5     7626.44     7546.55    155.43 o 
   1  -8  -5     6095.03     6166.30    120.51 o 
   2  -8  -5      504.34      467.56     33.19 o 
   3  -8  -5      729.65      710.26     40.30 o 
   4  -8  -5      438.76      469.63     62.97 o 
   5  -8  -5     3386.86     3525.84    165.09 o 
   6  -8  -5     1269.02     1115.68     96.01 o 
   7  -8  -5     4677.21     4833.45    128.33 o 
   8  -8  -5     1298.05     1333.55    107.37 o 
   9  -8  -5      642.02      606.14     62.56 o 
  10  -8  -5     2940.78     2999.41    125.75 o 
  11  -8  -5      489.94      520.33     52.96 o 
  12  -8  -5      566.37      553.49     85.33 o 
  13  -8  -5       22.94        9.30     39.01 o 
  14  -8  -5       19.67      -39.33     54.86 o 
  15  -8  -5     1350.98     1405.56    134.46 o 
 -11  -7  -5      796.40     1066.76    127.76 o 
 -10  -7  -5       41.94       67.05     33.86 o 
  -9  -7  -5      496.85      526.87     57.35 o 
  -8  -7  -5      613.44      644.95     58.59 o 
  -7  -7  -5      212.23      239.43     32.12 o 
  -6  -7  -5     1673.33     1594.22     65.17 o 
  -5  -7  -5     2559.26     2535.69     99.96 o 
  -4  -7  -5       11.90       22.72     25.58 o 
  -3  -7  -5     1252.73     1237.52    138.91 o 
  -2  -7  -5      331.93      313.41     27.84 o 
  -1  -7  -5     1893.37     1954.20     68.45 o 
   0  -7  -5     2703.60     2699.52     70.74 o 
   1  -7  -5     6787.65     7004.82    217.85 o 
   2  -7  -5     1764.46     1775.91     57.50 o 
   3  -7  -5     2072.30     2067.39     83.85 o 
   4  -7  -5     6761.60     7314.26    123.85 o 
   5  -7  -5     2071.76     2087.74     70.26 o 
   6  -7  -5      707.24      686.35     42.87 o 
   7  -7  -5      239.17      239.66     29.68 o 
   8  -7  -5     1098.79     1138.15     62.48 o 
   9  -7  -5     2182.11     2156.54     90.37 o 
  10  -7  -5      284.98      307.67     40.10 o 
  11  -7  -5      709.13      712.12     60.26 o 
  12  -7  -5      223.89      189.77     37.35 o 
  13  -7  -5      408.15      392.09     75.67 o 
  14  -7  -5      147.56      162.53     39.01 o 
  15  -7  -5      627.65      645.63     95.52 o 
 -11  -6  -5      915.11     1031.73     99.52 o 
 -10  -6  -5       84.84        4.30     34.65 o 
  -9  -6  -5       19.68        5.48     30.34 o 
  -8  -6  -5     1048.59     1166.41     58.71 o 
  -7  -6  -5      533.48      588.68     41.43 o 
  -6  -6  -5     3837.39     3739.79     98.87 o 
  -5  -6  -5      554.24      513.19     64.84 o 
  -4  -6  -5       96.47      144.68     27.13 o 
  -3  -6  -5     3584.92     3418.47    186.38 o 
  -2  -6  -5     1974.70     1938.28     76.07 o 
  -1  -6  -5     7600.73     7202.47    132.00 o 
   0  -6  -5      186.57      197.46     24.57 o 
   1  -6  -5     1891.69     1812.51     55.98 o 
   2  -6  -5     5747.00     5451.86     84.16 o 
   3  -6  -5      743.43      762.20     32.09 o 
   4  -6  -5     3980.78     4172.47     85.91 o 
   5  -6  -5     1572.02     1500.08     59.40 o 
   6  -6  -5      280.62      273.77     52.54 o 
   7  -6  -5     1555.77     1535.92     67.28 o 
   8  -6  -5     1035.36     1029.43     59.00 o 
   9  -6  -5     1127.40     1279.96     69.35 o 
  10  -6  -5       79.72       82.69     29.32 o 
  11  -6  -5      556.41      574.54     53.85 o 
  12  -6  -5      501.93      543.48     54.91 o 
  13  -6  -5      348.23      322.45     97.33 o 
  14  -6  -5     1031.73     1155.58     83.13 o 
  15  -6  -5      270.69      356.48     76.17 o 
 -12  -5  -5      316.29      313.23     50.83 o 
 -11  -5  -5      641.31      906.61    132.16 o 
 -10  -5  -5       23.49       34.39     31.35 o 
  -9  -5  -5      173.67      179.38     38.04 o 
  -8  -5  -5     2417.98     2752.78    107.37 o 
  -7  -5  -5     1014.97      988.46     50.22 o 
  -6  -5  -5     1368.35     1301.14     68.00 o 
  -5  -5  -5      902.72      803.56     46.85 o 
  -4  -5  -5      166.08      167.36     22.09 o 
  -3  -5  -5     5162.62     4773.32    186.37 o 
  -2  -5  -5      133.93      148.22     26.19 o 
  -1  -5  -5     5082.53     4836.12     81.65 o 
   0  -5  -5     1455.76     1411.91     71.07 o 
   1  -5  -5      298.08      315.98     23.46 o 
   2  -5  -5     7056.02     6811.43     96.13 o 
   3  -5  -5      559.62      545.38     27.28 o 
   4  -5  -5      218.52      212.64     19.89 o 
   5  -5  -5     1107.00     1162.31     52.50 o 
   6  -5  -5      138.80      138.01     24.52 o 
   7  -5  -5     1639.96     1789.16    208.28 o 
   8  -5  -5       24.58       17.76     23.47 o 
   9  -5  -5      575.86      713.37     62.72 o 
  10  -5  -5     2015.77     2007.43     89.86 o 
  11  -5  -5      205.00      216.64     36.96 o 
  12  -5  -5     1724.47     1815.72     94.00 o 
  13  -5  -5        2.33       17.03     69.97 o 
  14  -5  -5       51.11       32.19     43.64 o 
  15  -5  -5      104.25        6.12     44.32 o 
 -13  -4  -5      213.27      229.73     53.18 o 
 -12  -4  -5      657.00      707.52     70.03 o 
 -11  -4  -5       56.74        5.95     29.93 o 
 -10  -4  -5      527.75      579.92     58.35 o 
  -9  -4  -5     1397.80     1430.78     88.20 o 
  -8  -4  -5      360.76      352.96     32.62 o 
  -7  -4  -5      295.31      296.13     29.68 o 
  -6  -4  -5     1950.28     1884.00     63.15 o 
  -5  -4  -5     1681.03     1626.00     55.52 o 
  -4  -4  -5     2696.80     2770.36     70.74 o 
  -3  -4  -5     2008.47     1966.97     55.87 o 
  -2  -4  -5      817.31      916.93     70.59 o 
  -1  -4  -5     1186.56     1155.62     41.83 o 
   0  -4  -5     1816.90     1715.40     41.91 o 
   1  -4  -5      832.43      791.02     27.13 o 
   2  -4  -5     8174.02     7946.13    121.43 o 
   3  -4  -5     1643.45     1634.90     46.59 o 
   4  -4  -5     1954.56     1913.61     79.27 o 
   5  -4  -5     3219.17     3254.43    103.21 o 
   6  -4  -5     1980.85     1954.63     71.71 o 
   7  -4  -5     4736.55     4603.86    122.24 o 
   8  -4  -5      758.30      726.61     50.90 o 
   9  -4  -5      210.78      209.11     32.50 o 
  10  -4  -5     4425.29     4450.60    182.85 o 
  11  -4  -5      316.83      299.88     97.30 o 
  12  -4  -5     1754.62     1736.42     90.25 o 
  13  -4  -5       30.20       37.00     44.10 o 
  14  -4  -5       37.55       79.89     47.65 o 
  15  -4  -5     1105.20     1299.38    133.79 o 
 -13  -3  -5        4.36       38.12     79.19 o 
 -12  -3  -5      169.23      189.14     44.31 o 
 -11  -3  -5      251.69      256.62     56.42 o 
 -10  -3  -5      198.49      159.47     73.27 o 
  -9  -3  -5      926.28      996.82     52.69 o 
  -8  -3  -5     1239.10     1171.79     88.58 o 
  -7  -3  -5      324.41      332.85     29.56 o 
  -6  -3  -5     3508.95     3363.09     83.65 o 
  -5  -3  -5      605.02      579.22     32.74 o 
  -4  -3  -5     6305.64     6203.19    110.50 o 
  -3  -3  -5      388.17      387.07     23.61 o 
  -2  -3  -5     1498.70     1461.06     52.25 o 
  -1  -3  -5     7034.00     6680.80    105.37 o 
   0  -3  -5     2901.41     2855.66     59.10 o 
   1  -3  -5     4217.68     4238.17     58.47 o 
   2  -3  -5     2247.27     2226.42     55.54 o 
   3  -3  -5     1505.00     1481.37     43.62 o 
   4  -3  -5    12556.31    12781.42    219.52 o 
   5  -3  -5     3798.54     3601.52    119.21 o 
   6  -3  -5     2834.37     2858.82     88.06 o 
   7  -3  -5     1812.37     1760.81    105.92 o 
   8  -3  -5     2455.93     2436.08     87.99 o 
   9  -3  -5     4580.53     4740.11    212.06 o 
  10  -3  -5     3516.13     3573.08    119.68 o 
  11  -3  -5     1364.75     1597.21     80.82 o 
  12  -3  -5      832.58      756.26     59.49 o 
  13  -3  -5       82.72       91.65     50.06 o 
  14  -3  -5      615.73      588.53     91.87 o 
  15  -3  -5      929.97      920.66    116.41 o 
 -13  -2  -5        2.69      -19.31     45.92 o 
 -12  -2  -5      166.47      172.93     46.78 o 
 -11  -2  -5      744.48      872.16     70.17 o 
 -10  -2  -5      273.78      301.60    126.12 o 
  -9  -2  -5      647.37      689.03     53.96 o 
  -8  -2  -5      436.34      493.58     38.93 o 
  -7  -2  -5      789.58      781.80     47.06 o 
  -6  -2  -5     5375.89     5188.08    104.62 o 
  -5  -2  -5      234.19      220.99     21.25 o 
  -4  -2  -5     1465.43     1357.94     42.95 o 
  -3  -2  -5     2666.23     2556.31     57.25 o 
  -2  -2  -5     6854.41     6862.27    106.41 o 
  -1  -2  -5     5568.90     5020.34    162.20 o 
   0  -2  -5     1455.41     1494.07     30.15 o 
   1  -2  -5     8047.37     8515.75    111.70 o 
   2  -2  -5    10077.51     9739.98    137.91 o 
   3  -2  -5     2426.59     2416.03     56.59 o 
   4  -2  -5    40545.94    42091.52    736.90 o 
   5  -2  -5     1202.85     1297.52     70.55 o 
   6  -2  -5      751.05      725.50     43.37 o 
   7  -2  -5      829.46      764.38     90.17 o 
   8  -2  -5     2553.49     2662.41    155.76 o 
   9  -2  -5     5703.24     5444.07    143.68 o 
  10  -2  -5      918.61      842.65     56.25 o 
  11  -2  -5      803.42      820.36    131.60 o 
  12  -2  -5      833.00      697.87     94.35 o 
  13  -2  -5      109.59      155.87     60.20 o 
  14  -2  -5     1319.09     1402.38    136.69 o 
  15  -2  -5      494.72      511.17     91.96 o 
 -14  -1  -5      253.60      422.64     79.19 o 
 -13  -1  -5       84.48       67.96     70.60 o 
 -12  -1  -5      322.84      354.33     69.97 o 
 -11  -1  -5      507.06      565.37     58.52 o 
 -10  -1  -5      194.02      138.50     35.50 o 
  -9  -1  -5       43.38       69.45     20.92 o 
  -8  -1  -5     1540.09     1696.01     60.53 o 
  -7  -1  -5      815.63      789.18     39.22 o 
  -6  -1  -5     3455.32     3386.63    128.63 o 
  -5  -1  -5      393.11      380.19     24.41 o 
  -4  -1  -5       55.76       44.12     17.55 o 
  -3  -1  -5      801.77      605.08     24.39 o 
  -2  -1  -5     6054.13     5624.93    116.43 o 
  -1  -1  -5    10678.11     9990.59    257.17 o 
   0  -1  -5     1547.47     1764.60     49.48 o 
   1  -1  -5      194.09      199.94     11.42 o 
   2  -1  -5    15866.90    15160.99    162.70 o 
   3  -1  -5     4080.67     3990.19     59.33 o 
   4  -1  -5     8333.28     8171.42    189.70 o 
   5  -1  -5       59.43       76.00     20.75 o 
   6  -1  -5     1846.07     1886.98     98.84 o 
   7  -1  -5     1888.31     1888.62    184.84 o 
   8  -1  -5      966.73      907.17     51.92 o 
   9  -1  -5     1813.51     1976.59    230.35 o 
  10  -1  -5       10.33       27.06     21.95 o 
  11  -1  -5      391.04      324.02     62.17 o 
  12  -1  -5     1259.87     1102.58    109.95 o 
  13  -1  -5      200.66      165.24     61.19 o 
  14  -1  -5     1009.27     1167.97    127.20 o 
 -14   0  -5      445.27      578.41     64.73 o 
 -13   0  -5      101.89      173.06     84.07 o 
 -12   0  -5      510.32      493.22     56.54 o 
 -11   0  -5      236.99      278.33     77.85 o 
 -10   0  -5      298.32      275.40    109.90 o 
  -9   0  -5     1102.06     1148.17     51.96 o 
  -8   0  -5     1873.75     1865.45     62.34 o 
  -7   0  -5     3927.65     4026.29     90.10 o 
  -6   0  -5     1291.95     1286.01     56.37 o 
  -5   0  -5     1481.51     1526.00     45.05 o 
  -4   0  -5     7465.03     7182.90    110.29 o 
  -3   0  -5     4946.79     4552.06    102.02 o 
  -2   0  -5     7636.89     7842.70    144.19 o 
  -1   0  -5     6470.99     6488.96     81.70 o 
   0   0  -5     1875.14     1716.96     51.49 o 
   1   0  -5     9836.22    10552.25    106.25 o 
   2   0  -5    25135.07    25300.39    255.28 o 
   3   0  -5     8257.63     8111.16    100.67 o 
   4   0  -5     4127.07     4079.20     96.57 o 
   5   0  -5     3236.59     3490.68    108.17 o 
   6   0  -5     1140.96     1095.18     85.19 o 
   7   0  -5     2574.12     2638.61    127.83 o 
   8   0  -5     2055.85     2071.97     75.57 o 
   9   0  -5      996.29      982.00     54.50 o 
  10   0  -5     1300.85     1271.45    107.03 o 
  11   0  -5      567.47      550.52     81.13 o 
  12   0  -5     1590.84     1611.25    131.97 o 
  13   0  -5      192.86      254.02     66.96 o 
  14   0  -5      201.11      285.26     72.92 o 
 -14   1  -5      625.48      756.71     72.09 o 
 -13   1  -5       20.78       22.72     30.93 o 
 -12   1  -5     1410.05     1428.98    125.29 o 
 -11   1  -5      219.59      272.15     63.06 o 
 -10   1  -5      338.53      398.80     40.00 o 
  -9   1  -5     1807.46     1771.65     74.42 o 
  -8   1  -5      668.21      710.35     59.34 o 
  -7   1  -5     1111.62     1098.20    118.63 o 
  -6   1  -5     3125.62     3215.37     84.04 o 
  -5   1  -5     1581.89     1606.96     45.10 o 
  -4   1  -5    12994.13    12234.35    164.57 o 
  -3   1  -5     1346.08     1311.27     44.95 o 
  -2   1  -5    13163.91    13466.47    177.36 o 
  -1   1  -5     1215.85     1298.39     35.54 o 
   0   1  -5     3187.97     3233.30     55.96 o 
   1   1  -5      527.29      500.60     19.60 o 
   2   1  -5     4195.23     4025.97     59.36 o 
   3   1  -5     4754.79     4658.14    111.70 o 
   4   1  -5     4789.74     5114.01     98.61 o 
   5   1  -5      194.13      196.77     22.52 o 
   6   1  -5     3033.90     3117.85     84.02 o 
   7   1  -5      278.88      278.95     28.67 o 
   8   1  -5      231.68      227.75     27.37 o 
   9   1  -5     1335.80     1367.73    106.95 o 
  10   1  -5      450.42      362.87     63.59 o 
  11   1  -5     1060.51     1080.23    105.72 o 
  12   1  -5      459.10      491.95     81.89 o 
  13   1  -5      130.21       72.10     44.73 o 
  14   1  -5      867.12      798.68    111.90 o 
 -14   2  -5      356.47      510.90     64.06 o 
 -13   2  -5       96.51       55.95     43.85 o 
 -12   2  -5       17.34        0.15     39.65 o 
 -11   2  -5      680.79      714.27     84.77 o 
 -10   2  -5      302.23      266.94     76.78 o 
  -9   2  -5     1273.42     1197.15     59.84 o 
  -8   2  -5      617.82      563.19     40.29 o 
  -7   2  -5       49.64       50.99     16.44 o 
  -6   2  -5      261.93      236.55     23.09 o 
  -5   2  -5      886.87      872.31     37.15 o 
  -4   2  -5     5921.02     5400.48    136.10 o 
  -3   2  -5     2702.00     2596.68     59.80 o 
  -2   2  -5       47.57       56.51     14.76 o 
  -1   2  -5     3784.61     3602.70     55.59 o 
   0   2  -5     1951.68     2015.65     77.64 o 
   1   2  -5     4491.37     5027.75     79.10 o 
   2   2  -5     1532.26     1482.62     53.87 o 
   3   2  -5      453.30      439.06     29.86 o 
   4   2  -5     3410.34     3360.36     77.49 o 
   5   2  -5     2617.30     2836.24     72.84 o 
   6   2  -5     6274.97     6518.97    131.27 o 
   7   2  -5     1805.25     1974.30     63.86 o 
   8   2  -5      106.49       90.20     41.61 o 
   9   2  -5     2851.46     2735.15    152.55 o 
  10   2  -5      947.50      753.14     87.72 o 
  11   2  -5     1398.02     1445.83    124.78 o 
  12   2  -5      360.01      245.01     62.64 o 
  13   2  -5       42.77      170.84     61.55 o 
  14   2  -5      653.09      773.50    107.45 o 
 -15   3  -5      234.61      314.92     70.88 o 
 -14   3  -5      231.41      168.30     57.91 o 
 -13   3  -5      133.14      177.56     58.64 o 
 -12   3  -5      446.95      366.93     72.79 o 
 -11   3  -5      627.13      575.65     76.61 o 
 -10   3  -5      267.26      242.76     33.77 o 
  -9   3  -5       39.60       32.52     22.10 o 
  -8   3  -5     1733.52     1665.04     76.38 o 
  -7   3  -5      433.80      358.61     34.85 o 
  -6   3  -5      864.33      706.04     37.58 o 
  -5   3  -5      984.54      949.14     71.42 o 
  -4   3  -5      593.70      523.15     36.81 o 
  -3   3  -5     1302.29     1147.92     38.84 o 
  -2   3  -5      330.84      286.04     25.18 o 
  -1   3  -5     4674.55     4605.22     76.44 o 
   0   3  -5     3674.56     4051.03     88.74 o 
   1   3  -5     9427.82    10834.72    227.64 o 
   2   3  -5     6468.98     6937.02    132.40 o 
   3   3  -5      865.61      884.02     43.58 o 
   4   3  -5    10002.99    10004.46    201.55 o 
   5   3  -5     1991.25     2073.07    105.61 o 
   6   3  -5     1010.53     1061.20     39.85 o 
   7   3  -5     1632.32     1638.05    105.35 o 
   8   3  -5        1.43       79.85     40.13 o 
   9   3  -5     2702.39     2759.62    154.16 o 
  10   3  -5      116.13       77.20     45.05 o 
  11   3  -5      433.44      418.99     73.68 o 
  12   3  -5      283.85      383.88     71.94 o 
  13   3  -5      189.84       27.18     47.51 o 
  14   3  -5      750.31      761.37    105.94 o 
 -15   4  -5       54.25       15.58     45.76 o 
 -14   4  -5      323.86      235.07     64.26 o 
 -13   4  -5       10.61       13.52     42.59 o 
 -12   4  -5      719.75      667.55     86.32 o 
 -11   4  -5      597.05      650.87     83.14 o 
 -10   4  -5      422.00      431.67     41.24 o 
  -9   4  -5      849.11      854.87     77.69 o 
  -8   4  -5     1223.53     1170.89     86.23 o 
  -7   4  -5     1638.01     1603.56    103.54 o 
  -6   4  -5     1482.96     1334.04     89.72 o 
  -5   4  -5       71.82       85.36     29.60 o 
  -4   4  -5     1976.17     2087.67    100.15 o 
  -3   4  -5     4714.19     4708.93    109.40 o 
  -2   4  -5    11500.76    12025.51    162.25 o 
  -1   4  -5     2508.20     2640.31     47.96 o 
   0   4  -5     1350.83     1369.86     37.37 o 
   1   4  -5     2596.93     2916.06     53.20 o 
   2   4  -5     4933.53     5188.10    112.29 o 
   3   4  -5     2885.34     2691.16     78.58 o 
   4   4  -5     6329.16     6444.00    139.88 o 
   5   4  -5     2191.97     2242.81    111.33 o 
   6   4  -5     1468.56     1402.43     92.63 o 
   7   4  -5     3308.47     3425.41    157.03 o 
   8   4  -5     1979.23     1936.92    123.33 o 
   9   4  -5      964.12     1068.94     99.72 o 
  10   4  -5      265.84      248.69     56.62 o 
  11   4  -5      116.03      101.21     55.97 o 
  12   4  -5      801.84      923.80    108.69 o 
  13   4  -5      179.49      131.85     54.33 o 
 -15   5  -5      159.21      106.52     51.24 o 
 -14   5  -5      881.18     1174.87    122.68 o 
 -13   5  -5       29.93       -2.59     44.33 o 
 -12   5  -5      905.97      885.09     98.13 o 
 -11   5  -5      979.67     1027.11    102.80 o 
 -10   5  -5       51.75       92.78     25.24 o 
  -9   5  -5     2557.60     2519.26     91.41 o 
  -8   5  -5      982.72     1038.03     89.97 o 
  -7   5  -5      965.96      914.69     80.74 o 
  -6   5  -5      162.13      143.02     13.26 o 
  -5   5  -5     1527.09     1480.12     47.50 o 
  -4   5  -5     5039.70     4950.51    120.14 o 
  -3   5  -5     4233.46     4706.57    147.23 o 
  -2   5  -5    10576.92    11285.67    157.81 o
[truncated: 795,653 more chars]
